# Supplementary material for: Pan-cancer analyses reveal multi-omics and clinical characteristics of RIO kinase 2 in cancer
Source: Front Chem. 2022 Nov 28;10:1024670. doi: 10.3389/fchem.2022.1024670 (PMC9742535; doi:10.3389/fchem.2022.1024670)
Supplement: Supplementary file 3 [file DataSheet3.xls]

## Sheet: supplement table 1
Table-S1: Basic information of datasets included in this study for identifying distinct RIOK2 profiles
Accession number /Source	Platform	Number of patients
TCGA	Illumina RNAseq	12159
CPTAC	Illumina RNAseq	767
ICGC	Illumina RNAseq	545
GTEx	Illumina RNAseq	953

## Sheet: figure1 worksheet
Figure 1A Samples from TCGA dataset for identifying distinct RIOK2 profiles
Data from TCGA database
Tumor	Normal samples	p
BLCA.Tumor (n=408)	BLCA.Normal (n=19)	0.108261
BRCA.Tumor (n=1093)	BRCA.Normal (n=112)	0.132643
CESC.Tumor (n=304)	CESC.Normal (n=3)	0.756208
CHOL.Tumor (n=36)	CHOL.Normal (n=9)	2.71e-08
COAD.Tumor (n=457)	COAD.Normal (n=41)	0.00101837
ESCA.Tumor (n=184)	ESCA.Normal (n=11)	0.00997432
GBM.Tumor (n=153)	GBM.Normal (n=5)	0.00361147
HNSC-HPV+.Tumor (n=97)	HNSC-HPV-.Tumor (n=421)	0.00168953
HNSC.Tumor (n=520)	HNSC.Normal (n=44)	1.01e-06
KICH.Tumor (n=66)	KICH.Normal (n=25)	0.0108561
KIRC.Tumor (n=533)	KIRC.Normal (n=72)	0.000911418
KIRP.Tumor (n=290)	KIRP.Normal (n=32)	9.38e-06
LIHC.Tumor (n=371)	LIHC.Normal (n=50)	1.77e-15
LUAD.Tumor (n=515)	LUAD.Normal (n=59)	0.193492
LUSC.Tumor (n=501)	LUSC.Normal (n=51)	0.00168027
PAAD.Tumor (n=178)	PAAD.Normal (n=4)	0.655417
PCPG.Tumor (n=179)	PCPG.Normal (n=3)	0.269142
PRAD.Tumor (n=497)	PRAD.Normal (n=52)	0.662185
READ.Tumor (n=166)	READ.Normal (n=10)	0.840458
SKCM.Tumor (n=103)	SKCM.Metastasis (n=368)	2.84e-05
STAD.Tumor (n=415)	STAD.Normal (n=35)	1.06e-07
THCA.Tumor (n=501)	THCA.Normal (n=59)	2.28e-14
UCEC.Tumor (n=545)	UCEC.Normal (n=35)	9.33e-07
Figure 1B Samples from TCGA and GTEx dataset for identifying distinct RIOK2 profiles
Pathological Stage data from TCGA and GTEx database	TCGA		GTEx
cancer	tumor samples	normal samples		num
Lymphoid Neoplasm Diffuse Large B-cell Lymphoma	47	-	Blood	337
Acute Myeloid Leukemia	173	-	Bone Marrow	70
Brain Lower Grade Glioma	518	-	Brain	207
Thymoma	118	2	Blood	337
method	ANOVA
website	http://gepia2.cancer-pku.cn/#analysis
Figure 1C Samples from CPTAC dataset for identifying distinct RIOK2 profiles
Data from CPTAC database
cancer	normal samples	primary tumor samples	p-value
breast cancer	18	125	Normal-vs-Primary	<1E-12
lung adenocarcinoma	111	111	Normal-vs-Primary	2.70188e-12
uterine corpus endometrial carcinoma	31	100	Normal-vs-Primary	2.93556e-13
kidney clear cell renal cell carcinoma	84	110	Normal-vs-Primary	4.81091e-52

## Sheet: supplemental figure2 worksheet
Single cell from CCLE dataset for identifying distinct RIOK2 profiles
	expression	cell	tumor	pathology	tcga
AU565_BREAST	12.08	AU565	BREAST	metastasis	BRCA
HCC1428_BREAST	13.2	HCC1428	BREAST	metastasis	BRCA
MCF7_BREAST	12.8	MCF7	BREAST	metastasis	BRCA
HCC1187_BREAST	8.69	HCC1187	BREAST	primary	BRCA
HCC1806_BREAST	5.21	HCC1806	BREAST	primary	BRCA
HCC1937_BREAST	9.52	HCC1937	BREAST	primary	BRCA
HCC202_BREAST	6.07	HCC202	BREAST	primary	BRCA
HCC38_BREAST	7.79	HCC38	BREAST	primary	BRCA
LOVO_LARGE_INTESTINE_INTESTINE	15.14	LOVO	LARGE_INTESTINE	metastasis	COAD/READ
SW620_LARGE_INTESTINE_INTESTINE	11.85	SW620	LARGE_INTESTINE	metastasis	COAD/READ
T84_LARGE_INTESTINE_INTESTINE	12.69	T84	LARGE_INTESTINE	metastasis	COAD/READ
LS123_LARGE_INTESTINE_INTESTINE	6.25	LS123	LARGE_INTESTINE	primary	COAD/READ
MDST8_LARGE_INTESTINE_INTESTINE	4.29	MDST8	LARGE_INTESTINE	primary	COAD/READ
SW1116_LARGE_INTESTINE_INTESTINE	8.64	SW1116	LARGE_INTESTINE	primary	COAD/READ
SW1417_LARGE_INTESTINE_INTESTINE	7.88	SW1417	LARGE_INTESTINE	primary	COAD/READ
SW948_LARGE_INTESTINE_INTESTINE	6.65	SW948	LARGE_INTESTINE	primary	COAD/READ
CA46_HAEMATOPOIETIC_AND_LYMPHOID_TISSUE_AND_LYMPHOID_TISSUE	22.02	CA46	HAEMATOPOIETIC_AND_LYMPHOID_TISSUE	metastasis	DLBC
DB_HAEMATOPOIETIC_AND_LYMPHOID_TISSUE_AND_LYMPHOID_TISSUE	18.5	DB	HAEMATOPOIETIC_AND_LYMPHOID_TISSUE	metastasis	DLBC
MC116_HAEMATOPOIETIC_AND_LYMPHOID_TISSUE_AND_LYMPHOID_TISSUE	19.89	MC116	HAEMATOPOIETIC_AND_LYMPHOID_TISSUE	metastasis	DLBC
PFEIFFER_HAEMATOPOIETIC_AND_LYMPHOID_TISSUE_AND_LYMPHOID_TISSUE	26.82	PFEIFFER	HAEMATOPOIETIC_AND_LYMPHOID_TISSUE	metastasis	DLBC
ST486_HAEMATOPOIETIC_AND_LYMPHOID_TISSUE_AND_LYMPHOID_TISSUE	44.72	ST486	HAEMATOPOIETIC_AND_LYMPHOID_TISSUE	metastasis	DLBC
DAUDI_HAEMATOPOIETIC_AND_LYMPHOID_TISSUE_AND_LYMPHOID_TISSUE	12.82	DAUDI	HAEMATOPOIETIC_AND_LYMPHOID_TISSUE	primary	DLBC
EB1_HAEMATOPOIETIC_AND_LYMPHOID_TISSUE_AND_LYMPHOID_TISSUE	17.47	EB1	HAEMATOPOIETIC_AND_LYMPHOID_TISSUE	primary	DLBC
RAJI_HAEMATOPOIETIC_AND_LYMPHOID_TISSUE_AND_LYMPHOID_TISSUE	15.07	RAJI	HAEMATOPOIETIC_AND_LYMPHOID_TISSUE	primary	DLBC
COV434_OVARY	11.67	COV434	OVARY	primary	OV
COV644_OVARY	21.25	COV644	OVARY	primary	OV
IGROV1_OVARY	17.46	IGROV1	OVARY	primary	OV
MCAS_OVARY	10.83	MCAS	OVARY	primary	OV
OAW28_OVARY	20.46	OAW28	OVARY	primary	OV
OAW42_OVARY	7.29	OAW42	OVARY	metastasis	OV
OV56_OVARY	13.28	OV56	OVARY	primary	OV
OV7_OVARY	12.9	OV7	OVARY	primary	OV
OVISE_OVARY	6.37	OVISE	OVARY	metastasis	OV
OVK18_OVARY	11.98	OVK18	OVARY	primary	OV
OVKATE_OVARY	11.19	OVKATE	OVARY	primary	OV
OVTOKO_OVARY	8.08	OVTOKO	OVARY	metastasis	OV

## Sheet: figure2 worksheet
Figure 2A Samples from TCGA dataset for identifying distinct RIOK2 profiles in differnt nodal metastasis
Nodal metastasis status data from TCGA database
cancer	normal samples	N0	N1	N2	N3	p-value
Adrenocortical carcinoma	-	68	9			N0 VS N1	0.0171777
Breast invasive carcinoma	114	516	362	120	77	Normal-vs-N0	0.164602
						Normal-vs-N1	0.47598
						Normal-vs-N2	0.126624
						Normal-vs-N3	0.4028
						N0-vs-N1	0.48414
						N0-vs-N2	0.0136208
						N0-vs-N3	0.94202
						N1-vs-N2	0.042138
						N1-vs-N3	0.651
						N2-vs-N3	0.070603
Kidney chromophobe	25	40	3	2		Normal-vs-N0	0.000124056
						Normal-vs-N1	0.73772
						Normal-vs-N2	0.113761
						N0-vs-N1	0.069542
						N0-vs-N2	0.045697
						N1-vs-N2	0.81354
Colon adenocarcinoma	41	166	70	47		Normal-vs-N0	2.51865e-12
						Normal-vs-N1	0.000137361
						Normal-vs-N2	2.0538e-05
						N0-vs-N1	0.024777
						N0-vs-N2	0.3869
						N1-vs-N2	0.29806
Kidney renal clear cell carcinoma	72	240	16			Normal-vs-N0	0.00094407
						Normal-vs-N1	0.29692
						N0-vs-N1	0.027957
Thyroid carcinoma	59	230	58			Normal-vs-N0	4.28546e-14
						Normal-vs-N1	6.02851e-13
						N0-vs-N1	0.042142
Figure 2B Samples from TCGA and GTEx dataset for identifying distinct RIOK2 profiles in differnt pathological stage
Pathological Stage data from TCGA and GTEx database	TCGA		GTEx
cancer	tumor samples	normal samples		num	F-value	Pr(>F)
Kidney chromophobe	66	25	Kidney	28	5.24	0.00274
Kidney renal papillary cell carcinoma	286	32	Kidney	28	3.05	0.0291
Liver hepatocellular carcinoma	369	50	Liver	110	3.85	0.00983
Lung squamous cell carcinoma	486	50	Lung	288	3.43	0.0171
Figure 2C Samples from CPTAC dataset for identifying distinct RIOK2 profiles in differnt pathological stage
Pathological Stage data from CPTAC database
cancer	normal samples	stage 1	stage 2	stage 3	stage 4	p-value
Ovarian cancer	25	2	-	75	16	Normal-vs-Stage1	4.52e-05
						Normal-vs-Stage3	0.182
						Normal-vs-Stage4	1.99e-13
						Stage1-vs-Stage3	0.197
						Stage1-vs-Stage4	<1E-12
						Stage3-vs-Stage4	<1E-12
Clear cell renal cell carcinoma	84	52	13	33	12	Normal-vs-Stage1	1.83e-27
						Normal-vs-Stage2	2.46e-06
						Normal-vs-Stage3	2.73e-17
						Normal-vs-Stage4	3.31e-07
						Stage1-vs-Stage2	0.195
						Stage1-vs-Stage3	0.0498
						Stage1-vs-Stage4	0.0991
						Stage2-vs-Stage3	0.892
						Stage2-vs-Stage4	0.929
						Stage3-vs-Stage4	0.782
Lung adenocarcinoma	11	59	30	21	1	Normal-vs-Stage1	6.9e-07
						Normal-vs-Stage2	1.5e-06
						Normal-vs-Stage3	1.03e-06
						Normal-vs-Stage4	NA
						Stage1-vs-Stage2	0.138
						Stage1-vs-Stage3	0.0219
						Stage1-vs-Stage4	NA
						Stage2-vs-Stage3	0.386
						Stage2-vs-Stage4	NA
						Stage3-vs-Stage4	NA
Uterine corpus endometrial carcinoma	31	74	8	15	3	Normal-vs-Stage1	5.97e-13
						Normal-vs-Stage2	0.0056
						Normal-vs-Stage3	0.00197
						Normal-vs-Stage4	0.278
						Stage1-vs-Stage2	0.411
						Stage1-vs-Stage3	0.195
						Stage1-vs-Stage4	0.343
						Stage2-vs-Stage3	0.161
						Stage2-vs-Stage4	0.185
						Stage3-vs-Stage4	0.689

## Sheet: figure3 worksheet
figure3 Estimating the survival and RIOK2 of patients from TCGA dataset
Data from TCGA database
Overall survival
cancer	(time/months):(low num):(high num)	Auto cutoff	Median survival(months)		p-value	HR
			low expression	high expression
Bladder Carcinoma (n=405)	(0,50,100,150):(265,46,10,3):(139,20,2,0)		45.57	26.5	0.0137	1.45
Esophageal Adenocarcinoma (n=80)	(0,20,40,60,80):(20,12,3,1,0):(60,21,7,1,1)		24.33	7.73	0.024	2.82
Head-neck squamous cell carcinoma (n=500)	(0,50,100,150,200):(265,52,9,4,0):(234,37,7,3,1)		58.73	46.6	0.047	1.31
Kidney renal clear cell carcinoma (n=530)	(0,50,100,150):(289,101,16,0):(241,105,24,1)		31.07	52.8	0.00043	0.58
Kidney renal papillary cell carcinoma (n=288)	(0,50,100,150,200):(212,58,10,1,0):(75,15,2,0,0)		77.7	43.53	0.013	2.13
Liver hepatocellular carcinoma (n=371)	(0,20,40,60,80,100,120):(251,138,63,34,16,6,1):(119,44,21,8,3,0,0)		70.53	36.27	0.0068	1.64
Rectum adenocarcinoma (n=165)	(0,20,40,60,80,100,120):(60,28,7,1,1,0,0):(105,62,22,6,3,3,2)		36.53	47.73	0.024	0.42
Thyroid carcinoma (n=502)	(0,50,100,150):(366,102,23,2):(136,26,11,5)		NA	NA	0.016	3.16
relapse free survival
Head-neck squamous cell carcinoma (n=500)	(0,50,100,150):(43,7,3,2):(81,11,2,0)		NA	NA	0.00078	8.03
Kidney renal clear cell carcinoma (n=530)	(0,20,40,60,80,100,120,140):(32,26,20,13,10,7,3,0):(85,62,39,27,17,12,8,0)		NA	NA	0.051	5.93
Liver hepatocellular carcinoma (n=371)	(0,20,40,60,80,100,120):(216,86,38,18,6,3,1):(100,19,9,2,1,0,0)		37.23	13.27	0.0016	1.73
Rectum adenocarcinoma (n=165)	(0,20,40,60,80,100,120):(11,8,1,0,0,0,0):(36,21,7,3,1,1,0)		NA	NA	0.0204	0.15
Stomach adenocarcinoma (n=375)	(0,20,40,60,80,100,120):(94,30,11,3,1,1,0):(121,61,13,7,2,2,1)		26.9	45.87	0.048	0.52
Thyroid carcinoma (n=502)	(0,50,100,150):(110,38,7,1):(243,52,16,4)		NA	NA	0.019	0.41
Uterine corpus endometrial carcinoma (n=543)	(0,50,100,150,200):(159,44,4,0,0):(263,71,12,2,1)		NA	NA	0.018	0.54

## Sheet: figure4 worksheet
Figure 4A Spearman correlation between RIOK2 and other known signatures within pan-cancers
Data from TCGA database
	samples	r value	p value <0.05
cancer
ACC	97	-0.513
BLCA	450	-0.367
BRCA	1268	-0.246
CESC	317	-0.193
COAD	557	-0.168
ESCA	251	-0.204
HNSC	612	-0.24
KICH	149	-0.635
KIRC	980	-0.131
KIRP	380	-0.171
LAML	401	-0.249
LGG	532	-0.167
LIHC	468	-0.142
LUAD	861	-0.18
LUSC	758	-0.218
MESO	88	-0.4
PAAD	223	-0.241
PCPG	189	-0.273
PRAD	617	-0.351
READ	192	-0.276
SARC	289	-0.296
SKCM	477	-0.362
STAD	544	-0.243
TGCT	156	-0.255
THCA	615	-0.122
UCS	63	-0.4
Figure 4B Estimating the survival and RIOK2 methylation degree of patients from TCGA dataset
TCGA Dataset	Gene	Genomic region	Low expressiomn num	High expressiomn num	p-value	HR
	RIOK2	TSS1500
Uterine carcinosarcoma [UCS]TCGA March 2017			18	39	0.022	0.441
Colon adenocarcinoma [COAD] TCGA March 2017			180	113	0.029	0.558
Esophageal carcinoma [ESCA] TCGA March 2017			75	110	0.029	0.604
Glioblastoma multiforme [GBM] TCGA March 2017			68	71	0.021	0.612
Kidney Chromophobe [KICH] TCGA March 2017			17	49	0.041	0.249
Kidney renal papillary cell carcinoma[KIRP] TCGAMarch 2017			201	74	0.043	0.472
Brain Lower Grade Glioma [LGG]TCGA March 2017			286	229	0.015	0.638
Liver hepatocellular carcinoma [LlHC] TCGA March 2017			169	208	0.0045	0.607
Lung squamous cell carcinoma [LUSC] TCGA March2017			255	117	0.044	0.7
Mesothelioma [MESO]TCGA March 2017			62	25	0.0055	0.465
Sarcoma [SARC]TCGA March 2017			187	74	1.701	0.017
Uterine corpus Endometrial Carcinoma [UCEC] TCGAMarch 2017			305	126	0.51	0.016
Tip: Low expression and high expression split by the best(mean, median, upper and lower quantiles (q25 and q75), maxstat and best	among them)
Figure 4C Samples from TCGA dataset for identifying distinct differential methylation of N-shelf sites of RIOK2 profiles
	sample	OS	OS.time	tissue	type	cg26082324
1	TCGA-05-4384-01	0	426	LUAD	Tumor	0.9095
2	TCGA-05-4390-01	0	1126	LUAD	Tumor	0.8681
3	TCGA-05-4396-01	1	303	LUAD	Tumor	0.7064
4	TCGA-05-4405-01	0	610	LUAD	Tumor	0.8542
5	TCGA-05-4410-01	0	0	LUAD	Tumor	0.8898
6	TCGA-05-4415-01	1	91	LUAD	Tumor	0.8753
7	TCGA-05-4417-01	0	455	LUAD	Tumor	0.8997
8	TCGA-05-4424-01	0	913	LUAD	Tumor	0.8735
9	TCGA-05-4425-01	0	669	LUAD	Tumor	0.5497
10	TCGA-05-4427-01	0	791	LUAD	Tumor	0.8404
11	TCGA-05-4433-01	0	730	LUAD	Tumor	0.6129
12	TCGA-05-5423-01	0	151	LUAD	Tumor	0.8315
13	TCGA-05-5425-01	0	882	LUAD	Tumor	0.8682
14	TCGA-05-5428-01	0	670	LUAD	Tumor	0.8836
15	TCGA-05-5429-01	1	275	LUAD	Tumor	0.736
16	TCGA-05-5715-01	0	62	LUAD	Tumor	0.8271
17	TCGA-06-0125-01	1	1448	GBM	Tumor	0.9307
18	TCGA-06-0125-02	1	1448	GBM	Tumor	0.9406
19	TCGA-06-0152-01	1	375	GBM	Tumor	0.9172
20	TCGA-06-0152-02	1	375	GBM	Tumor	0.9119
21	TCGA-06-0171-01	1	399	GBM	Tumor	0.9223
22	TCGA-06-0171-02	1	399	GBM	Tumor	0.938
23	TCGA-06-0190-01	1	317	GBM	Tumor	0.9219
24	TCGA-06-0190-02	1	317	GBM	Tumor	0.8991
25	TCGA-06-0210-01	1	225	GBM	Tumor	0.923
26	TCGA-06-0210-02	1	225	GBM	Tumor	0.8584
27	TCGA-06-0211-01	1	360	GBM	Tumor	0.9102
28	TCGA-06-0211-02	1	360	GBM	Tumor	0.9366
29	TCGA-06-0221-01	1	603	GBM	Tumor	0.9286
30	TCGA-06-0221-02	1	603	GBM	Tumor	0.9533
31	TCGA-06-0650-01	1	717	GBM	Tumor	0.8985
32	TCGA-06-1804-01	1	414	GBM	Tumor	0.8817
33	TCGA-06-1806-01	1	466	GBM	Tumor	0.9445
34	TCGA-06-5408-01	1	357	GBM	Tumor	0.8974
35	TCGA-06-5410-01	1	108	GBM	Tumor	0.8722
36	TCGA-06-5411-01	1	254	GBM	Tumor	0.8846
37	TCGA-06-5412-01	1	138	GBM	Tumor	0.9092
38	TCGA-06-5413-01	0	268	GBM	Tumor	0.8764
39	TCGA-06-5414-01	0	273	GBM	Tumor	0.9125
40	TCGA-06-5415-01	0	260	GBM	Tumor	0.8908
41	TCGA-06-5416-01	0	204	GBM	Tumor	0.5227
42	TCGA-06-5417-01	0	155	GBM	Tumor	0.8979
43	TCGA-06-5418-01	1	83	GBM	Tumor	0.9205
44	TCGA-06-5856-01	1	114	GBM	Tumor	0.9295
45	TCGA-06-5858-01	0	187	GBM	Tumor	0.9082
46	TCGA-06-5859-01	0	139	GBM	Tumor	0.8749
47	TCGA-06-6388-01	1	159	GBM	Tumor	0.9303
48	TCGA-06-6389-01	0	237	GBM	Tumor	0.8941
49	TCGA-06-6390-01	1	164	GBM	Tumor	0.9083
50	TCGA-06-6693-01	1	3667	GBM	Tumor	0.9301
51	TCGA-06-6694-01	1	224	GBM	Tumor	0.9077
52	TCGA-06-6695-01	0	253	GBM	Tumor	0.9455
53	TCGA-06-6697-01	0	391	GBM	Tumor	0.9242
54	TCGA-06-6698-01	0	145	GBM	Tumor	0.9346
55	TCGA-06-6699-01	0	47	GBM	Tumor	0.9459
56	TCGA-06-6700-01	0	145	GBM	Tumor	0.8486
57	TCGA-06-6701-01	0	151	GBM	Tumor	0.9475
58	TCGA-06-A5U0-01	0	815	GBM	Tumor	0.7502
59	TCGA-06-A5U1-01	1	57	GBM	Tumor	0.8441
60	TCGA-06-A6S0-01	1	95	GBM	Tumor	0.8044
61	TCGA-06-A6S1-01	1	78	GBM	Tumor	0.7534
62	TCGA-06-A7TK-01	1	444	GBM	Tumor	0.8254
63	TCGA-06-A7TL-01	0	539	GBM	Tumor	0.8487
64	TCGA-12-5295-01	1	454	GBM	Tumor	0.9239
65	TCGA-12-5299-01	1	98	GBM	Tumor	0.8943
66	TCGA-12-5301-01	1	62	GBM	Tumor	0.898
67	TCGA-13-A5FT-01	0	2143	OV	Tumor	0.8462
68	TCGA-13-A5FU-01	1	256	OV	Tumor	0.8273
69	TCGA-14-0736-01	1	460	GBM	Tumor	0.9118
70	TCGA-14-0736-02	1	460	GBM	Tumor	0.924
71	TCGA-14-0740-01	1	364	GBM	Tumor	0.6639
72	TCGA-14-0781-01	1	29	GBM	Tumor	0.8462
73	TCGA-14-0862-01	1	88	GBM	Tumor	0.9355
74	TCGA-14-1034-02	1	485	GBM	Tumor	0.923
75	TCGA-14-1043-01	1	24	GBM	Tumor	0.9379
76	TCGA-14-1395-01	1	42	GBM	Tumor	0.9451
77	TCGA-14-1402-01	1	975	GBM	Tumor	0.9124
78	TCGA-14-1402-02	1	975	GBM	Tumor	0.9263
79	TCGA-14-1450-01	0	1788	GBM	Tumor	0.9422
80	TCGA-15-1444-01	1	1537	GBM	Tumor	0.8623
81	TCGA-18-3417-01	1	1097	LUSC	Tumor	0.8472
82	TCGA-18-3417-11	1	1097	LUSC	Normal	0.9028
83	TCGA-18-4721-01	0	4694	LUSC	Tumor	0.8646
84	TCGA-18-4721-11	0	4694	LUSC	Normal	0.9109
85	TCGA-18-5592-01	0	1519	LUSC	Tumor	0.8224
86	TCGA-18-5592-11	0	1519	LUSC	Normal	0.918
87	TCGA-19-0957-01	1	666	GBM	Tumor	0.9284
88	TCGA-19-0957-02	1	666	GBM	Tumor	0.9297
89	TCGA-19-1389-01	1	141	GBM	Tumor	0.9128
90	TCGA-19-1389-02	1	141	GBM	Tumor	0.9348
91	TCGA-19-4065-01	0	214	GBM	Tumor	0.8744
92	TCGA-19-4065-02	0	214	GBM	Tumor	0.8945
93	TCGA-19-5947-01	1	202	GBM	Tumor	0.9033
94	TCGA-19-5950-01	1	523	GBM	Tumor	0.9027
95	TCGA-19-5951-01	1	244	GBM	Tumor	0.7243
96	TCGA-19-5952-01	1	575	GBM	Tumor	0.8245
97	TCGA-19-5953-01	1	144	GBM	Tumor	0.9298
98	TCGA-19-5954-01	1	368	GBM	Tumor	0.9116
99	TCGA-19-5955-01	1	54	GBM	Tumor	0.8687
100	TCGA-19-5956-01	1	684	GBM	Tumor	0.8946
101	TCGA-19-5958-01	1	428	GBM	Tumor	0.8789
102	TCGA-19-5959-01	1	511	GBM	Tumor	0.8343
103	TCGA-19-5960-01	1	455	GBM	Tumor	0.8971
104	TCGA-19-A60I-01	0	541	GBM	Tumor	0.8766
105	TCGA-19-A6J4-01	1	121	GBM	Tumor	0.8914
106	TCGA-19-A6J5-01	0	868	GBM	Tumor	0.8429
107	TCGA-21-5782-01	1	962	LUSC	Tumor	0.8168
108	TCGA-21-5783-01	1	2680	LUSC	Tumor	0.9083
109	TCGA-21-5784-01	0	1268	LUSC	Tumor	0.8935
110	TCGA-21-5786-01	0	1032	LUSC	Tumor	0.8923
111	TCGA-21-5787-01	1	329	LUSC	Tumor	0.89
112	TCGA-22-4593-01	1	1067	LUSC	Tumor	0.8881
113	TCGA-22-4599-01	1	1161	LUSC	Tumor	0.8911
114	TCGA-22-4599-11	1	1161	LUSC	Normal	0.8808
115	TCGA-22-4601-01	1	1057	LUSC	Tumor	0.8553
116	TCGA-22-4601-11	1	1057	LUSC	Normal	0.8976
117	TCGA-22-4605-01	1	974	LUSC	Tumor	0.9147
118	TCGA-22-4609-01	1	291	LUSC	Tumor	0.8965
119	TCGA-22-4613-01	1	358	LUSC	Tumor	0.8767
120	TCGA-22-4613-11	1	358	LUSC	Normal	0.8815
121	TCGA-22-5471-01	0	1845	LUSC	Tumor	0.9045
122	TCGA-22-5471-11	0	1845	LUSC	Normal	0.9311
123	TCGA-22-5472-01	1	1975	LUSC	Tumor	0.8765
124	TCGA-22-5472-11	1	1975	LUSC	Normal	0.918
125	TCGA-22-5473-01	1	1933	LUSC	Tumor	0.9258
126	TCGA-22-5473-11	1	1933	LUSC	Normal	0.9156
127	TCGA-22-5474-01	1	445	LUSC	Tumor	0.9251
128	TCGA-22-5474-11	1	445	LUSC	Normal	0.9078
129	TCGA-22-5477-01	1	1346	LUSC	Tumor	0.8666
130	TCGA-22-5477-11	1	1346	LUSC	Normal	0.9242
131	TCGA-22-5478-01	1	24	LUSC	Tumor	0.926
132	TCGA-22-5478-11	1	24	LUSC	Normal	0.9355
133	TCGA-22-5479-01	1	2625	LUSC	Tumor	0.9146
134	TCGA-22-5480-01	1	2170	LUSC	Tumor	0.9274
135	TCGA-22-5480-11	1	2170	LUSC	Normal	0.9033
136	TCGA-22-5481-01	1	2409	LUSC	Tumor	0.9006
137	TCGA-22-5482-01	1	357	LUSC	Tumor	0.8196
138	TCGA-22-5482-11	1	357	LUSC	Normal	0.8987
139	TCGA-22-5483-01	1	573	LUSC	Tumor	0.9269
140	TCGA-22-5485-01	1	916	LUSC	Tumor	0.8683
141	TCGA-22-5485-11	1	916	LUSC	Normal	0.881
142	TCGA-22-5489-01	1	1912	LUSC	Tumor	0.921
143	TCGA-22-5489-11	1	1912	LUSC	Normal	0.9002
144	TCGA-22-5491-01	1	1713	LUSC	Tumor	0.8775
145	TCGA-22-5491-11	1	1713	LUSC	Normal	0.9197
146	TCGA-22-5492-01	1	506	LUSC	Tumor	0.8288
147	TCGA-22-5492-11	1	506	LUSC	Normal	0.9294
148	TCGA-22-A5C4-01	0	671	LUSC	Tumor	0.8626
149	TCGA-26-1442-01	0	953	GBM	Tumor	0.8463
150	TCGA-26-5132-01	0	286	GBM	Tumor	0.9031
151	TCGA-26-5133-01	0	452	GBM	Tumor	0.8821
152	TCGA-26-5134-01	0	167	GBM	Tumor	0.8751
153	TCGA-26-5135-01	1	270	GBM	Tumor	0.878
154	TCGA-26-5136-01	1	577	GBM	Tumor	0.8897
155	TCGA-26-5139-01	0	48	GBM	Tumor	0.8705
156	TCGA-26-6173-01	0	241	GBM	Tumor	0.9329
157	TCGA-26-6174-01	0	71	GBM	Tumor	0.946
158	TCGA-26-A7UX-01	0	588	GBM	Tumor	0.8741
159	TCGA-28-5204-01	1	454	GBM	Tumor	0.8719
160	TCGA-28-5207-01	1	343	GBM	Tumor	0.895
161	TCGA-28-5208-01	1	544	GBM	Tumor	0.8902
162	TCGA-28-5209-01	0	442	GBM	Tumor	0.9063
163	TCGA-28-5211-01	0	358	GBM	Tumor	0.9493
164	TCGA-28-5213-01	0	951	GBM	Tumor	0.8267
165	TCGA-28-5214-01	1	713	GBM	Tumor	0.9042
166	TCGA-28-5215-01	1	335	GBM	Tumor	0.8533
167	TCGA-28-5216-01	0	415	GBM	Tumor	0.8734
168	TCGA-28-5218-01	1	157	GBM	Tumor	0.8986
169	TCGA-28-5219-01	0	690	GBM	Tumor	0.7691
170	TCGA-28-5220-01	1	388	GBM	Tumor	0.9122
171	TCGA-28-6450-01	1	165	GBM	Tumor	0.9325
172	TCGA-29-A5NZ-01	1	1088	OV	Tumor	0.8882
173	TCGA-2A-A8VL-01	0	621	PRAD	Tumor	0.8978
174	TCGA-2A-A8VO-01	0	1701	PRAD	Tumor	0.9192
175	TCGA-2A-A8VT-01	0	1373	PRAD	Tumor	0.9174
176	TCGA-2A-A8VV-01	0	671	PRAD	Tumor	0.9338
177	TCGA-2A-A8VX-01	0	1378	PRAD	Tumor	0.9228
178	TCGA-2A-A8W1-01	0	112	PRAD	Tumor	0.9311
179	TCGA-2A-A8W3-01	0	863	PRAD	Tumor	0.9318
180	TCGA-2A-AAYF-01	0	1364	PRAD	Tumor	0.8966
181	TCGA-2A-AAYO-01	0	1272	PRAD	Tumor	0.675
182	TCGA-2A-AAYU-01	0	615	PRAD	Tumor	0.8649
183	TCGA-2E-A9G8-01	0	1249	UCEC	Tumor	0.9058
184	TCGA-2F-A9KO-01	1	734	BLCA	Tumor	0.7913
185	TCGA-2F-A9KP-01	1	364	BLCA	Tumor	0.6735
186	TCGA-2F-A9KQ-01	0	2886	BLCA	Tumor	0.5194
187	TCGA-2F-A9KR-01	1	3183	BLCA	Tumor	0.5817
188	TCGA-2F-A9KT-01	0	3314	BLCA	Tumor	0.8716
189	TCGA-2F-A9KW-01	1	254	BLCA	Tumor	0.8717
190	TCGA-2G-AAEW-01	1	618	TGCT	Tumor	0.6744
191	TCGA-2G-AAEX-01	0	1259	TGCT	Tumor	0.7503
192	TCGA-2G-AAF1-01	0	1403	TGCT	Tumor	0.8053
193	TCGA-2G-AAF4-01	0	2315	TGCT	Tumor	0.7738
194	TCGA-2G-AAF6-01	0	3491	TGCT	Tumor	0.5613
195	TCGA-2G-AAF8-01	0	3911	TGCT	Tumor	0.842
196	TCGA-2G-AAFG-01	0	6183	TGCT	Tumor	0.8288
197	TCGA-2G-AAFG-05	0	6183	TGCT	Tumor	0.8247
198	TCGA-2G-AAFH-01	0	1375	TGCT	Tumor	0.7288
199	TCGA-2G-AAFI-01	0	675	TGCT	Tumor	0.864
200	TCGA-2G-AAFJ-01	0	792	TGCT	Tumor	0.7839
201	TCGA-2G-AAFL-01	0	750	TGCT	Tumor	0.8735
202	TCGA-2G-AAFM-01	0	503	TGCT	Tumor	0.8973
203	TCGA-2G-AAFN-01	0	773	TGCT	Tumor	0.9122
204	TCGA-2G-AAFO-01	0	685	TGCT	Tumor	0.9355
205	TCGA-2G-AAFV-01	0	1389	TGCT	Tumor	0.9205
206	TCGA-2G-AAFY-01	0	1099	TGCT	Tumor	0.8874
207	TCGA-2G-AAFZ-01	0	1353	TGCT	Tumor	0.8816
208	TCGA-2G-AAG0-01	0	1529	TGCT	Tumor	0.8723
209	TCGA-2G-AAG3-01	0	1593	TGCT	Tumor	0.8494
210	TCGA-2G-AAG5-01	0	2299	TGCT	Tumor	0.9185
211	TCGA-2G-AAG6-01	0	2231	TGCT	Tumor	0.8256
212	TCGA-2G-AAG7-01	0	2475	TGCT	Tumor	0.8704
213	TCGA-2G-AAG8-01	0	2289	TGCT	Tumor	0.875
214	TCGA-2G-AAG9-01	0	2234	TGCT	Tumor	0.5216
215	TCGA-2G-AAGA-01	0	2439	TGCT	Tumor	0.8033
216	TCGA-2G-AAGC-01	0	2585	TGCT	Tumor	0.8918
217	TCGA-2G-AAGE-01	0	2478	TGCT	Tumor	0.8367
218	TCGA-2G-AAGF-01	0	2734	TGCT	Tumor	0.8924
219	TCGA-2G-AAGG-01	0	2611	TGCT	Tumor	0.9141
220	TCGA-2G-AAGI-01	0	3137	TGCT	Tumor	0.8835
221	TCGA-2G-AAGI-05	0	3137	TGCT	Tumor	0.7696
222	TCGA-2G-AAGJ-01	0	2938	TGCT	Tumor	0.8609
223	TCGA-2G-AAGK-01	0	3621	TGCT	Tumor	0.9078
224	TCGA-2G-AAGM-01	0	3891	TGCT	Tumor	0.8895
225	TCGA-2G-AAGN-01	0	3656	TGCT	Tumor	0.8499
226	TCGA-2G-AAGO-01	0	4026	TGCT	Tumor	0.8133
227	TCGA-2G-AAGP-01	0	4018	TGCT	Tumor	0.8578
228	TCGA-2G-AAGS-01	0	4816	TGCT	Tumor	0.9193
229	TCGA-2G-AAGT-01	0	4406	TGCT	Tumor	0.9023
230	TCGA-2G-AAGV-01	0	4527	TGCT	Tumor	0.7898
231	TCGA-2G-AAGW-01	0	4899	TGCT	Tumor	0.8939
232	TCGA-2G-AAGX-01	0	5514	TGCT	Tumor	0.857
233	TCGA-2G-AAGY-01	0	5329	TGCT	Tumor	0.8572
234	TCGA-2G-AAGY-05	0	5329	TGCT	Tumor	0.4506
235	TCGA-2G-AAGZ-01	0	5233	TGCT	Tumor	0.9032
236	TCGA-2G-AAH0-01	0	5477	TGCT	Tumor	0.7069
237	TCGA-2G-AAH2-01	0	6060	TGCT	Tumor	0.91
238	TCGA-2G-AAH3-01	0	1822	TGCT	Tumor	0.7217
239	TCGA-2G-AAH4-01	0	6210	TGCT	Tumor	0.8678
240	TCGA-2G-AAH8-01	0	2248	TGCT	Tumor	0.3978
241	TCGA-2G-AAHA-01	0	3349	TGCT	Tumor	0.7245
242	TCGA-2G-AAHC-01	0	5539	TGCT	Tumor	0.8811
243	TCGA-2G-AAHG-01	0	1819	TGCT	Tumor	0.5484
244	TCGA-2G-AAHL-01	0	7081	TGCT	Tumor	0.5063
245	TCGA-2G-AAHN-01	0	6445	TGCT	Tumor	0.7861
246	TCGA-2G-AAHP-01	0	5667	TGCT	Tumor	0.5567
247	TCGA-2G-AAHP-05	0	5667	TGCT	Tumor	0.7801
248	TCGA-2G-AAHT-01	0	542	TGCT	Tumor	0.6986
249	TCGA-2G-AAKD-01	0	6340	TGCT	Tumor	0.8964
250	TCGA-2G-AAKG-01	0	6598	TGCT	Tumor	0.8897
251	TCGA-2G-AAKG-05	0	6598	TGCT	Tumor	0.8852
252	TCGA-2G-AAKH-01	0	6862	TGCT	Tumor	0.8091
253	TCGA-2G-AAKL-01	0	7023	TGCT	Tumor	0.9118
254	TCGA-2G-AAKM-01	1	6972	TGCT	Tumor	0.7299
255	TCGA-2G-AAL5-01	0	7437	TGCT	Tumor	0.9045
256	TCGA-2G-AAL7-01	0	3991	TGCT	Tumor	0.8387
257	TCGA-2G-AALP-01	0	2645	TGCT	Tumor	0.8754
258	TCGA-2H-A9GF-01	1	784	ESCA	Tumor	0.8045
259	TCGA-2H-A9GG-01	1	610	ESCA	Tumor	0.6433
260	TCGA-2H-A9GH-01	1	951	ESCA	Tumor	0.7419
261	TCGA-2H-A9GI-01	1	435	ESCA	Tumor	0.7057
262	TCGA-2H-A9GJ-01	1	1781	ESCA	Tumor	0.4446
263	TCGA-2H-A9GK-01	1	232	ESCA	Tumor	0.7787
264	TCGA-2H-A9GL-01	1	180	ESCA	Tumor	0.4592
265	TCGA-2H-A9GM-01	1	424	ESCA	Tumor	0.6483
266	TCGA-2H-A9GN-01	1	272	ESCA	Tumor	0.3461
267	TCGA-2H-A9GO-01	1	494	ESCA	Tumor	0.6936
268	TCGA-2H-A9GQ-01	1	128	ESCA	Tumor	0.687
269	TCGA-2H-A9GR-01	1	987	ESCA	Tumor	0.727
270	TCGA-2J-AAB1-01	1	66	PAAD	Tumor	0.764
271	TCGA-2J-AAB4-01	0	729	PAAD	Tumor	0.8327
272	TCGA-2J-AAB6-01	1	293	PAAD	Tumor	0.779
273	TCGA-2J-AAB8-01	0	80	PAAD	Tumor	0.8231
274	TCGA-2J-AAB9-01	1	627	PAAD	Tumor	0.8232
275	TCGA-2J-AABA-01	1	607	PAAD	Tumor	0.8761
276	TCGA-2J-AABE-01	0	676	PAAD	Tumor	0.782
277	TCGA-2J-AABF-01	1	691	PAAD	Tumor	0.8257
278	TCGA-2J-AABH-01	0	1287	PAAD	Tumor	0.8474
279	TCGA-2J-AABI-01	0	969	PAAD	Tumor	0.8424
280	TCGA-2J-AABK-01	0	484	PAAD	Tumor	0.7974
281	TCGA-2J-AABO-01	0	440	PAAD	Tumor	0.8392
282	TCGA-2J-AABP-01	0	463	PAAD	Tumor	0.9149
283	TCGA-2J-AABR-01	0	438	PAAD	Tumor	0.8043
284	TCGA-2J-AABT-01	0	319	PAAD	Tumor	0.8577
285	TCGA-2J-AABU-01	1	277	PAAD	Tumor	0.831
286	TCGA-2J-AABV-01	1	652	PAAD	Tumor	0.7799
287	TCGA-2K-A9WE-01	0	214	KIRP	Tumor	0.9168
288	TCGA-2L-AAQA-01	1	143	PAAD	Tumor	0.89
289	TCGA-2L-AAQE-01	1	684	PAAD	Tumor	0.8976
290	TCGA-2L-AAQI-01	1	103	PAAD	Tumor	0.8726
291	TCGA-2L-AAQJ-01	1	394	PAAD	Tumor	0.8175
292	TCGA-2L-AAQL-01	1	292	PAAD	Tumor	0.8639
293	TCGA-2L-AAQM-01	0	1383	PAAD	Tumor	0.9127
294	TCGA-2V-A95S-01	0	NA	LIHC	Tumor	0.7516
295	TCGA-2W-A8YY-01	0	533	CESC	Tumor	0.9107
296	TCGA-2X-A9D5-01	0	435	TGCT	Tumor	0.6731
297	TCGA-2X-A9D6-01	0	607	TGCT	Tumor	0.7568
298	TCGA-2Y-A9GS-01	1	724	LIHC	Tumor	0.8964
299	TCGA-2Y-A9GT-01	1	1624	LIHC	Tumor	0.9322
300	TCGA-2Y-A9GU-01	0	1939	LIHC	Tumor	0.9363
301	TCGA-2Y-A9GV-01	1	2532	LIHC	Tumor	0.9182
302	TCGA-2Y-A9GW-01	1	1271	LIHC	Tumor	0.8977
303	TCGA-2Y-A9GX-01	0	2442	LIHC	Tumor	0.8955
304	TCGA-2Y-A9GY-01	1	757	LIHC	Tumor	0.6842
305	TCGA-2Y-A9GZ-01	1	848	LIHC	Tumor	0.8307
306	TCGA-2Y-A9H0-01	0	3675	LIHC	Tumor	0.929
307	TCGA-2Y-A9H1-01	1	1229	LIHC	Tumor	0.9221
308	TCGA-2Y-A9H2-01	0	1731	LIHC	Tumor	0.8813
309	TCGA-2Y-A9H3-01	0	1516	LIHC	Tumor	0.9132
310	TCGA-2Y-A9H4-01	0	1452	LIHC	Tumor	0.9324
311	TCGA-2Y-A9H5-01	1	555	LIHC	Tumor	0.9223
312	TCGA-2Y-A9H6-01	0	357	LIHC	Tumor	0.8149
313	TCGA-2Y-A9H7-01	0	1168	LIHC	Tumor	0.9314
314	TCGA-2Y-A9H8-01	1	633	LIHC	Tumor	0.8387
315	TCGA-2Y-A9H9-01	0	697	LIHC	Tumor	0.8557
316	TCGA-2Y-A9HA-01	1	36	LIHC	Tumor	0.8169
317	TCGA-2Y-A9HB-01	0	260	LIHC	Tumor	0.906
318	TCGA-2Z-A9J1-01	0	2298	KIRP	Tumor	0.7772
319	TCGA-2Z-A9J2-01	0	1795	KIRP	Tumor	0.8973
320	TCGA-2Z-A9J3-01	1	1771	KIRP	Tumor	0.8948
321	TCGA-2Z-A9J5-01	0	3050	KIRP	Tumor	0.8925
322	TCGA-2Z-A9J6-01	0	1731	KIRP	Tumor	0.8959
323	TCGA-2Z-A9J7-01	1	139	KIRP	Tumor	0.8953
324	TCGA-2Z-A9J8-01	0	2790	KIRP	Tumor	0.8889
325	TCGA-2Z-A9J9-01	0	2294	KIRP	Tumor	0.8623
326	TCGA-2Z-A9JD-01	0	1060	KIRP	Tumor	0.8927
327	TCGA-2Z-A9JE-01	0	1728	KIRP	Tumor	0.8824
328	TCGA-2Z-A9JG-01	0	1662	KIRP	Tumor	0.8924
329	TCGA-2Z-A9JI-01	0	1567	KIRP	Tumor	0.8764
330	TCGA-2Z-A9JJ-01	0	1213	KIRP	Tumor	0.8827
331	TCGA-2Z-A9JK-01	0	1186	KIRP	Tumor	0.8778
332	TCGA-2Z-A9JL-01	0	1006	KIRP	Tumor	0.8835
333	TCGA-2Z-A9JM-01	0	934	KIRP	Tumor	0.8654
334	TCGA-2Z-A9JN-01	0	740	KIRP	Tumor	0.8796
335	TCGA-2Z-A9JO-01	0	949	KIRP	Tumor	0.813
336	TCGA-2Z-A9JP-01	0	893	KIRP	Tumor	0.8984
337	TCGA-2Z-A9JQ-01	0	778	KIRP	Tumor	0.8638
338	TCGA-2Z-A9JR-01	0	161	KIRP	Tumor	0.8959
339	TCGA-2Z-A9JS-01	1	492	KIRP	Tumor	0.8679
340	TCGA-2Z-A9JT-01	0	684	KIRP	Tumor	0.8784
341	TCGA-32-1979-01	1	593	GBM	Tumor	0.8168
342	TCGA-32-1980-01	1	36	GBM	Tumor	0.8884
343	TCGA-32-5222-01	1	585	GBM	Tumor	0.865
344	TCGA-33-4566-01	1	5287	LUSC	Tumor	0.8499
345	TCGA-33-4566-11	1	5287	LUSC	Normal	0.8716
346	TCGA-33-4582-01	1	3149	LUSC	Tumor	0.8185
347	TCGA-33-4582-11	1	3149	LUSC	Normal	0.9158
348	TCGA-33-4583-01	1	4601	LUSC	Tumor	0.91
349	TCGA-33-4583-11	1	4601	LUSC	Normal	0.9235
350	TCGA-33-4586-01	1	428	LUSC	Tumor	0.8749
351	TCGA-33-4586-11	1	428	LUSC	Normal	0.9091
352	TCGA-33-4587-01	1	1656	LUSC	Tumor	0.8395
353	TCGA-33-4589-01	1	47	LUSC	Tumor	0.8459
354	TCGA-33-4589-11	1	47	LUSC	Normal	0.9024
355	TCGA-33-6738-01	0	1927	LUSC	Tumor	0.8821
356	TCGA-33-A4WN-01	1	143	LUSC	Tumor	0.8928
357	TCGA-33-A5GW-01	1	9	LUSC	Tumor	0.8458
358	TCGA-33-AAS8-01	1	1114	LUSC	Tumor	0.5826
359	TCGA-33-AASB-01	1	211	LUSC	Tumor	0.6341
360	TCGA-33-AASD-01	1	3376	LUSC	Tumor	0.765
361	TCGA-33-AASI-01	1	1344	LUSC	Tumor	0.5348
362	TCGA-33-AASJ-01	1	3600	LUSC	Tumor	0.6722
363	TCGA-33-AASL-01	1	826	LUSC	Tumor	0.8612
364	TCGA-34-5231-01	1	1984	LUSC	Tumor	0.9145
365	TCGA-34-5232-01	0	2471	LUSC	Tumor	0.8839
366	TCGA-34-5234-01	0	2271	LUSC	Tumor	0.8487
367	TCGA-34-5236-01	1	276	LUSC	Tumor	0.9191
368	TCGA-34-5239-01	0	1834	LUSC	Tumor	0.934
369	TCGA-34-5240-01	0	1541	LUSC	Tumor	0.9089
370	TCGA-34-5241-01	1	515	LUSC	Tumor	0.8461
371	TCGA-34-5927-01	0	1361	LUSC	Tumor	0.5638
372	TCGA-34-5928-01	0	1196	LUSC	Tumor	0.9133
373	TCGA-34-5929-01	1	151	LUSC	Tumor	0.8772
374	TCGA-34-5929-11	1	151	LUSC	Normal	0.8752
375	TCGA-34-7107-01	1	34	LUSC	Tumor	0.8882
376	TCGA-34-8454-01	0	1180	LUSC	Tumor	0.9062
377	TCGA-34-8455-01	1	123	LUSC	Tumor	0.789
378	TCGA-34-8456-01	0	804	LUSC	Tumor	0.8654
379	TCGA-34-A5IX-01	0	1031	LUSC	Tumor	0.8325
380	TCGA-35-5375-01	0	264	LUAD	Tumor	0.8255
381	TCGA-37-5819-01	0	103	LUSC	Tumor	0.8999
382	TCGA-37-A5EL-01	1	1143	LUSC	Tumor	0.8833
383	TCGA-37-A5EM-01	0	867	LUSC	Tumor	0.8603
384	TCGA-37-A5EN-01	0	660	LUSC	Tumor	0.8443
385	TCGA-38-4631-01	1	354	LUAD	Tumor	0.846
386	TCGA-38-4631-11	1	354	LUAD	Normal	0.8331
387	TCGA-38-4632-01	1	1357	LUAD	Tumor	0.8172
388	TCGA-38-4632-11	1	1357	LUAD	Normal	0.8662
389	TCGA-38-6178-01	0	448	LUAD	Tumor	0.9246
390	TCGA-38-7271-01	1	800	LUAD	Tumor	0.8894
391	TCGA-38-A44F-01	0	133	LUAD	Tumor	0.8533
392	TCGA-39-5011-01	0	4053	LUSC	Tumor	0.882
393	TCGA-39-5011-11	0	4053	LUSC	Normal	0.9154
394	TCGA-39-5016-01	0	3850	LUSC	Tumor	0.9066
395	TCGA-39-5016-11	0	3850	LUSC	Normal	0.8916
396	TCGA-39-5019-01	0	3387	LUSC	Tumor	0.8806
397	TCGA-39-5019-11	0	3387	LUSC	Normal	0.8474
398	TCGA-39-5021-01	1	2086	LUSC	Tumor	0.8615
399	TCGA-39-5021-11	1	2086	LUSC	Normal	0.903
400	TCGA-39-5022-01	1	1679	LUSC	Tumor	0.9097
401	TCGA-39-5024-01	0	2510	LUSC	Tumor	0.9235
402	TCGA-39-5027-01	0	3108	LUSC	Tumor	0.9103
403	TCGA-39-5028-01	1	52	LUSC	Tumor	0.8889
404	TCGA-39-5028-11	1	52	LUSC	Normal	0.876
405	TCGA-39-5029-01	1	740	LUSC	Tumor	0.8542
406	TCGA-39-5029-11	1	740	LUSC	Normal	0.9192
407	TCGA-39-5030-01	1	59	LUSC	Tumor	0.8971
408	TCGA-39-5030-11	1	59	LUSC	Normal	0.8973
409	TCGA-39-5031-01	1	1841	LUSC	Tumor	0.8353
410	TCGA-39-5031-11	1	1841	LUSC	Normal	0.8839
411	TCGA-39-5034-01	1	1107	LUSC	Tumor	0.9145
412	TCGA-39-5034-11	1	1107	LUSC	Normal	0.8696
413	TCGA-39-5035-01	0	2080	LUSC	Tumor	0.784
414	TCGA-39-5035-11	0	2080	LUSC	Normal	0.9104
415	TCGA-39-5036-01	0	2165	LUSC	Tumor	0.8737
416	TCGA-39-5036-11	0	2165	LUSC	Normal	0.9322
417	TCGA-39-5037-01	0	1690	LUSC	Tumor	0.8946
418	TCGA-39-5037-11	0	1690	LUSC	Normal	0.9014
419	TCGA-39-5039-01	1	544	LUSC	Tumor	0.8799
420	TCGA-39-5039-11	1	544	LUSC	Normal	0.9086
421	TCGA-39-5040-01	1	519	LUSC	Tumor	0.9273
422	TCGA-3A-A9I5-01	0	1794	PAAD	Tumor	0.8865
423	TCGA-3A-A9I7-01	0	1323	PAAD	Tumor	0.8802
424	TCGA-3A-A9I9-01	1	634	PAAD	Tumor	0.8264
425	TCGA-3A-A9IB-01	1	224	PAAD	Tumor	0.835
426	TCGA-3A-A9IC-01	1	738	PAAD	Tumor	0.8855
427	TCGA-3A-A9IH-01	0	1021	PAAD	Tumor	0.8005
428	TCGA-3A-A9IJ-01	0	1854	PAAD	Tumor	0.8883
429	TCGA-3A-A9IL-01	0	2741	PAAD	Tumor	0.765
430	TCGA-3A-A9IN-01	0	2084	PAAD	Tumor	0.885
431	TCGA-3A-A9IO-01	0	1942	PAAD	Tumor	0.7682
432	TCGA-3A-A9IR-01	0	1542	PAAD	Tumor	0.9088
433	TCGA-3A-A9IS-01	0	998	PAAD	Tumor	0.9064
434	TCGA-3A-A9IU-01	1	458	PAAD	Tumor	0.8853
435	TCGA-3A-A9IV-01	0	1103	PAAD	Tumor	0.8631
436	TCGA-3A-A9IX-01	0	1037	PAAD	Tumor	0.8259
437	TCGA-3A-A9IZ-01	1	308	PAAD	Tumor	0.7675
438	TCGA-3A-A9J0-01	0	743	PAAD	Tumor	0.8204
439	TCGA-3B-A9HI-01	0	1521	SARC	Tumor	0.8396
440	TCGA-3B-A9HJ-01	0	1104	SARC	Tumor	0.8853
441	TCGA-3B-A9HL-01	1	599	SARC	Tumor	0.8192
442	TCGA-3B-A9HO-01	0	959	SARC	Tumor	0.8633
443	TCGA-3B-A9HP-01	1	1627	SARC	Tumor	0.8669
444	TCGA-3B-A9HQ-01	0	2085	SARC	Tumor	0.8998
445	TCGA-3B-A9HR-01	1	2694	SARC	Tumor	0.9316
446	TCGA-3B-A9HS-01	1	1366	SARC	Tumor	0.8484
447	TCGA-3B-A9HT-01	0	1665	SARC	Tumor	0.8778
448	TCGA-3B-A9HU-01	0	768	SARC	Tumor	0.8537
449	TCGA-3B-A9HV-01	1	437	SARC	Tumor	0.8764
450	TCGA-3B-A9HX-01	0	1303	SARC	Tumor	0.7961
451	TCGA-3B-A9HY-01	0	314	SARC	Tumor	0.8525
452	TCGA-3B-A9HZ-01	0	1170	SARC	Tumor	0.9154
453	TCGA-3B-A9I0-01	0	1096	SARC	Tumor	0.8827
454	TCGA-3B-A9I1-01	1	567	SARC	Tumor	0.9193
455	TCGA-3B-A9I3-01	0	808	SARC	Tumor	0.7959
456	TCGA-3C-AAAU-01	0	4047	BRCA	Tumor	0.8869
457	TCGA-3C-AALI-01	0	4005	BRCA	Tumor	0.7956
458	TCGA-3C-AALJ-01	0	1474	BRCA	Tumor	0.8405
459	TCGA-3C-AALK-01	0	1448	BRCA	Tumor	0.8365
460	TCGA-3E-AAAY-01	0	2285	PAAD	Tumor	0.8889
461	TCGA-3E-AAAZ-01	1	2182	PAAD	Tumor	0.8952
462	TCGA-3G-AB0O-01	0	2086	THYM	Tumor	0.9233
463	TCGA-3G-AB0Q-01	0	1799	THYM	Tumor	0.8398
464	TCGA-3G-AB0T-01	1	2488	THYM	Tumor	0.885
465	TCGA-3G-AB14-01	1	775	THYM	Tumor	0.8901
466	TCGA-3G-AB19-01	1	2910	THYM	Tumor	0.8882
467	TCGA-3H-AB3K-01	1	1715	MESO	Tumor	0.8856
468	TCGA-3H-AB3L-01	1	361	MESO	Tumor	0.8033
469	TCGA-3H-AB3M-01	1	885	MESO	Tumor	0.7307
470	TCGA-3H-AB3O-01	1	1302	MESO	Tumor	0.8636
471	TCGA-3H-AB3S-01	1	385	MESO	Tumor	0.8161
472	TCGA-3H-AB3T-01	1	414	MESO	Tumor	0.8692
473	TCGA-3H-AB3U-01	1	826	MESO	Tumor	0.7307
474	TCGA-3H-AB3X-01	0	1490	MESO	Tumor	0.8687
475	TCGA-3K-AAZ8-01	0	396	LIHC	Tumor	0.9128
476	TCGA-3L-AA1B-01	0	475	COAD	Tumor	0.8571
477	TCGA-3M-AB46-01	0	1765	STAD	Tumor	0.7774
478	TCGA-3M-AB47-01	1	NA	STAD	Tumor	0.8316
479	TCGA-3N-A9WB-06	1	518	SKCM	Tumor	0.9135
480	TCGA-3N-A9WC-06	0	2022	SKCM	Tumor	0.9253
481	TCGA-3N-A9WD-06	1	395	SKCM	Tumor	0.9016
482	TCGA-3P-A9WA-01	0	420	OV	Tumor	0.7892
483	TCGA-3Q-A9WF-01	0	467	THYM	Tumor	0.841
484	TCGA-3R-A8YX-01	1	17	SARC	Tumor	0.764
485	TCGA-3S-A8YW-01	0	643	THYM	Tumor	0.8029
486	TCGA-3S-AAYX-01	0	571	THYM	Tumor	0.9054
487	TCGA-3T-AA9L-01	0	1050	THYM	Tumor	0.8713
488	TCGA-3U-A98D-01	1	142	MESO	Tumor	0.5706
489	TCGA-3U-A98E-01	0	1916	MESO	Tumor	0.8951
490	TCGA-3U-A98F-01	1	536	MESO	Tumor	0.8077
491	TCGA-3U-A98G-01	1	630	MESO	Tumor	0.824
492	TCGA-3U-A98H-01	1	1156	MESO	Tumor	0.7233
493	TCGA-3U-A98I-01	1	860	MESO	Tumor	0.7521
494	TCGA-3U-A98J-01	1	741	MESO	Tumor	0.8253
495	TCGA-3X-AAV9-01	1	339	CHOL	Tumor	0.841
496	TCGA-3X-AAVA-01	1	445	CHOL	Tumor	0.9221
497	TCGA-3X-AAVB-01	0	402	CHOL	Tumor	0.8509
498	TCGA-3X-AAVC-01	0	709	CHOL	Tumor	0.7376
499	TCGA-3X-AAVE-01	0	650	CHOL	Tumor	0.793
500	TCGA-3Z-A93Z-01	0	385	KIRC	Tumor	0.8412
501	TCGA-41-5651-01	1	460	GBM	Tumor	0.9118
502	TCGA-41-6646-01	1	379	GBM	Tumor	0.9564
503	TCGA-43-3394-11	1	1190	LUSC	Normal	0.9039
504	TCGA-43-3920-11	0	1007	LUSC	Normal	0.9104
505	TCGA-43-5668-01	1	559	LUSC	Tumor	0.9139
506	TCGA-43-5668-11	1	559	LUSC	Normal	0.9351
507	TCGA-43-5670-01	0	849	LUSC	Tumor	0.8859
508	TCGA-43-6143-01	0	699	LUSC	Tumor	0.3013
509	TCGA-43-6647-01	0	757	LUSC	Tumor	0.9119
510	TCGA-43-6770-01	0	653	LUSC	Tumor	0.8616
511	TCGA-43-6771-01	1	166	LUSC	Tumor	0.8372
512	TCGA-43-6771-11	1	166	LUSC	Normal	0.9298
513	TCGA-43-6773-01	1	116	LUSC	Tumor	0.9128
514	TCGA-43-7656-01	0	596	LUSC	Tumor	0.7958
515	TCGA-43-7657-01	0	236	LUSC	Tumor	0.9006
516	TCGA-43-7658-01	1	2378	LUSC	Tumor	0.918
517	TCGA-43-8115-01	0	407	LUSC	Tumor	0.9239
518	TCGA-43-8116-01	0	358	LUSC	Tumor	0.8507
519	TCGA-43-8118-01	1	89	LUSC	Tumor	0.8822
520	TCGA-43-A474-01	0	353	LUSC	Tumor	0.806
521	TCGA-43-A475-01	0	296	LUSC	Tumor	0.8351
522	TCGA-43-A56U-01	0	432	LUSC	Tumor	0.8784
523	TCGA-43-A56V-01	0	366	LUSC	Tumor	0.885
524	TCGA-44-2655-11	0	1324	LUAD	Normal	0.8679
525	TCGA-44-2656-01	0	1429	LUAD	Tumor	0.8476
526	TCGA-44-2656-11	0	1429	LUAD	Normal	0.8892
527	TCGA-44-2659-11	0	1367	LUAD	Normal	0.8813
528	TCGA-44-2662-11	0	1280	LUAD	Normal	0.8938
529	TCGA-44-2665-01	0	1301	LUAD	Tumor	0.8896
530	TCGA-44-2665-11	0	1301	LUAD	Normal	0.8896
531	TCGA-44-2666-01	1	97	LUAD	Tumor	0.8887
532	TCGA-44-2668-01	1	761	LUAD	Tumor	0.8312
533	TCGA-44-2668-11	1	761	LUAD	Normal	0.7899
534	TCGA-44-3917-01	0	1183	LUAD	Tumor	0.8138
535	TCGA-44-3918-01	0	1036	LUAD	Tumor	0.8769
536	TCGA-44-4112-01	1	808	LUAD	Tumor	0.88
537	TCGA-44-5643-01	0	1013	LUAD	Tumor	0.7954
538	TCGA-44-5643-11	0	1013	LUAD	Normal	0.8676
539	TCGA-44-5644-01	0	863	LUAD	Tumor	0.7809
540	TCGA-44-5645-01	0	852	LUAD	Tumor	0.8922
541	TCGA-44-5645-11	0	852	LUAD	Normal	0.7844
542	TCGA-44-6144-01	0	723	LUAD	Tumor	0.799
543	TCGA-44-6144-11	0	723	LUAD	Normal	0.8381
544	TCGA-44-6145-01	0	595	LUAD	Tumor	0.8416
545	TCGA-44-6145-11	0	595	LUAD	Normal	0.8802
546	TCGA-44-6146-01	0	728	LUAD	Tumor	0.8163
547	TCGA-44-6146-11	0	728	LUAD	Normal	0.8694
548	TCGA-44-6148-01	0	704	LUAD	Tumor	0.7718
549	TCGA-44-6148-11	0	704	LUAD	Normal	0.8319
550	TCGA-44-6774-01	0	658	LUAD	Tumor	0.8814
551	TCGA-44-6775-01	0	705	LUAD	Tumor	0.8597
552	TCGA-44-6776-01	0	2616	LUAD	Tumor	0.9186
553	TCGA-44-6777-01	1	987	LUAD	Tumor	0.8478
554	TCGA-44-6778-01	0	1864	LUAD	Tumor	0.8707
555	TCGA-44-6778-11	0	1864	LUAD	Normal	0.8803
556	TCGA-44-6779-01	1	500	LUAD	Tumor	0.7107
557	TCGA-44-7659-01	0	691	LUAD	Tumor	0.9096
558	TCGA-44-7660-01	0	592	LUAD	Tumor	0.7563
559	TCGA-44-7661-01	1	557	LUAD	Tumor	0.8933
560	TCGA-44-7662-01	0	218	LUAD	Tumor	0.8636
561	TCGA-44-7667-01	0	1097	LUAD	Tumor	0.886
562	TCGA-44-7669-01	1	574	LUAD	Tumor	0.8109
563	TCGA-44-7670-01	0	882	LUAD	Tumor	0.759
564	TCGA-44-7671-01	0	889	LUAD	Tumor	0.9183
565	TCGA-44-7672-01	0	719	LUAD	Tumor	0.9089
566	TCGA-44-8117-01	0	385	LUAD	Tumor	0.8831
567	TCGA-44-8119-01	0	285	LUAD	Tumor	0.8456
568	TCGA-44-8120-01	0	260	LUAD	Tumor	0.8473
569	TCGA-44-A479-01	0	486	LUAD	Tumor	0.8481
570	TCGA-44-A47A-01	0	466	LUAD	Tumor	0.8687
571	TCGA-44-A47B-01	0	287	LUAD	Tumor	0.864
572	TCGA-44-A47F-01	0	337	LUAD	Tumor	0.8838
573	TCGA-44-A47G-01	0	351	LUAD	Tumor	0.8731
574	TCGA-44-A4SS-01	0	415	LUAD	Tumor	0.8535
575	TCGA-44-A4SU-01	1	409	LUAD	Tumor	0.8559
576	TCGA-46-6025-01	0	324	LUSC	Tumor	0.879
577	TCGA-46-6026-01	0	423	LUSC	Tumor	0.2921
578	TCGA-49-4487-01	1	855	LUAD	Tumor	0.8753
579	TCGA-49-4488-01	1	869	LUAD	Tumor	0.8239
580	TCGA-49-4488-11	1	869	LUAD	Normal	0.863
581	TCGA-49-4490-01	1	385	LUAD	Tumor	0.8816
582	TCGA-49-4512-01	1	905	LUAD	Tumor	0.908
583	TCGA-49-4514-01	0	1700	LUAD	Tumor	0.8642
584	TCGA-49-6742-01	1	488	LUAD	Tumor	0.8046
585	TCGA-49-6743-01	0	1621	LUAD	Tumor	0.8527
586	TCGA-49-6744-01	0	1683	LUAD	Tumor	0.9028
587	TCGA-49-6745-01	0	522	LUAD	Tumor	0.8549
588	TCGA-49-6745-11	0	522	LUAD	Normal	0.8503
589	TCGA-49-6761-01	0	354	LUAD	Tumor	0.8814
590	TCGA-49-6767-01	0	677	LUAD	Tumor	0.8422
591	TCGA-49-AAQV-01	1	677	LUAD	Tumor	0.8753
592	TCGA-49-AAR0-01	0	4765	LUAD	Tumor	0.9083
593	TCGA-49-AAR2-01	0	2224	LUAD	Tumor	0.8106
594	TCGA-49-AAR3-01	0	1893	LUAD	Tumor	0.7669
595	TCGA-49-AAR4-01	1	879	LUAD	Tumor	0.6213
596	TCGA-49-AAR9-01	1	260	LUAD	Tumor	0.4212
597	TCGA-49-AARE-01	1	1229	LUAD	Tumor	0.632
598	TCGA-49-AARN-01	1	1135	LUAD	Tumor	0.744
599	TCGA-49-AARO-01	0	3759	LUAD	Tumor	0.6269
600	TCGA-49-AARQ-01	0	6732	LUAD	Tumor	0.7043
601	TCGA-49-AARR-01	0	4992	LUAD	Tumor	0.7496
602	TCGA-4A-A93W-01	0	4	KIRP	Tumor	0.827
603	TCGA-4A-A93X-01	0	390	KIRP	Tumor	0.8992
604	TCGA-4A-A93Y-01	0	352	KIRP	Tumor	0.8446
605	TCGA-4B-A93V-01	1	300	LUAD	Tumor	0.902
606	TCGA-4C-A93U-01	0	129	THCA	Tumor	0.9118
607	TCGA-4E-A92E-01	0	13	UCEC	Tumor	0.9309
608	TCGA-4G-AAZO-01	0	1177	CHOL	Tumor	0.9013
609	TCGA-4G-AAZT-01	0	420	CHOL	Tumor	0.8674
610	TCGA-4H-AAAK-01	0	348	BRCA	Tumor	0.7679
611	TCGA-4J-AA1J-01	0	542	CESC	Tumor	0.7846
612	TCGA-4K-AA1G-01	0	436	TGCT	Tumor	0.5617
613	TCGA-4K-AA1H-01	0	518	TGCT	Tumor	0.8352
614	TCGA-4K-AA1I-01	0	3	TGCT	Tumor	0.8398
615	TCGA-4K-AAAL-01	0	483	TGCT	Tumor	0.7017
616	TCGA-4L-AA1F-01	0	350	PRAD	Tumor	0.7888
617	TCGA-4N-A93T-01	0	146	COAD	Tumor	0.9045
618	TCGA-4P-AA8J-01	0	102	HNSC	Tumor	0.8938
619	TCGA-4R-AA8I-01	1	262	LIHC	Tumor	0.9325
620	TCGA-4T-AA8H-01	0	385	COAD	Tumor	0.7736
621	TCGA-4V-A9QI-01	0	2936	THYM	Tumor	0.8616
622	TCGA-4V-A9QJ-01	0	2849	THYM	Tumor	0.8981
623	TCGA-4V-A9QL-01	0	1908	THYM	Tumor	0.8569
624	TCGA-4V-A9QM-01	0	1253	THYM	Tumor	0.8927
625	TCGA-4V-A9QN-01	0	970	THYM	Tumor	0.9266
626	TCGA-4V-A9QQ-01	0	1572	THYM	Tumor	0.8496
627	TCGA-4V-A9QR-01	0	780	THYM	Tumor	0.89
628	TCGA-4V-A9QS-01	0	774	THYM	Tumor	0.8879
629	TCGA-4V-A9QT-01	0	813	THYM	Tumor	0.9108
630	TCGA-4V-A9QU-01	0	627	THYM	Tumor	0.9171
631	TCGA-4V-A9QW-01	0	630	THYM	Tumor	0.9158
632	TCGA-4V-A9QX-01	0	434	THYM	Tumor	0.881
633	TCGA-4W-AA9R-01	0	124	GBM	Tumor	0.7816
634	TCGA-4W-AA9S-01	0	44	GBM	Tumor	0.8769
635	TCGA-4W-AA9T-01	0	778	GBM	Tumor	0.8434
636	TCGA-4X-A9F9-01	0	669	THYM	Tumor	0.7666
637	TCGA-4X-A9FA-01	0	392	THYM	Tumor	0.8851
638	TCGA-4X-A9FB-01	0	717	THYM	Tumor	0.8699
639	TCGA-4X-A9FC-01	0	2072	THYM	Tumor	0.9022
640	TCGA-4X-A9FD-01	0	1503	THYM	Tumor	0.8909
641	TCGA-4Z-AA7M-01	0	495	BLCA	Tumor	0.867
642	TCGA-4Z-AA7N-01	1	1367	BLCA	Tumor	0.8484
643	TCGA-4Z-AA7O-01	0	512	BLCA	Tumor	0.5883
644	TCGA-4Z-AA7Q-01	1	510	BLCA	Tumor	0.8025
645	TCGA-4Z-AA7R-01	1	522	BLCA	Tumor	0.7414
646	TCGA-4Z-AA7S-01	1	1064	BLCA	Tumor	0.4482
647	TCGA-4Z-AA7W-01	0	840	BLCA	Tumor	0.8167
648	TCGA-4Z-AA7Y-01	0	1522	BLCA	Tumor	0.4857
649	TCGA-4Z-AA80-01	1	19	BLCA	Tumor	0.7856
650	TCGA-4Z-AA81-01	1	1270	BLCA	Tumor	0.8247
651	TCGA-4Z-AA82-01	1	1556	BLCA	Tumor	0.9062
652	TCGA-4Z-AA83-01	0	2024	BLCA	Tumor	0.861
653	TCGA-4Z-AA84-01	0	460	BLCA	Tumor	0.8331
654	TCGA-4Z-AA86-01	1	311	BLCA	Tumor	0.8572
655	TCGA-4Z-AA87-01	0	1454	BLCA	Tumor	0.854
656	TCGA-4Z-AA89-01	0	1029	BLCA	Tumor	0.7059
657	TCGA-50-5044-01	1	624	LUAD	Tumor	0.8269
658	TCGA-50-5045-01	1	2174	LUAD	Tumor	0.8749
659	TCGA-50-5049-01	0	3094	LUAD	Tumor	0.7536
660	TCGA-50-5051-01	1	478	LUAD	Tumor	0.8176
661	TCGA-50-5055-01	1	1830	LUAD	Tumor	0.857
662	TCGA-50-5066-01	0	1442	LUAD	Tumor	0.7702
663	TCGA-50-5066-02	0	1442	LUAD	Tumor	0.9131
664	TCGA-50-5068-01	1	1499	LUAD	Tumor	0.8328
665	TCGA-50-5072-01	1	250	LUAD	Tumor	0.8331
666	TCGA-50-5930-01	1	282	LUAD	Tumor	0.8412
667	TCGA-50-5930-11	1	282	LUAD	Normal	0.8484
668	TCGA-50-5931-01	1	434	LUAD	Tumor	0.7228
669	TCGA-50-5931-11	1	434	LUAD	Normal	0.8423
670	TCGA-50-5932-01	1	1235	LUAD	Tumor	0.8724
671	TCGA-50-5932-11	1	1235	LUAD	Normal	0.8523
672	TCGA-50-5933-01	1	2393	LUAD	Tumor	0.6944
673	TCGA-50-5933-11	1	2393	LUAD	Normal	0.9061
674	TCGA-50-5935-01	1	653	LUAD	Tumor	0.8703
675	TCGA-50-5935-11	1	653	LUAD	Normal	0.9031
676	TCGA-50-5936-01	1	257	LUAD	Tumor	0.7366
677	TCGA-50-5936-11	1	257	LUAD	Normal	0.8832
678	TCGA-50-5939-01	1	460	LUAD	Tumor	0.7066
679	TCGA-50-5939-11	1	460	LUAD	Normal	0.8707
680	TCGA-50-5941-01	0	1474	LUAD	Tumor	0.8684
681	TCGA-50-5942-01	0	1847	LUAD	Tumor	0.9075
682	TCGA-50-5944-01	0	1750	LUAD	Tumor	0.8658
683	TCGA-50-5946-01	0	1617	LUAD	Tumor	0.6828
684	TCGA-50-5946-02	0	1617	LUAD	Tumor	0.8959
685	TCGA-50-6590-01	1	1288	LUAD	Tumor	0.8798
686	TCGA-50-6591-01	1	119	LUAD	Tumor	0.8312
687	TCGA-50-6591-11	1	119	LUAD	Normal	0.8602
688	TCGA-50-6592-01	1	777	LUAD	Tumor	0.805
689	TCGA-50-6592-11	1	777	LUAD	Normal	0.9433
690	TCGA-50-6593-01	1	336	LUAD	Tumor	0.8098
691	TCGA-50-6593-11	1	336	LUAD	Normal	0.8785
692	TCGA-50-6594-01	1	370	LUAD	Tumor	0.9083
693	TCGA-50-6594-11	1	370	LUAD	Normal	0.8995
694	TCGA-50-6595-01	1	189	LUAD	Tumor	0.828
695	TCGA-50-6597-01	1	1268	LUAD	Tumor	0.8889
696	TCGA-50-6673-01	1	22	LUAD	Tumor	0.8705
697	TCGA-50-7109-01	1	308	LUAD	Tumor	0.8758
698	TCGA-50-8457-01	0	1125	LUAD	Tumor	0.8345
699	TCGA-50-8459-01	0	1119	LUAD	Tumor	0.7484
700	TCGA-50-8460-01	0	829	LUAD	Tumor	0.8662
701	TCGA-51-6867-01	1	1856	LUSC	Tumor	0.8753
702	TCGA-52-7622-01	0	862	LUSC	Tumor	0.9112
703	TCGA-52-7809-01	1	166	LUSC	Tumor	0.881
704	TCGA-52-7810-01	0	923	LUSC	Tumor	0.6504
705	TCGA-52-7811-01	1	266	LUSC	Tumor	0.8834
706	TCGA-52-7812-01	1	835	LUSC	Tumor	0.9335
707	TCGA-53-7624-01	1	1043	LUAD	Tumor	0.8488
708	TCGA-53-7626-01	1	929	LUAD	Tumor	0.9091
709	TCGA-53-7813-01	0	424	LUAD	Tumor	0.8458
710	TCGA-53-A4EZ-01	0	1071	LUAD	Tumor	0.8745
711	TCGA-55-5899-01	0	930	LUAD	Tumor	0.8635
712	TCGA-55-6543-01	0	435	LUAD	Tumor	0.8075
713	TCGA-55-6642-01	0	2449	LUAD	Tumor	0.8681
714	TCGA-55-6712-01	1	171	LUAD	Tumor	0.9195
715	TCGA-55-6968-01	1	1293	LUAD	Tumor	0.8724
716	TCGA-55-6969-01	0	1239	LUAD	Tumor	0.7711
717	TCGA-55-6970-01	1	464	LUAD	Tumor	0.918
718	TCGA-55-6971-01	0	1400	LUAD	Tumor	0.9213
719	TCGA-55-6972-01	1	1632	LUAD	Tumor	0.8815
720	TCGA-55-6975-01	1	118	LUAD	Tumor	0.7703
721	TCGA-55-6978-01	1	176	LUAD	Tumor	0.8455
722	TCGA-55-6979-01	1	237	LUAD	Tumor	0.8991
723	TCGA-55-6980-01	0	2109	LUAD	Tumor	0.8656
724	TCGA-55-6981-01	1	1379	LUAD	Tumor	0.8415
725	TCGA-55-6982-01	1	995	LUAD	Tumor	0.9012
726	TCGA-55-6983-01	0	2823	LUAD	Tumor	0.834
727	TCGA-55-6984-01	1	760	LUAD	Tumor	0.8733
728	TCGA-55-6985-01	0	1233	LUAD	Tumor	0.9003
729	TCGA-55-6986-01	0	3261	LUAD	Tumor	0.891
730	TCGA-55-6987-01	0	2137	LUAD	Tumor	0.8848
731	TCGA-55-7227-01	1	952	LUAD	Tumor	0.856
732	TCGA-55-7281-01	0	872	LUAD	Tumor	0.8577
733	TCGA-55-7283-01	0	609	LUAD	Tumor	0.8727
734	TCGA-55-7284-01	1	243	LUAD	Tumor	0.7388
735	TCGA-55-7570-01	0	824	LUAD	Tumor	0.6867
736	TCGA-55-7573-01	0	487	LUAD	Tumor	0.8812
737	TCGA-55-7574-01	1	995	LUAD	Tumor	0.9077
738	TCGA-55-7576-01	0	670	LUAD	Tumor	0.8726
739	TCGA-55-7724-01	0	705	LUAD	Tumor	0.7903
740	TCGA-55-7725-01	0	442	LUAD	Tumor	0.8141
741	TCGA-55-7726-01	0	652	LUAD	Tumor	0.8301
742	TCGA-55-7727-01	0	119	LUAD	Tumor	0.8361
743	TCGA-55-7728-01	0	704	LUAD	Tumor	0.7567
744	TCGA-55-7815-01	0	773	LUAD	Tumor	0.8289
745	TCGA-55-7816-01	1	468	LUAD	Tumor	0.799
746	TCGA-55-7903-01	0	567	LUAD	Tumor	0.8562
747	TCGA-55-7907-01	1	343	LUAD	Tumor	0.7956
748	TCGA-55-7910-01	0	1040	LUAD	Tumor	0.8489
749	TCGA-55-7911-01	0	537	LUAD	Tumor	0.9061
750	TCGA-55-7913-01	1	561	LUAD	Tumor	0.871
751	TCGA-55-7914-01	1	187	LUAD	Tumor	0.8269
752	TCGA-55-7994-01	0	603	LUAD	Tumor	0.8313
753	TCGA-55-7995-01	0	889	LUAD	Tumor	0.815
754	TCGA-55-8085-01	0	904	LUAD	Tumor	0.889
755	TCGA-55-8087-01	0	462	LUAD	Tumor	0.8897
756	TCGA-55-8089-01	1	702	LUAD	Tumor	0.8086
757	TCGA-55-8090-01	1	598	LUAD	Tumor	0.918
758	TCGA-55-8091-01	0	600	LUAD	Tumor	0.9056
759	TCGA-55-8092-01	1	154	LUAD	Tumor	0.7203
760	TCGA-55-8094-01	0	541	LUAD	Tumor	0.9004
761	TCGA-55-8096-01	1	719	LUAD	Tumor	0.8963
762	TCGA-55-8097-01	0	476	LUAD	Tumor	0.8905
763	TCGA-55-8203-01	0	547	LUAD	Tumor	0.9632
764	TCGA-55-8204-01	0	515	LUAD	Tumor	0.8098
765	TCGA-55-8205-01	0	599	LUAD	Tumor	0.9478
766	TCGA-55-8206-01	0	888	LUAD	Tumor	0.9435
767	TCGA-55-8207-01	0	977	LUAD	Tumor	0.9259
768	TCGA-55-8208-01	0	674	LUAD	Tumor	0.861
769	TCGA-55-8299-01	1	469	LUAD	Tumor	0.8484
770	TCGA-55-8301-01	0	534	LUAD	Tumor	0.8962
771	TCGA-55-8302-01	0	478	LUAD	Tumor	0.8741
772	TCGA-55-8505-01	0	440	LUAD	Tumor	0.8377
773	TCGA-55-8506-01	0	11	LUAD	Tumor	0.912
774	TCGA-55-8507-01	0	418	LUAD	Tumor	0.8636
775	TCGA-55-8508-01	0	617	LUAD	Tumor	0.9195
776	TCGA-55-8510-01	0	539	LUAD	Tumor	0.9134
777	TCGA-55-8511-01	0	552	LUAD	Tumor	0.8434
778	TCGA-55-8512-01	1	607	LUAD	Tumor	0.8854
779	TCGA-55-8513-01	0	791	LUAD	Tumor	0.8408
780	TCGA-55-8514-01	0	520	LUAD	Tumor	0.9292
781	TCGA-55-8614-01	0	536	LUAD	Tumor	0.808
782	TCGA-55-8615-01	0	446	LUAD	Tumor	0.9091
783	TCGA-55-8616-01	0	48	LUAD	Tumor	0.8823
784	TCGA-55-8619-01	0	416	LUAD	Tumor	0.8044
785	TCGA-55-8620-01	1	375	LUAD	Tumor	0.9285
786	TCGA-55-8621-01	0	515	LUAD	Tumor	0.8817
787	TCGA-55-A48X-01	0	689	LUAD	Tumor	0.874
788	TCGA-55-A48Y-01	0	630	LUAD	Tumor	0.8674
789	TCGA-55-A48Z-01	0	651	LUAD	Tumor	0.8527
790	TCGA-55-A490-01	1	99	LUAD	Tumor	0.8672
791	TCGA-55-A491-01	0	626	LUAD	Tumor	0.782
792	TCGA-55-A492-01	0	596	LUAD	Tumor	0.886
793	TCGA-55-A493-01	0	28	LUAD	Tumor	0.8539
794	TCGA-55-A494-01	0	481	LUAD	Tumor	0.8987
795	TCGA-55-A4DF-01	1	614	LUAD	Tumor	0.8523
796	TCGA-55-A4DG-01	0	608	LUAD	Tumor	0.854
797	TCGA-55-A57B-01	0	546	LUAD	Tumor	0.8449
798	TCGA-56-5897-01	0	378	LUSC	Tumor	0.8469
799	TCGA-56-5898-01	0	555	LUSC	Tumor	0.9069
800	TCGA-56-6545-01	0	666	LUSC	Tumor	0.8716
801	TCGA-56-6546-01	0	NA	LUSC	Tumor	0.9092
802	TCGA-56-7221-01	0	608	LUSC	Tumor	0.7066
803	TCGA-56-7222-01	1	562	LUSC	Tumor	0.8337
804	TCGA-56-7223-01	1	442	LUSC	Tumor	0.8363
805	TCGA-56-7579-01	1	951	LUSC	Tumor	0.8155
806	TCGA-56-7580-01	0	925	LUSC	Tumor	0.7566
807	TCGA-56-7582-01	0	601	LUSC	Tumor	0.8448
808	TCGA-56-7730-01	1	198	LUSC	Tumor	0.9112
809	TCGA-56-7731-01	1	3	LUSC	Tumor	0.9088
810	TCGA-56-7822-01	1	532	LUSC	Tumor	0.8901
811	TCGA-56-7823-01	0	1011	LUSC	Tumor	0.8238
812	TCGA-56-8082-01	0	455	LUSC	Tumor	0.692
813	TCGA-56-8083-01	0	150	LUSC	Tumor	0.4203
814	TCGA-56-8201-01	1	397	LUSC	Tumor	0.9051
815	TCGA-56-8304-01	0	106	LUSC	Tumor	0.8555
816	TCGA-56-8305-01	0	105	LUSC	Tumor	0.8322
817	TCGA-56-8307-01	0	818	LUSC	Tumor	0.8265
818	TCGA-56-8308-01	0	517	LUSC	Tumor	0.8741
819	TCGA-56-8309-01	0	428	LUSC	Tumor	0.9097
820	TCGA-56-8503-01	0	41	LUSC	Tumor	0.8878
821	TCGA-56-8504-01	0	510	LUSC	Tumor	0.9111
822	TCGA-56-8622-01	0	55	LUSC	Tumor	0.8781
823	TCGA-56-8623-01	1	692	LUSC	Tumor	0.9237
824	TCGA-56-8624-01	0	420	LUSC	Tumor	0.9
825	TCGA-56-8625-01	1	315	LUSC	Tumor	0.9142
826	TCGA-56-8626-01	1	302	LUSC	Tumor	0.8884
827	TCGA-56-8628-01	0	616	LUSC	Tumor	0.8827
828	TCGA-56-8629-01	0	481	LUSC	Tumor	0.8789
829	TCGA-56-A49D-01	0	637	LUSC	Tumor	0.735
830	TCGA-56-A4BW-01	0	585	LUSC	Tumor	0.756
831	TCGA-56-A4BX-01	0	405	LUSC	Tumor	0.7783
832	TCGA-56-A4BY-01	1	543	LUSC	Tumor	0.7519
833	TCGA-56-A4ZJ-01	0	640	LUSC	Tumor	0.8404
834	TCGA-56-A4ZK-01	0	570	LUSC	Tumor	0.7984
835	TCGA-56-A5DR-01	0	4	LUSC	Tumor	0.7991
836	TCGA-56-A5DS-01	0	8	LUSC	Tumor	0.8471
837	TCGA-56-A62T-01	0	440	LUSC	Tumor	0.757
838	TCGA-58-8386-01	1	1	LUSC	Tumor	0.7976
839	TCGA-58-8387-01	1	403	LUSC	Tumor	0.7742
840	TCGA-58-8388-01	1	412	LUSC	Tumor	0.8959
841	TCGA-58-8390-01	0	911	LUSC	Tumor	0.8274
842	TCGA-58-8391-01	0	2167	LUSC	Tumor	0.8666
843	TCGA-58-8392-01	1	501	LUSC	Tumor	0.8056
844	TCGA-58-8393-01	0	1058	LUSC	Tumor	0.8804
845	TCGA-58-A46J-01	0	2589	LUSC	Tumor	0.7773
846	TCGA-58-A46K-01	1	1045	LUSC	Tumor	0.8723
847	TCGA-58-A46L-01	0	1723	LUSC	Tumor	0.7292
848	TCGA-58-A46M-01	0	1072	LUSC	Tumor	0.867
849	TCGA-58-A46N-01	0	910	LUSC	Tumor	0.8339
850	TCGA-59-A5PD-01	1	624	OV	Tumor	0.8195
851	TCGA-5B-A90C-01	0	1202	UCEC	Tumor	0.9078
852	TCGA-5C-A9VG-01	0	328	LIHC	Tumor	0.8647
853	TCGA-5C-A9VH-01	0	322	LIHC	Tumor	0.8058
854	TCGA-5C-AAPD-01	0	20	LIHC	Tumor	0.8819
855	TCGA-5G-A9ZZ-01	0	835	THYM	Tumor	0.8755
856	TCGA-5K-AAAP-01	0	1054	THYM	Tumor	0.8477
857	TCGA-5L-AAT0-01	0	1477	BRCA	Tumor	0.8048
858	TCGA-5M-AAT4-01	1	49	COAD	Tumor	0.8561
859	TCGA-5M-AAT6-01	1	290	COAD	Tumor	0.8709
860	TCGA-5M-AATE-01	0	1200	COAD	Tumor	0.8379
861	TCGA-5N-A9KI-01	1	76	BLCA	Tumor	0.8109
862	TCGA-5N-A9KM-01	1	530	BLCA	Tumor	0.7807
863	TCGA-5P-A9JU-01	0	373	KIRP	Tumor	0.889
864	TCGA-5P-A9JV-01	0	2043	KIRP	Tumor	0.8415
865	TCGA-5P-A9JW-01	0	3241	KIRP	Tumor	0.846
866	TCGA-5P-A9JY-01	1	1508	KIRP	Tumor	0.8577
867	TCGA-5P-A9JZ-01	0	2744	KIRP	Tumor	0.8058
868	TCGA-5P-A9K0-01	0	677	KIRP	Tumor	0.8208
869	TCGA-5P-A9K2-01	0	2392	KIRP	Tumor	0.8296
870	TCGA-5P-A9K3-01	1	471	KIRP	Tumor	0.8406
871	TCGA-5P-A9K4-01	0	2184	KIRP	Tumor	0.9197
872	TCGA-5P-A9K6-01	0	1914	KIRP	Tumor	0.8767
873	TCGA-5P-A9K8-01	0	1309	KIRP	Tumor	0.8885
874	TCGA-5P-A9K9-01	1	589	KIRP	Tumor	0.8613
875	TCGA-5P-A9KA-01	0	395	KIRP	Tumor	0.9117
876	TCGA-5P-A9KC-01	0	377	KIRP	Tumor	0.8043
877	TCGA-5P-A9KE-01	0	824	KIRP	Tumor	0.7811
878	TCGA-5P-A9KF-01	0	845	KIRP	Tumor	0.8163
879	TCGA-5P-A9KH-01	0	2051	KIRP	Tumor	0.8761
880	TCGA-5R-AA1C-01	0	520	LIHC	Tumor	0.8427
881	TCGA-5R-AA1D-01	0	449	LIHC	Tumor	0.9068
882	TCGA-5R-AAAM-01	1	46	LIHC	Tumor	0.7591
883	TCGA-5S-A9Q8-01	0	313	UCEC	Tumor	0.9093
884	TCGA-5T-A9QA-01	0	303	BRCA	Tumor	0.8956
885	TCGA-5U-AB0D-01	0	714	THYM	Tumor	0.796
886	TCGA-5U-AB0E-01	0	687	THYM	Tumor	0.8889
887	TCGA-5U-AB0F-01	0	459	THYM	Tumor	0.9111
888	TCGA-5V-A9RR-01	0	827	THYM	Tumor	0.878
889	TCGA-5X-AA5U-01	0	361	OV	Tumor	0.8998
890	TCGA-60-2697-01	1	372	LUSC	Tumor	0.9231
891	TCGA-60-2703-01	1	2945	LUSC	Tumor	0.8946
892	TCGA-60-2704-01	1	1154	LUSC	Tumor	0.9093
893	TCGA-60-2709-01	0	1505	LUSC	Tumor	0.9285
894	TCGA-62-8394-01	1	139	LUAD	Tumor	0.8639
895	TCGA-62-8395-01	0	1216	LUAD	Tumor	0.6847
896	TCGA-62-8397-01	0	1289	LUAD	Tumor	0.8861
897	TCGA-62-8398-01	1	444	LUAD	Tumor	0.8074
898	TCGA-62-8399-01	0	2696	LUAD	Tumor	0.8617
899	TCGA-62-8402-01	1	1498	LUAD	Tumor	0.8986
900	TCGA-62-A46O-01	1	1454	LUAD	Tumor	0.8273
901	TCGA-62-A46P-01	1	594	LUAD	Tumor	0.8411
902	TCGA-62-A46R-01	1	1725	LUAD	Tumor	0.8433
903	TCGA-62-A46S-01	1	1653	LUAD	Tumor	0.8827
904	TCGA-62-A46U-01	0	2067	LUAD	Tumor	0.9181
905	TCGA-62-A46V-01	0	2199	LUAD	Tumor	0.8182
906	TCGA-62-A46Y-01	1	414	LUAD	Tumor	0.8344
907	TCGA-62-A470-01	1	1194	LUAD	Tumor	0.8414
908	TCGA-62-A471-01	0	1246	LUAD	Tumor	0.8889
909	TCGA-62-A472-01	0	910	LUAD	Tumor	0.889
910	TCGA-63-5128-01	1	NA	LUSC	Tumor	0.8584
911	TCGA-63-5131-01	1	NA	LUSC	Tumor	0.8426
912	TCGA-63-6202-01	0	1602	LUSC	Tumor	0.9013
913	TCGA-63-7020-01	0	2133	LUSC	Tumor	0.905
914	TCGA-63-7021-01	0	2142	LUSC	Tumor	0.9043
915	TCGA-63-7022-01	0	2073	LUSC	Tumor	0.8849
916	TCGA-63-7023-01	0	1682	LUSC	Tumor	0.7146
917	TCGA-63-A5M9-01	0	0	LUSC	Tumor	0.9291
918	TCGA-63-A5MB-01	0	3123	LUSC	Tumor	0.8657
919	TCGA-63-A5MG-01	0	2148	LUSC	Tumor	0.8661
920	TCGA-63-A5MH-01	0	2026	LUSC	Tumor	0.8337
921	TCGA-63-A5MI-01	0	1784	LUSC	Tumor	0.853
922	TCGA-63-A5MJ-01	0	1824	LUSC	Tumor	0.8584
923	TCGA-63-A5ML-01	0	1386	LUSC	Tumor	0.8987
924	TCGA-63-A5MM-01	1	456	LUSC	Tumor	0.8727
925	TCGA-63-A5MN-01	1	345	LUSC	Tumor	0.8752
926	TCGA-63-A5MP-01	0	769	LUSC	Tumor	0.9052
927	TCGA-63-A5MR-01	0	2716	LUSC	Tumor	0.8535
928	TCGA-63-A5MS-01	0	2381	LUSC	Tumor	0.8827
929	TCGA-63-A5MT-01	0	498	LUSC	Tumor	0.8746
930	TCGA-63-A5MU-01	1	NA	LUSC	Tumor	0.8535
931	TCGA-63-A5MV-01	0	1100	LUSC	Tumor	0.8989
932	TCGA-63-A5MW-01	0	1639	LUSC	Tumor	0.8627
933	TCGA-63-A5MY-01	0	1052	LUSC	Tumor	0.7631
934	TCGA-64-1679-01	0	2488	LUAD	Tumor	0.8637
935	TCGA-64-1681-01	1	1167	LUAD	Tumor	0.8784
936	TCGA-64-5774-01	0	2676	LUAD	Tumor	0.8476
937	TCGA-64-5775-01	1	62	LUAD	Tumor	0.7737
938	TCGA-64-5778-01	0	1305	LUAD	Tumor	0.766
939	TCGA-64-5779-01	0	864	LUAD	Tumor	0.8146
940	TCGA-64-5781-01	0	1559	LUAD	Tumor	0.8345
941	TCGA-64-5815-01	0	866	LUAD	Tumor	0.7721
942	TCGA-67-4679-01	0	448	LUAD	Tumor	0.8546
943	TCGA-67-6215-01	0	174	LUAD	Tumor	0.9094
944	TCGA-67-6216-01	0	141	LUAD	Tumor	0.8779
945	TCGA-67-6217-01	0	422	LUAD	Tumor	0.9044
946	TCGA-68-7755-01	0	83	LUSC	Tumor	0.9002
947	TCGA-68-7756-01	0	202	LUSC	Tumor	0.9075
948	TCGA-68-7757-01	0	211	LUSC	Tumor	0.8853
949	TCGA-68-8250-01	0	244	LUSC	Tumor	0.7101
950	TCGA-68-8251-01	0	406	LUSC	Tumor	0.8846
951	TCGA-68-A59I-01	0	492	LUSC	Tumor	0.916
952	TCGA-68-A59J-01	0	448	LUSC	Tumor	0.8911
953	TCGA-69-7760-01	0	202	LUAD	Tumor	0.8352
954	TCGA-69-7761-01	0	186	LUAD	Tumor	0.7943
955	TCGA-69-7763-01	0	690	LUAD	Tumor	0.8695
956	TCGA-69-7764-01	0	414	LUAD	Tumor	0.8026
957	TCGA-69-7765-01	0	165	LUAD	Tumor	0.8319
958	TCGA-69-7973-01	0	230	LUAD	Tumor	0.8608
959	TCGA-69-7974-01	0	184	LUAD	Tumor	0.8761
960	TCGA-69-7978-01	0	134	LUAD	Tumor	0.8602
961	TCGA-69-7979-01	0	408	LUAD	Tumor	0.7944
962	TCGA-69-7980-01	0	411	LUAD	Tumor	0.8552
963	TCGA-69-8253-01	0	426	LUAD	Tumor	0.9122
964	TCGA-69-8254-01	0	409	LUAD	Tumor	0.8464
965	TCGA-69-8255-01	0	129	LUAD	Tumor	0.7358
966	TCGA-69-8453-01	0	813	LUAD	Tumor	0.7912
967	TCGA-69-A59K-01	0	591	LUAD	Tumor	0.7448
968	TCGA-6A-AB49-01	1	NA	LUSC	Tumor	0.6401
969	TCGA-6D-AA2E-01	0	362	KIRC	Tumor	0.8601
970	TCGA-70-6722-01	0	367	LUSC	Tumor	0.9084
971	TCGA-70-6723-01	0	375	LUSC	Tumor	0.8899
972	TCGA-71-6725-01	0	256	LUAD	Tumor	0.8318
973	TCGA-71-8520-01	1	210	LUAD	Tumor	0.871
974	TCGA-73-4658-01	1	1600	LUAD	Tumor	0.9117
975	TCGA-73-4658-11	1	1600	LUAD	Normal	0.9013
976	TCGA-73-4676-01	1	281	LUAD	Tumor	0.8482
977	TCGA-73-4676-11	1	281	LUAD	Normal	0.8474
978	TCGA-73-7498-01	0	1189	LUAD	Tumor	0.8797
979	TCGA-73-7499-01	1	1531	LUAD	Tumor	0.8258
980	TCGA-73-A9RS-01	1	340	LUAD	Tumor	0.7365
981	TCGA-74-6573-01	1	105	GBM	Tumor	0.9347
982	TCGA-74-6573-11	1	105	GBM	Normal	0.9431
983	TCGA-74-6575-01	0	636	GBM	Tumor	0.9502
984	TCGA-74-6577-01	0	132	GBM	Tumor	0.9381
985	TCGA-74-6578-01	0	436	GBM	Tumor	0.9426
986	TCGA-74-6581-01	0	250	GBM	Tumor	0.9492
987	TCGA-74-6584-01	0	228	GBM	Tumor	0.948
988	TCGA-75-5122-01	1	NA	LUAD	Tumor	0.8756
989	TCGA-75-5125-01	1	2027	LUAD	Tumor	0.8433
990	TCGA-75-5126-01	0	NA	LUAD	Tumor	0.8169
991	TCGA-75-5146-01	0	2368	LUAD	Tumor	0.7922
992	TCGA-75-5147-01	0	1333	LUAD	Tumor	0.8241
993	TCGA-75-6203-01	0	NA	LUAD	Tumor	0.8153
994	TCGA-75-6205-01	1	NA	LUAD	Tumor	0.8106
995	TCGA-75-6206-01	0	2590	LUAD	Tumor	0.8787
996	TCGA-75-6207-01	1	NA	LUAD	Tumor	0.936
997	TCGA-75-6211-01	1	NA	LUAD	Tumor	0.846
998	TCGA-75-6212-01	1	1516	LUAD	Tumor	0.907
999	TCGA-75-6214-01	1	1115	LUAD	Tumor	0.8049
1000	TCGA-75-7025-01	0	3305	LUAD	Tumor	0.8193
1001	TCGA-75-7027-01	0	3059	LUAD	Tumor	0.9114
1002	TCGA-75-7030-01	0	NA	LUAD	Tumor	0.8408
1003	TCGA-75-7031-01	0	NA	LUAD	Tumor	0.8309
1004	TCGA-76-4925-01	1	146	GBM	Tumor	0.8915
1005	TCGA-76-4926-01	1	138	GBM	Tumor	0.8909
1006	TCGA-76-4927-01	1	535	GBM	Tumor	0.8967
1007	TCGA-76-4928-01	1	94	GBM	Tumor	0.8767
1008	TCGA-76-4929-01	1	111	GBM	Tumor	0.8425
1009	TCGA-76-4931-01	1	279	GBM	Tumor	0.8877
1010	TCGA-76-4932-01	1	1458	GBM	Tumor	0.8617
1011	TCGA-76-4934-01	1	77	GBM	Tumor	0.8796
1012	TCGA-76-4935-01	1	1121	GBM	Tumor	0.8311
1013	TCGA-76-6191-01	1	508	GBM	Tumor	0.9042
1014	TCGA-76-6192-01	1	100	GBM	Tumor	0.9056
1015	TCGA-76-6193-01	1	82	GBM	Tumor	0.9028
1016	TCGA-76-6280-01	1	346	GBM	Tumor	0.9508
1017	TCGA-76-6282-01	1	519	GBM	Tumor	0.8768
1018	TCGA-76-6283-01	1	165	GBM	Tumor	0.9352
1019	TCGA-76-6285-01	1	254	GBM	Tumor	0.8617
1020	TCGA-76-6286-01	1	638	GBM	Tumor	0.942
1021	TCGA-76-6656-01	1	147	GBM	Tumor	0.9385
1022	TCGA-76-6657-01	1	153	GBM	Tumor	0.9437
1023	TCGA-76-6660-01	1	114	GBM	Tumor	0.9272
1024	TCGA-76-6661-01	1	727	GBM	Tumor	0.9516
1025	TCGA-76-6662-01	1	1048	GBM	Tumor	0.9301
1026	TCGA-76-6663-01	1	567	GBM	Tumor	0.9428
1027	TCGA-76-6664-01	0	1101	GBM	Tumor	0.9299
1028	TCGA-77-6842-01	1	899	LUSC	Tumor	0.8922
1029	TCGA-77-6843-01	1	2224	LUSC	Tumor	0.8847
1030	TCGA-77-6844-01	1	2284	LUSC	Tumor	0.7974
1031	TCGA-77-6845-01	1	708	LUSC	Tumor	0.8209
1032	TCGA-77-7138-01	1	340	LUSC	Tumor	0.9092
1033	TCGA-77-7139-01	0	4261	LUSC	Tumor	0.5969
1034	TCGA-77-7140-01	1	632	LUSC	Tumor	0.9028
1035	TCGA-77-7141-01	0	15	LUSC	Tumor	0.8949
1036	TCGA-77-7142-01	0	2227	LUSC	Tumor	0.8931
1037	TCGA-77-7335-01	1	2133	LUSC	Tumor	0.9171
1038	TCGA-77-7337-01	1	3253	LUSC	Tumor	0.8457
1039	TCGA-77-7338-01	1	5	LUSC	Tumor	0.8973
1040	TCGA-77-7463-01	1	1423	LUSC	Tumor	0.7841
1041	TCGA-77-7465-01	0	990	LUSC	Tumor	0.8741
1042	TCGA-77-8007-01	1	198	LUSC	Tumor	0.8967
1043	TCGA-77-8008-01	1	2639	LUSC	Tumor	0.8533
1044	TCGA-77-8009-01	1	1695	LUSC	Tumor	0.9191
1045	TCGA-77-8128-01	1	1150	LUSC	Tumor	0.8811
1046	TCGA-77-8130-01	0	4765	LUSC	Tumor	0.9034
1047	TCGA-77-8131-01	1	383	LUSC	Tumor	0.8732
1048	TCGA-77-8133-01	1	1640	LUSC	Tumor	0.8859
1049	TCGA-77-8136-01	1	1189	LUSC	Tumor	0.8962
1050	TCGA-77-8138-01	1	539	LUSC	Tumor	0.8916
1051	TCGA-77-8139-01	0	3166	LUSC	Tumor	0.8278
1052	TCGA-77-8140-01	1	351	LUSC	Tumor	0.8622
1053	TCGA-77-8143-01	1	803	LUSC	Tumor	0.8739
1054	TCGA-77-8144-01	0	833	LUSC	Tumor	0.8839
1055	TCGA-77-8145-01	1	212	LUSC	Tumor	0.8944
1056	TCGA-77-8146-01	0	3189	LUSC	Tumor	0.9009
1057	TCGA-77-8148-01	0	2023	LUSC	Tumor	0.8564
1058	TCGA-77-8150-01	1	1655	LUSC	Tumor	0.881
1059	TCGA-77-8153-01	0	1992	LUSC	Tumor	0.9068
1060	TCGA-77-8154-01	0	1841	LUSC	Tumor	0.6648
1061	TCGA-77-8156-01	0	1106	LUSC	Tumor	0.8966
1062	TCGA-77-A5FZ-01	1	3838	LUSC	Tumor	0.8786
1063	TCGA-77-A5G1-01	0	4026	LUSC	Tumor	0.8727
1064	TCGA-77-A5G3-01	0	4570	LUSC	Tumor	0.8174
1065	TCGA-77-A5G6-01	1	678	LUSC	Tumor	0.8482
1066	TCGA-77-A5G7-01	1	180	LUSC	Tumor	0.8515
1067	TCGA-77-A5G8-01	0	1884	LUSC	Tumor	0.861
1068	TCGA-77-A5GB-01	1	937	LUSC	Tumor	0.876
1069	TCGA-77-A5GF-01	1	840	LUSC	Tumor	0.8877
1070	TCGA-77-A5GH-01	0	1182	LUSC	Tumor	0.8619
1071	TCGA-78-7143-01	1	4961	LUAD	Tumor	0.9178
1072	TCGA-78-7145-01	1	826	LUAD	Tumor	0.8329
1073	TCGA-78-7146-01	1	173	LUAD	Tumor	0.8472
1074	TCGA-78-7147-01	1	586	LUAD	Tumor	0.8861
1075	TCGA-78-7148-01	1	626	LUAD	Tumor	0.7014
1076	TCGA-78-7149-01	0	3940	LUAD	Tumor	0.8758
1077	TCGA-78-7150-01	1	666	LUAD	Tumor	0.7498
1078	TCGA-78-7152-01	1	1215	LUAD	Tumor	0.8992
1079	TCGA-78-7153-01	0	3635	LUAD	Tumor	0.8985
1080	TCGA-78-7154-01	1	593	LUAD	Tumor	0.7511
1081	TCGA-78-7155-01	1	1171	LUAD	Tumor	0.7906
1082	TCGA-78-7156-01	1	976	LUAD	Tumor	0.838
1083	TCGA-78-7158-01	1	179	LUAD	Tumor	0.9232
1084	TCGA-78-7159-01	0	1974	LUAD	Tumor	0.8864
1085	TCGA-78-7160-01	1	697	LUAD	Tumor	0.9084
1086	TCGA-78-7161-01	1	291	LUAD	Tumor	0.9248
1087	TCGA-78-7162-01	1	3169	LUAD	Tumor	0.8826
1088	TCGA-78-7163-01	0	7248	LUAD	Tumor	0.9087
1089	TCGA-78-7166-01	1	258	LUAD	Tumor	0.7967
1090	TCGA-78-7167-01	1	2681	LUAD	Tumor	0.8739
1091	TCGA-78-7220-01	1	807	LUAD	Tumor	0.8353
1092	TCGA-78-7535-01	1	949	LUAD	Tumor	0.8261
1093	TCGA-78-7536-01	1	244	LUAD	Tumor	0.8749
1094	TCGA-78-7537-01	1	1622	LUAD	Tumor	0.9172
1095	TCGA-78-7539-01	0	791	LUAD	Tumor	0.8988
1096	TCGA-78-7540-01	1	1197	LUAD	Tumor	0.709
1097	TCGA-78-7542-01	1	321	LUAD	Tumor	0.7675
1098	TCGA-78-7633-01	1	1528	LUAD	Tumor	0.9479
1099	TCGA-78-8640-01	0	7062	LUAD	Tumor	0.927
1100	TCGA-78-8648-01	1	1209	LUAD	Tumor	0.7895
1101	TCGA-78-8655-01	0	2360	LUAD	Tumor	0.8654
1102	TCGA-78-8660-01	1	321	LUAD	Tumor	0.8727
1103	TCGA-78-8662-01	1	3361	LUAD	Tumor	0.8845
1104	TCGA-79-5596-01	0	NA	LUSC	Tumor	0.8504
1105	TCGA-80-5607-01	0	NA	LUAD	Tumor	0.8338
1106	TCGA-80-5608-01	0	2832	LUAD	Tumor	0.8659
1107	TCGA-80-5611-01	0	2595	LUAD	Tumor	0.6583
1108	TCGA-81-5910-01	1	49	GBM	Tumor	0.8787
1109	TCGA-81-5911-01	0	539	GBM	Tumor	0.9465
1110	TCGA-83-5908-01	0	824	LUAD	Tumor	0.812
1111	TCGA-85-6175-01	1	294	LUSC	Tumor	0.9202
1112	TCGA-85-6560-01	0	1259	LUSC	Tumor	0.9342
1113	TCGA-85-6561-01	0	1224	LUSC	Tumor	0.8721
1114	TCGA-85-6798-01	1	195	LUSC	Tumor	0.924
1115	TCGA-85-7696-01	0	1111	LUSC	Tumor	0.8999
1116	TCGA-85-7697-01	0	1063	LUSC	Tumor	0.9068
1117	TCGA-85-7698-01	0	952	LUSC	Tumor	0.9071
1118	TCGA-85-7699-01	1	1001	LUSC	Tumor	0.8983
1119	TCGA-85-7710-01	0	42	LUSC	Tumor	0.9161
1120	TCGA-85-7843-01	0	35	LUSC	Tumor	0.8324
1121	TCGA-85-7844-01	0	911	LUSC	Tumor	0.9166
1122	TCGA-85-7950-01	0	576	LUSC	Tumor	0.8903
1123	TCGA-85-8048-01	0	765	LUSC	Tumor	0.867
1124	TCGA-85-8049-01	0	579	LUSC	Tumor	0.9217
1125	TCGA-85-8052-01	0	734	LUSC	Tumor	0.8596
1126	TCGA-85-8070-01	0	960	LUSC	Tumor	0.8738
1127	TCGA-85-8071-01	0	815	LUSC	Tumor	0.8668
1128	TCGA-85-8072-01	0	932	LUSC	Tumor	0.8934
1129	TCGA-85-8276-01	0	1050	LUSC	Tumor	0.8894
1130	TCGA-85-8277-01	1	307	LUSC	Tumor	0.8044
1131	TCGA-85-8287-01	1	23	LUSC	Tumor	0.8516
1132	TCGA-85-8288-01	1	402	LUSC	Tumor	0.8929
1133	TCGA-85-8350-01	0	683	LUSC	Tumor	0.8776
1134	TCGA-85-8351-01	0	510	LUSC	Tumor	0.8874
1135	TCGA-85-8352-01	1	161	LUSC	Tumor	0.8405
1136	TCGA-85-8353-01	1	94	LUSC	Tumor	0.8064
1137	TCGA-85-8354-01	0	995	LUSC	Tumor	0.8743
1138	TCGA-85-8355-01	0	61	LUSC	Tumor	0.8542
1139	TCGA-85-8479-01	0	468	LUSC	Tumor	0.8809
1140	TCGA-85-8481-01	1	236	LUSC	Tumor	0.8622
1141	TCGA-85-8580-01	0	1113	LUSC	Tumor	0.9124
1142	TCGA-85-8582-01	0	1160	LUSC	Tumor	0.9018
1143	TCGA-85-8584-01	1	383	LUSC	Tumor	0.8673
1144	TCGA-85-8664-01	1	550	LUSC	Tumor	0.8504
1145	TCGA-85-8666-01	1	687	LUSC	Tumor	0.8713
1146	TCGA-85-A4CL-01	1	921	LUSC	Tumor	0.9064
1147	TCGA-85-A4CN-01	0	1038	LUSC	Tumor	0.8236
1148	TCGA-85-A4JB-01	0	942	LUSC	Tumor	0.8508
1149	TCGA-85-A4JC-01	1	604	LUSC	Tumor	0.8512
1150	TCGA-85-A4PA-01	0	741	LUSC	Tumor	0.8905
1151	TCGA-85-A4QQ-01	1	927	LUSC	Tumor	0.8879
1152	TCGA-85-A4QR-01	0	600	LUSC	Tumor	0.8324
1153	TCGA-85-A50M-01	1	826	LUSC	Tumor	0.8284
1154	TCGA-85-A50Z-01	0	493	LUSC	Tumor	0.7962
1155	TCGA-85-A510-01	0	482	LUSC	Tumor	0.877
1156	TCGA-85-A511-01	1	455	LUSC	Tumor	0.7355
1157	TCGA-85-A512-01	0	465	LUSC	Tumor	0.871
1158	TCGA-85-A513-01	0	910	LUSC	Tumor	0.9045
1159	TCGA-85-A53L-01	0	377	LUSC	Tumor	0.8557
1160	TCGA-85-A5B5-01	0	111	LUSC	Tumor	0.8861
1161	TCGA-86-6562-01	1	376	LUAD	Tumor	0.886
1162	TCGA-86-6851-01	0	179	LUAD	Tumor	0.8791
1163	TCGA-86-7701-01	0	947	LUAD	Tumor	0.8684
1164	TCGA-86-7711-01	1	1046	LUAD	Tumor	0.8331
1165	TCGA-86-7713-01	0	1157	LUAD	Tumor	0.8695
1166	TCGA-86-7714-01	1	625	LUAD	Tumor	0.8857
1167	TCGA-86-7953-01	0	997	LUAD	Tumor	0.877
1168	TCGA-86-7954-01	0	605	LUAD	Tumor	0.8898
1169	TCGA-86-7955-01	0	1072	LUAD	Tumor	0.7826
1170	TCGA-86-8054-01	0	1148	LUAD	Tumor	0.9102
1171	TCGA-86-8055-01	1	124	LUAD	Tumor	0.874
1172	TCGA-86-8056-01	0	139	LUAD	Tumor	0.8112
1173	TCGA-86-8073-01	0	740	LUAD	Tumor	0.8938
1174	TCGA-86-8074-01	0	24	LUAD	Tumor	0.8761
1175	TCGA-86-8075-01	1	694	LUAD	Tumor	0.9009
1176	TCGA-86-8076-01	0	993	LUAD	Tumor	0.8399
1177	TCGA-86-8278-01	0	944	LUAD	Tumor	0.8361
1178	TCGA-86-8279-01	0	949	LUAD	Tumor	0.8474
1179	TCGA-86-8280-01	0	701	LUAD	Tumor	0.8729
1180	TCGA-86-8281-01	0	0	LUAD	Tumor	0.8415
1181	TCGA-86-8358-01	0	653	LUAD	Tumor	0.9111
1182	TCGA-86-8359-01	1	444	LUAD	Tumor	0.8474
1183	TCGA-86-8585-01	0	353	LUAD	Tumor	0.8485
1184	TCGA-86-8668-01	0	423	LUAD	Tumor	0.8886
1185	TCGA-86-8669-01	0	938	LUAD	Tumor	0.8894
1186	TCGA-86-8671-01	0	839	LUAD	Tumor	0.9213
1187	TCGA-86-8672-01	1	19	LUAD	Tumor	0.6516
1188	TCGA-86-8673-01	0	862	LUAD	Tumor	0.9034
1189	TCGA-86-8674-01	0	806	LUAD	Tumor	0.8962
1190	TCGA-86-A456-01	0	896	LUAD	Tumor	0.8456
1191	TCGA-86-A4D0-01	1	116	LUAD	Tumor	0.8864
1192	TCGA-86-A4JF-01	1	737	LUAD	Tumor	0.8016
1193	TCGA-86-A4P7-01	0	415	LUAD	Tumor	0.8826
1194	TCGA-86-A4P8-01	0	805	LUAD	Tumor	0.8632
1195	TCGA-87-5896-01	0	800	GBM	Tumor	0.8812
1196	TCGA-90-6837-01	0	758	LUSC	Tumor	0.906
1197	TCGA-90-7766-01	0	289	LUSC	Tumor	0.8577
1198	TCGA-90-7767-01	0	89	LUSC	Tumor	0.9324
1199	TCGA-90-7769-01	0	358	LUSC	Tumor	0.9098
1200	TCGA-90-7964-01	0	428	LUSC	Tumor	0.8818
1201	TCGA-90-A4ED-01	0	615	LUSC	Tumor	0.8334
1202	TCGA-90-A4EE-01	0	688	LUSC	Tumor	0.905
1203	TCGA-90-A59Q-01	1	322	LUSC	Tumor	0.8573
1204	TCGA-91-6828-01	0	323	LUAD	Tumor	0.8609
1205	TCGA-91-6829-01	1	1258	LUAD	Tumor	0.8337
1206	TCGA-91-6830-01	0	60	LUAD	Tumor	0.7929
1207	TCGA-91-6831-01	0	310	LUAD	Tumor	0.8497
1208	TCGA-91-6835-01	0	79	LUAD	Tumor	0.8816
1209	TCGA-91-6836-01	0	417	LUAD	Tumor	0.8628
1210	TCGA-91-6840-01	0	372	LUAD	Tumor	0.8026
1211	TCGA-91-6847-01	0	842	LUAD	Tumor	0.8869
1212	TCGA-91-6848-01	0	224	LUAD	Tumor	0.8582
1213	TCGA-91-6849-01	0	35	LUAD	Tumor	0.9059
1214	TCGA-91-7771-01	0	492	LUAD	Tumor	0.892
1215	TCGA-91-8496-01	0	505	LUAD	Tumor	0.8665
1216	TCGA-91-8497-01	1	434	LUAD	Tumor	0.8792
1217	TCGA-91-8499-01	0	36	LUAD	Tumor	0.8756
1218	TCGA-91-A4BC-01	0	44	LUAD	Tumor	0.8521
1219	TCGA-91-A4BD-01	0	603	LUAD	Tumor	0.8861
1220	TCGA-92-7340-01	0	82	LUSC	Tumor	0.8153
1221	TCGA-92-7341-01	0	106	LUSC	Tumor	0.718
1222	TCGA-92-8063-01	0	122	LUSC	Tumor	0.9154
1223	TCGA-92-8064-01	0	160	LUSC	Tumor	0.8981
1224	TCGA-92-8065-01	0	70	LUSC	Tumor	0.888
1225	TCGA-93-7347-01	0	683	LUAD	Tumor	0.8741
1226	TCGA-93-7348-01	0	531	LUAD	Tumor	0.8509
1227	TCGA-93-8067-01	0	186	LUAD	Tumor	0.8604
1228	TCGA-93-A4JN-01	0	718	LUAD	Tumor	0.8914
1229	TCGA-93-A4JO-01	1	33	LUAD	Tumor	0.8657
1230	TCGA-93-A4JP-01	0	578	LUAD	Tumor	0.844
1231	TCGA-93-A4JQ-01	0	526	LUAD	Tumor	0.8331
1232	TCGA-94-7033-01	0	640	LUSC	Tumor	0.9129
1233	TCGA-94-7557-01	1	5	LUSC	Tumor	0.8374
1234	TCGA-94-7943-01	0	559	LUSC	Tumor	0.8831
1235	TCGA-94-8035-01	0	122	LUSC	Tumor	0.8893
1236	TCGA-94-8490-01	0	153	LUSC	Tumor	0.8594
1237	TCGA-94-8491-01	0	810	LUSC	Tumor	0.8741
1238	TCGA-94-A4VJ-01	0	430	LUSC	Tumor	0.792
1239	TCGA-94-A5I4-01	0	491	LUSC	Tumor	0.9012
1240	TCGA-94-A5I6-01	0	538	LUSC	Tumor	0.8598
1241	TCGA-95-7039-01	0	1272	LUAD	Tumor	0.8758
1242	TCGA-95-7043-01	1	503	LUAD	Tumor	0.8583
1243	TCGA-95-7562-01	1	87	LUAD	Tumor	0.8784
1244	TCGA-95-7567-01	0	568	LUAD	Tumor	0.8857
1245	TCGA-95-7944-01	0	377	LUAD	Tumor	0.8623
1246	TCGA-95-7947-01	0	477	LUAD	Tumor	0.8608
1247	TCGA-95-7948-01	0	476	LUAD	Tumor	0.8394
1248	TCGA-95-8039-01	0	830	LUAD	Tumor	0.8786
1249	TCGA-95-8494-01	0	84	LUAD	Tumor	0.9189
1250	TCGA-95-A4VK-01	0	651	LUAD	Tumor	0.8281
1251	TCGA-95-A4VN-01	0	553	LUAD	Tumor	0.8159
1252	TCGA-95-A4VP-01	0	605	LUAD	Tumor	0.8248
1253	TCGA-96-7544-01	1	2160	LUSC	Tumor	0.7628
1254	TCGA-96-7545-01	1	1736	LUSC	Tumor	0.9102
1255	TCGA-96-8169-01	0	557	LUSC	Tumor	0.7798
1256	TCGA-96-8170-01	0	531	LUSC	Tumor	0.8308
1257	TCGA-96-A4JL-01	0	842	LUSC	Tumor	0.8971
1258	TCGA-97-7546-01	0	1285	LUAD	Tumor	0.8845
1259	TCGA-97-7547-01	0	1965	LUAD	Tumor	0.9096
1260	TCGA-97-7552-01	0	1932	LUAD	Tumor	0.8823
1261	TCGA-97-7553-01	0	1870	LUAD	Tumor	0.8798
1262	TCGA-97-7554-01	0	775	LUAD	Tumor	0.8051
1263	TCGA-97-7937-01	0	564	LUAD	Tumor	0.8791
1264	TCGA-97-7938-01	1	18	LUAD	Tumor	0.7299
1265	TCGA-97-7941-01	0	484	LUAD	Tumor	0.8718
1266	TCGA-97-8171-01	0	568	LUAD	Tumor	0.8488
1267	TCGA-97-8172-01	0	545	LUAD	Tumor	0.8646
1268	TCGA-97-8174-01	1	164	LUAD	Tumor	0.8707
1269	TCGA-97-8175-01	0	551	LUAD	Tumor	0.8749
1270	TCGA-97-8176-01	1	468	LUAD	Tumor	0.8401
1271	TCGA-97-8177-01	0	499	LUAD	Tumor	0.9136
1272	TCGA-97-8179-01	0	435	LUAD	Tumor	0.9057
1273	TCGA-97-8547-01	0	657	LUAD	Tumor	0.9033
1274	TCGA-97-8552-01	0	626	LUAD	Tumor	0.8535
1275	TCGA-97-A4LX-01	0	614	LUAD	Tumor	0.843
1276	TCGA-97-A4M0-01	0	652	LUAD	Tumor	0.9219
1277	TCGA-97-A4M1-01	0	601	LUAD	Tumor	0.8953
1278	TCGA-97-A4M2-01	0	624	LUAD	Tumor	0.8451
1279	TCGA-97-A4M3-01	0	540	LUAD	Tumor	0.8793
1280	TCGA-97-A4M5-01	0	634	LUAD	Tumor	0.7988
1281	TCGA-97-A4M6-01	0	568	LUAD	Tumor	0.8999
1282	TCGA-97-A4M7-01	0	629	LUAD	Tumor	0.8713
1283	TCGA-98-7454-01	0	652	LUSC	Tumor	0.8616
1284	TCGA-98-8020-01	1	84	LUSC	Tumor	0.851
1285	TCGA-98-8021-01	0	937	LUSC	Tumor	0.8488
1286	TCGA-98-8022-01	1	933	LUSC	Tumor	0.8271
1287	TCGA-98-8023-01	0	649	LUSC	Tumor	0.8846
1288	TCGA-98-A538-01	0	826	LUSC	Tumor	0.8198
1289	TCGA-98-A539-01	0	173	LUSC	Tumor	0.69
1290	TCGA-98-A53A-01	1	552	LUSC	Tumor	0.7103
1291	TCGA-98-A53B-01	1	61	LUSC	Tumor	0.7598
1292	TCGA-98-A53C-01	0	822	LUSC	Tumor	0.8021
1293	TCGA-98-A53D-01	1	645	LUSC	Tumor	0.8719
1294	TCGA-98-A53H-01	0	618	LUSC	Tumor	0.7687
1295	TCGA-98-A53I-01	0	565	LUSC	Tumor	0.8642
1296	TCGA-98-A53J-01	0	630	LUSC	Tumor	0.9014
1297	TCGA-99-7458-01	0	747	LUAD	Tumor	0.8403
1298	TCGA-99-8025-01	0	1060	LUAD	Tumor	0.8709
1299	TCGA-99-8028-01	0	1118	LUAD	Tumor	0.8762
1300	TCGA-99-8032-01	0	44	LUAD	Tumor	0.8922
1301	TCGA-99-8033-01	1	656	LUAD	Tumor	0.8806
1302	TCGA-99-AA5R-01	0	658	LUAD	Tumor	0.897
1303	TCGA-A1-A0SB-01	0	259	BRCA	Tumor	0.9146
1304	TCGA-A1-A0SE-01	0	1321	BRCA	Tumor	0.8474
1305	TCGA-A1-A0SF-01	0	1463	BRCA	Tumor	0.914
1306	TCGA-A1-A0SG-01	0	434	BRCA	Tumor	0.9149
1307	TCGA-A1-A0SH-01	0	1437	BRCA	Tumor	0.882
1308	TCGA-A1-A0SI-01	0	635	BRCA	Tumor	0.9241
1309	TCGA-A1-A0SJ-01	0	416	BRCA	Tumor	0.9008
1310	TCGA-A1-A0SK-01	1	967	BRCA	Tumor	0.7236
1311	TCGA-A1-A0SM-01	0	242	BRCA	Tumor	0.861
1312	TCGA-A1-A0SN-01	0	1196	BRCA	Tumor	0.9208
1313	TCGA-A1-A0SO-01	0	852	BRCA	Tumor	0.8128
1314	TCGA-A1-A0SP-01	0	584	BRCA	Tumor	0.7156
1315	TCGA-A1-A0SQ-01	0	554	BRCA	Tumor	0.8608
1316	TCGA-A2-A04R-01	0	3709	BRCA	Tumor	0.8701
1317	TCGA-A2-A0CK-01	0	4159	BRCA	Tumor	0.9078
1318	TCGA-A2-A0CO-01	1	3492	BRCA	Tumor	0.9225
1319	TCGA-A2-A0CR-01	0	3283	BRCA	Tumor	0.9333
1320	TCGA-A2-A0CT-01	0	2289	BRCA	Tumor	0.8686
1321	TCGA-A2-A0EN-01	0	4088	BRCA	Tumor	0.8978
1322	TCGA-A2-A0EP-01	0	3603	BRCA	Tumor	0.8966
1323	TCGA-A2-A0EU-01	0	1043	BRCA	Tumor	0.868
1324	TCGA-A2-A0ST-01	0	3017	BRCA	Tumor	0.8561
1325	TCGA-A2-A0SU-01	0	1662	BRCA	Tumor	0.8677
1326	TCGA-A2-A0SV-01	1	825	BRCA	Tumor	0.7986
1327	TCGA-A2-A0SW-01	1	1365	BRCA	Tumor	0.6506
1328	TCGA-A2-A0SX-01	0	1534	BRCA	Tumor	0.8209
1329	TCGA-A2-A0SY-01	0	1347	BRCA	Tumor	0.832
1330	TCGA-A2-A0T0-01	0	533	BRCA	Tumor	0.7248
1331	TCGA-A2-A0T1-01	0	521	BRCA	Tumor	0.8453
1332	TCGA-A2-A0T2-01	1	255	BRCA	Tumor	0.8109
1333	TCGA-A2-A0T4-01	0	624	BRCA	Tumor	0.7677
1334	TCGA-A2-A0T5-01	0	531	BRCA	Tumor	0.9031
1335	TCGA-A2-A0T6-01	0	575	BRCA	Tumor	0.8721
1336	TCGA-A2-A0T7-01	0	631	BRCA	Tumor	0.8559
1337	TCGA-A2-A0YC-01	0	990	BRCA	Tumor	0.8925
1338	TCGA-A2-A0YD-01	0	769	BRCA	Tumor	0.8933
1339	TCGA-A2-A0YE-01	0	554	BRCA	Tumor	0.8339
1340	TCGA-A2-A0YF-01	0	1535	BRCA	Tumor	0.8636
1341	TCGA-A2-A0YG-01	0	666	BRCA	Tumor	0.8706
1342	TCGA-A2-A0YH-01	0	659	BRCA	Tumor	0.7674
1343	TCGA-A2-A0YI-01	0	1505	BRCA	Tumor	0.8632
1344	TCGA-A2-A0YJ-01	0	566	BRCA	Tumor	0.7947
1345	TCGA-A2-A0YK-01	0	588	BRCA	Tumor	0.8703
1346	TCGA-A2-A0YL-01	0	1474	BRCA	Tumor	0.8594
1347	TCGA-A2-A0YM-01	0	965	BRCA	Tumor	0.8343
1348	TCGA-A2-A0YT-01	1	723	BRCA	Tumor	0.8235
1349	TCGA-A2-A1FV-01	0	714	BRCA	Tumor	0.9386
1350	TCGA-A2-A1FW-01	0	528	BRCA	Tumor	0.8903
1351	TCGA-A2-A1FX-01	0	1847	BRCA	Tumor	0.9142
1352	TCGA-A2-A1FZ-01	0	683	BRCA	Tumor	0.9263
1353	TCGA-A2-A1G0-01	0	616	BRCA	Tumor	0.896
1354	TCGA-A2-A1G1-01	0	584	BRCA	Tumor	0.9122
1355	TCGA-A2-A1G4-01	0	595	BRCA	Tumor	0.8604
1356	TCGA-A2-A1G6-01	0	501	BRCA	Tumor	0.9338
1357	TCGA-A2-A259-01	0	1596	BRCA	Tumor	0.9293
1358	TCGA-A2-A25A-01	0	3276	BRCA	Tumor	0.9401
1359	TCGA-A2-A25B-01	0	1291	BRCA	Tumor	0.8441
1360	TCGA-A2-A25C-01	0	523	BRCA	Tumor	0.947
1361	TCGA-A2-A25D-01	0	552	BRCA	Tumor	0.9326
1362	TCGA-A2-A25E-01	0	3204	BRCA	Tumor	0.9074
1363	TCGA-A2-A25F-01	0	322	BRCA	Tumor	0.928
1364	TCGA-A2-A3KC-01	0	1102	BRCA	Tumor	0.9056
1365	TCGA-A2-A3KD-01	0	1206	BRCA	Tumor	0.894
1366	TCGA-A2-A3XS-01	1	1032	BRCA	Tumor	0.9209
1367	TCGA-A2-A3XT-01	0	2770	BRCA	Tumor	0.8822
1368	TCGA-A2-A3XU-01	1	912	BRCA	Tumor	0.6878
1369	TCGA-A2-A3XV-01	0	996	BRCA	Tumor	0.8896
1370	TCGA-A2-A3XW-01	0	1712	BRCA	Tumor	0.839
1371	TCGA-A2-A3XX-01	1	1439	BRCA	Tumor	0.8678
1372	TCGA-A2-A3XY-01	1	1093	BRCA	Tumor	0.8956
1373	TCGA-A2-A3XZ-01	0	1532	BRCA	Tumor	0.8906
1374	TCGA-A2-A3Y0-01	0	1546	BRCA	Tumor	0.897
1375	TCGA-A2-A4RW-01	0	222	BRCA	Tumor	0.8528
1376	TCGA-A2-A4RX-01	0	742	BRCA	Tumor	0.8973
1377	TCGA-A2-A4RY-01	0	648	BRCA	Tumor	0.815
1378	TCGA-A2-A4S0-01	0	706	BRCA	Tumor	0.8707
1379	TCGA-A2-A4S1-01	0	820	BRCA	Tumor	0.7127
1380	TCGA-A2-A4S2-01	0	643	BRCA	Tumor	0.8803
1381	TCGA-A2-A4S3-01	0	666	BRCA	Tumor	0.7383
1382	TCGA-A3-3357-01	0	2688	KIRC	Tumor	0.9066
1383	TCGA-A3-3357-11	0	2688	KIRC	Normal	0.8632
1384	TCGA-A3-3358-01	0	1307	KIRC	Tumor	0.9222
1385	TCGA-A3-3367-01	0	2270	KIRC	Tumor	0.8836
1386	TCGA-A3-3367-11	0	2270	KIRC	Normal	0.8875
1387	TCGA-A3-3370-01	0	2274	KIRC	Tumor	0.915
1388	TCGA-A3-3370-11	0	2274	KIRC	Normal	0.8982
1389	TCGA-A3-3373-01	0	1621	KIRC	Tumor	0.9209
1390	TCGA-A3-3373-11	0	1621	KIRC	Normal	0.9114
1391	TCGA-A3-3376-01	1	1696	KIRC	Tumor	0.9166
1392	TCGA-A3-3376-11	1	1696	KIRC	Normal	0.9265
1393	TCGA-A3-3385-01	0	1993	KIRC	Tumor	0.9202
1394	TCGA-A3-3385-11	0	1993	KIRC	Normal	0.9023
1395	TCGA-A3-3387-01	0	617	KIRC	Tumor	0.9295
1396	TCGA-A3-A6NI-01	0	1018	KIRC	Tumor	0.9252
1397	TCGA-A3-A6NJ-01	0	468	KIRC	Tumor	0.9125
1398	TCGA-A3-A6NL-01	0	689	KIRC	Tumor	0.9487
1399	TCGA-A3-A6NN-01	0	3	KIRC	Tumor	0.9393
1400	TCGA-A3-A8CQ-01	0	3	KIRC	Tumor	0.7884
1401	TCGA-A3-A8OU-01	0	0	KIRC	Tumor	0.8146
1402	TCGA-A3-A8OV-01	0	340	KIRC	Tumor	0.8563
1403	TCGA-A3-A8OW-01	0	323	KIRC	Tumor	0.8335
1404	TCGA-A3-A8OX-01	0	0	KIRC	Tumor	0.8683
1405	TCGA-A4-7286-01	0	554	KIRP	Tumor	0.9132
1406	TCGA-A4-7287-01	1	597	KIRP	Tumor	0.8845
1407	TCGA-A4-7288-01	0	1857	KIRP	Tumor	0.9111
1408	TCGA-A4-7288-11	0	1857	KIRP	Normal	0.9139
1409	TCGA-A4-7583-01	0	3	KIRP	Tumor	0.936
1410	TCGA-A4-7584-01	0	650	KIRP	Tumor	0.919
1411	TCGA-A4-7585-01	1	1070	KIRP	Tumor	0.9124
1412	TCGA-A4-7585-11	1	1070	KIRP	Normal	0.9222
1413	TCGA-A4-7732-01	0	582	KIRP	Tumor	0.911
1414	TCGA-A4-7732-11	0	582	KIRP	Normal	0.9418
1415	TCGA-A4-7734-01	0	27	KIRP	Tumor	0.9187
1416	TCGA-A4-7828-01	0	238	KIRP	Tumor	0.9162
1417	TCGA-A4-7915-01	0	7	KIRP	Tumor	0.9018
1418	TCGA-A4-7996-01	0	506	KIRP	Tumor	0.8758
1419	TCGA-A4-7997-01	0	927	KIRP	Tumor	0.9066
1420	TCGA-A4-8098-01	0	896	KIRP	Tumor	0.9422
1421	TCGA-A4-8310-01	0	780	KIRP	Tumor	0.9144
1422	TCGA-A4-8311-01	0	729	KIRP	Tumor	0.937
1423	TCGA-A4-8312-01	0	708	KIRP	Tumor	0.9113
1424	TCGA-A4-8515-01	0	709	KIRP	Tumor	0.9167
1425	TCGA-A4-8516-01	0	23	KIRP	Tumor	0.9446
1426	TCGA-A4-8517-01	0	597	KIRP	Tumor	0.8932
1427	TCGA-A4-8518-01	0	600	KIRP	Tumor	0.9269
1428	TCGA-A4-8630-01	0	436	KIRP	Tumor	0.9395
1429	TCGA-A4-A48D-01	0	379	KIRP	Tumor	0.8973
1430	TCGA-A4-A4ZT-01	0	516	KIRP	Tumor	0.925
1431	TCGA-A4-A57E-01	1	258	KIRP	Tumor	0.919
1432	TCGA-A4-A5DU-01	0	496	KIRP	Tumor	0.9081
1433	TCGA-A4-A5XZ-01	0	479	KIRP	Tumor	0.8878
1434	TCGA-A4-A5Y0-01	0	252	KIRP	Tumor	0.8719
1435	TCGA-A4-A5Y1-01	1	395	KIRP	Tumor	0.9166
1436	TCGA-A4-A6HP-01	0	379	KIRP	Tumor	0.9027
1437	TCGA-A4-A772-01	0	0	KIRP	Tumor	0.9262
1438	TCGA-A4-A7UZ-01	0	0	KIRP	Tumor	0.9271
1439	TCGA-A5-A0G1-01	1	3251	UCEC	Tumor	0.7922
1440	TCGA-A5-A0GG-01	0	3762	UCEC	Tumor	0.8458
1441	TCGA-A5-A0GQ-01	0	2247	UCEC	Tumor	0.7709
1442	TCGA-A5-A0GR-01	0	1120	UCEC	Tumor	0.8066
1443	TCGA-A5-A0VO-01	1	875	UCEC	Tumor	0.9095
1444	TCGA-A5-A1OF-01	0	973	UCEC	Tumor	0.9394
1445	TCGA-A5-A1OG-01	1	973	UCEC	Tumor	0.9285
1446	TCGA-A5-A1OH-01	0	1105	UCEC	Tumor	0.9146
1447	TCGA-A5-A1OJ-01	0	1006	UCEC	Tumor	0.9349
1448	TCGA-A5-A1OK-01	0	917	UCEC	Tumor	0.9414
1449	TCGA-A5-A2K2-01	0	3595	UCEC	Tumor	0.9344
1450	TCGA-A5-A2K3-01	0	2012	UCEC	Tumor	0.9084
1451	TCGA-A5-A2K4-01	1	871	UCEC	Tumor	0.9292
1452	TCGA-A5-A2K5-01	0	752	UCEC	Tumor	0.9323
1453	TCGA-A5-A2K7-01	0	1063	UCEC	Tumor	0.9365
1454	TCGA-A5-A3LO-01	0	776	UCEC	Tumor	0.9178
1455	TCGA-A5-A3LP-01	0	455	UCEC	Tumor	0.8928
1456	TCGA-A5-A7WJ-01	0	341	UCEC	Tumor	0.9376
1457	TCGA-A5-A7WK-01	0	560	UCEC	Tumor	0.9252
1458	TCGA-A5-AB3J-01	0	512	UCEC	Tumor	0.8873
1459	TCGA-A6-2671-01	1	1331	COAD	Tumor	0.8896
1460	TCGA-A6-2671-11	1	1331	COAD	Normal	0.9004
1461	TCGA-A6-2675-01	0	1321	COAD	Tumor	0.869
1462	TCGA-A6-2675-11	0	1321	COAD	Normal	0.8533
1463	TCGA-A6-2677-01	1	740	COAD	Tumor	0.8749
1464	TCGA-A6-2679-01	0	1366	COAD	Tumor	0.8778
1465	TCGA-A6-2679-11	0	1366	COAD	Normal	0.887
1466	TCGA-A6-2680-01	0	1068	COAD	Tumor	0.8132
1467	TCGA-A6-2680-11	0	1068	COAD	Normal	0.8358
1468	TCGA-A6-2681-01	0	1387	COAD	Tumor	0.9003
1469	TCGA-A6-2681-11	0	1387	COAD	Normal	0.889
1470	TCGA-A6-2682-01	1	424	COAD	Tumor	0.8539
1471	TCGA-A6-2682-11	1	424	COAD	Normal	0.903
1472	TCGA-A6-2684-01	0	1127	COAD	Tumor	0.869
1473	TCGA-A6-2684-11	0	1127	COAD	Normal	0.8844
1474	TCGA-A6-2685-01	0	1133	COAD	Tumor	0.8659
1475	TCGA-A6-2685-11	0	1133	COAD	Normal	0.8892
1476	TCGA-A6-2686-01	1	1126	COAD	Tumor	0.901
1477	TCGA-A6-2686-11	1	1126	COAD	Normal	0.8811
1478	TCGA-A6-3809-01	0	996	COAD	Tumor	0.8958
1479	TCGA-A6-3810-01	0	1111	COAD	Tumor	0.8484
1480	TCGA-A6-4105-01	1	442	COAD	Tumor	0.8731
1481	TCGA-A6-4107-01	0	987	COAD	Tumor	0.9153
1482	TCGA-A6-4107-11	0	987	COAD	Normal	0.8842
1483	TCGA-A6-5656-01	0	1001	COAD	Tumor	0.939
1484	TCGA-A6-5657-01	0	962	COAD	Tumor	0.9265
1485	TCGA-A6-5659-01	0	926	COAD	Tumor	0.9223
1486	TCGA-A6-5660-01	0	888	COAD	Tumor	0.924
1487	TCGA-A6-5661-01	0	1020	COAD	Tumor	0.9314
1488	TCGA-A6-5662-01	0	718	COAD	Tumor	0.8348
1489	TCGA-A6-5664-01	0	672	COAD	Tumor	0.9161
1490	TCGA-A6-5665-01	0	671	COAD	Tumor	0.9126
1491	TCGA-A6-5666-01	0	995	COAD	Tumor	0.8454
1492	TCGA-A6-5667-01	0	887	COAD	Tumor	0.8707
1493	TCGA-A6-5667-11	0	887	COAD	Normal	0.9168
1494	TCGA-A6-6137-01	0	824	COAD	Tumor	0.9035
1495	TCGA-A6-6138-01	0	685	COAD	Tumor	0.9003
1496	TCGA-A6-6140-01	0	734	COAD	Tumor	0.8407
1497	TCGA-A6-6141-01	0	255	COAD	Tumor	0.926
1498	TCGA-A6-6142-01	0	763	COAD	Tumor	0.9102
1499	TCGA-A6-6648-01	0	766	COAD	Tumor	0.9049
1500	TCGA-A6-6649-01	0	735	COAD	Tumor	0.8656
1501	TCGA-A6-6650-01	0	627	COAD	Tumor	0.9315
1502	TCGA-A6-6651-01	0	662	COAD	Tumor	0.9058
1503	TCGA-A6-6652-01	0	751	COAD	Tumor	0.8969
1504	TCGA-A6-6653-01	0	742	COAD	Tumor	0.8186
1505	TCGA-A6-6654-01	0	726	COAD	Tumor	0.9239
1506	TCGA-A6-6780-01	0	612	COAD	Tumor	0.9391
1507	TCGA-A6-6781-01	0	598	COAD	Tumor	0.9269
1508	TCGA-A6-6782-01	0	617	COAD	Tumor	0.8012
1509	TCGA-A6-A565-01	1	494	COAD	Tumor	0.8954
1510	TCGA-A6-A566-01	1	758	COAD	Tumor	0.8786
1511	TCGA-A6-A567-01	1	1881	COAD	Tumor	0.8927
1512	TCGA-A6-A56B-01	1	1711	COAD	Tumor	0.9078
1513	TCGA-A6-A5ZU-01	0	293	COAD	Tumor	0.7051
1514	TCGA-A7-A0CE-11	0	1074	BRCA	Normal	0.9009
1515	TCGA-A7-A0CH-11	0	1079	BRCA	Normal	0.8383
1516	TCGA-A7-A0D9-01	0	1139	BRCA	Tumor	0.8841
1517	TCGA-A7-A0DC-11	0	906	BRCA	Normal	0.8608
1518	TCGA-A7-A13D-01	0	965	BRCA	Tumor	0.8521
1519	TCGA-A7-A13E-01	1	614	BRCA	Tumor	0.871
1520	TCGA-A7-A13E-11	1	614	BRCA	Normal	0.8636
1521	TCGA-A7-A13F-01	0	765	BRCA	Tumor	0.8888
1522	TCGA-A7-A13F-11	0	765	BRCA	Normal	0.8595
1523	TCGA-A7-A13G-01	0	718	BRCA	Tumor	0.9088
1524	TCGA-A7-A13H-01	0	899	BRCA	Tumor	0.9222
1525	TCGA-A7-A26E-01	0	954	BRCA	Tumor	0.929
1526	TCGA-A7-A26F-01	0	738	BRCA	Tumor	0.9223
1527	TCGA-A7-A26G-01	0	722	BRCA	Tumor	0.8837
1528	TCGA-A7-A26H-01	0	724	BRCA	Tumor	0.9034
1529	TCGA-A7-A26I-01	0	661	BRCA	Tumor	0.9288
1530	TCGA-A7-A26J-01	0	627	BRCA	Tumor	0.9254
1531	TCGA-A7-A2KD-01	0	679	BRCA	Tumor	0.9092
1532	TCGA-A7-A3IY-01	0	345	BRCA	Tumor	0.9079
1533	TCGA-A7-A3IZ-01	0	322	BRCA	Tumor	0.907
1534	TCGA-A7-A3J0-01	0	313	BRCA	Tumor	0.9185
1535	TCGA-A7-A3J1-01	0	343	BRCA	Tumor	0.9011
1536	TCGA-A7-A3RF-01	0	408	BRCA	Tumor	0.9174
1537	TCGA-A7-A425-01	0	447	BRCA	Tumor	0.9232
1538	TCGA-A7-A426-01	0	364	BRCA	Tumor	0.9102
1539	TCGA-A7-A4SA-01	0	454	BRCA	Tumor	0.775
1540	TCGA-A7-A4SB-01	0	418	BRCA	Tumor	0.8692
1541	TCGA-A7-A4SC-01	0	446	BRCA	Tumor	0.8845
1542	TCGA-A7-A4SD-01	0	441	BRCA	Tumor	0.8284
1543	TCGA-A7-A4SE-01	0	644	BRCA	Tumor	0.7325
1544	TCGA-A7-A4SF-01	0	545	BRCA	Tumor	0.8253
1545	TCGA-A7-A56D-01	0	448	BRCA	Tumor	0.8958
1546	TCGA-A7-A5ZV-01	0	368	BRCA	Tumor	0.8257
1547	TCGA-A7-A5ZW-01	0	326	BRCA	Tumor	0.8829
1548	TCGA-A7-A5ZX-01	0	336	BRCA	Tumor	0.7405
1549	TCGA-A7-A6VV-01	0	313	BRCA	Tumor	0.8875
1550	TCGA-A7-A6VW-01	0	285	BRCA	Tumor	0.8995
1551	TCGA-A7-A6VX-01	0	317	BRCA	Tumor	0.8868
1552	TCGA-A7-A6VY-01	0	266	BRCA	Tumor	0.8614
1553	TCGA-A8-A075-01	0	518	BRCA	Tumor	0.7023
1554	TCGA-A8-A08O-01	0	943	BRCA	Tumor	0.913
1555	TCGA-A8-A0A6-01	0	640	BRCA	Tumor	0.7779
1556	TCGA-A8-A0AD-01	0	1157	BRCA	Tumor	0.7698
1557	TCGA-AA-3488-01	1	153	COAD	Tumor	0.8648
1558	TCGA-AA-3488-11	1	153	COAD	Normal	0.9022
1559	TCGA-AA-3489-01	1	214	COAD	Tumor	0.922
1560	TCGA-AA-3492-01	1	92	COAD	Tumor	0.5429
1561	TCGA-AA-3492-11	1	92	COAD	Normal	0.8852
1562	TCGA-AA-3494-01	0	31	COAD	Tumor	0.8593
1563	TCGA-AA-3494-11	0	31	COAD	Normal	0.9035
1564	TCGA-AA-3495-01	0	1127	COAD	Tumor	0.8805
1565	TCGA-AA-3495-11	0	1127	COAD	Normal	0.9051
1566	TCGA-AA-3496-01	0	31	COAD	Tumor	0.9182
1567	TCGA-AA-3502-01	0	1065	COAD	Tumor	0.8581
1568	TCGA-AA-3502-11	0	1065	COAD	Normal	0.8881
1569	TCGA-AA-3506-01	0	1765	COAD	Tumor	0.8353
1570	TCGA-AA-3506-11	0	1765	COAD	Normal	0.9109
1571	TCGA-AA-3509-01	0	1915	COAD	Tumor	0.8765
1572	TCGA-AA-3509-11	0	1915	COAD	Normal	0.9161
1573	TCGA-AA-3510-01	0	1946	COAD	Tumor	0.9264
1574	TCGA-AA-3510-11	0	1946	COAD	Normal	0.9203
1575	TCGA-AA-3511-01	0	212	COAD	Tumor	0.7222
1576	TCGA-AA-3655-01	0	1856	COAD	Tumor	0.8062
1577	TCGA-AA-3655-11	0	1856	COAD	Normal	0.8508
1578	TCGA-AA-3660-01	0	2375	COAD	Tumor	0.881
1579	TCGA-AA-3660-11	0	2375	COAD	Normal	0.8758
1580	TCGA-AA-3663-01	0	212	COAD	Tumor	0.9213
1581	TCGA-AA-3663-11	0	212	COAD	Normal	0.8473
1582	TCGA-AA-3712-01	0	0	COAD	Tumor	0.8962
1583	TCGA-AA-3712-11	0	0	COAD	Normal	0.8999
1584	TCGA-AA-3713-01	0	579	COAD	Tumor	0.845
1585	TCGA-AA-3713-11	0	579	COAD	Normal	0.8801
1586	TCGA-AB-2802-03	1	365	LAML	Tumor	0.9297
1587	TCGA-AB-2803-03	1	792	LAML	Tumor	0.9398
1588	TCGA-AB-2804-03	0	2557	LAML	Tumor	0.9165
1589	TCGA-AB-2805-03	1	577	LAML	Tumor	0.9041
1590	TCGA-AB-2806-03	1	945	LAML	Tumor	0.9402
1591	TCGA-AB-2807-03	1	181	LAML	Tumor	0.9396
1592	TCGA-AB-2808-03	0	2861	LAML	Tumor	0.9092
1593	TCGA-AB-2809-03	1	62	LAML	Tumor	0.9421
1594	TCGA-AB-2810-03	1	31	LAML	Tumor	0.9515
1595	TCGA-AB-2811-03	1	243	LAML	Tumor	0.9072
1596	TCGA-AB-2812-03	1	366	LAML	Tumor	0.8993
1597	TCGA-AB-2813-03	1	31	LAML	Tumor	0.9081
1598	TCGA-AB-2814-03	1	792	LAML	Tumor	0.9163
1599	TCGA-AB-2815-03	1	822	LAML	Tumor	0.9496
1600	TCGA-AB-2816-03	1	245	LAML	Tumor	0.9522
1601	TCGA-AB-2817-03	1	273	LAML	Tumor	0.9119
1602	TCGA-AB-2818-03	1	303	LAML	Tumor	0.9213
1603	TCGA-AB-2819-03	0	2496	LAML	Tumor	0.9147
1604	TCGA-AB-2820-03	1	0	LAML	Tumor	0.9323
1605	TCGA-AB-2821-03	1	822	LAML	Tumor	0.9384
1606	TCGA-AB-2822-03	1	973	LAML	Tumor	0.9431
1607	TCGA-AB-2823-03	1	0	LAML	Tumor	0.9352
1608	TCGA-AB-2824-03	1	30	LAML	Tumor	0.9454
1609	TCGA-AB-2825-03	1	212	LAML	Tumor	0.9431
1610	TCGA-AB-2826-03	1	731	LAML	Tumor	0.9331
1611	TCGA-AB-2827-03	1	273	LAML	Tumor	0.9138
1612	TCGA-AB-2828-03	0	2284	LAML	Tumor	0.8907
1613	TCGA-AB-2829-03	1	273	LAML	Tumor	0.9375
1614	TCGA-AB-2830-03	1	275	LAML	Tumor	0.9174
1615	TCGA-AB-2831-03	1	640	LAML	Tumor	0.935
1616	TCGA-AB-2832-03	1	365	LAML	Tumor	0.9456
1617	TCGA-AB-2833-03	1	456	LAML	Tumor	0.9394
1618	TCGA-AB-2834-03	1	245	LAML	Tumor	0.9359
1619	TCGA-AB-2835-03	0	1673	LAML	Tumor	0.8897
1620	TCGA-AB-2836-03	1	518	LAML	Tumor	0.9213
1621	TCGA-AB-2837-03	1	0	LAML	Tumor	0.9341
1622	TCGA-AB-2838-03	1	365	LAML	Tumor	0.9165
1623	TCGA-AB-2839-03	1	486	LAML	Tumor	0.9044
1624	TCGA-AB-2840-03	1	28	LAML	Tumor	0.9398
1625	TCGA-AB-2841-03	1	1401	LAML	Tumor	0.946
1626	TCGA-AB-2842-03	1	0	LAML	Tumor	0.935
1627	TCGA-AB-2843-03	1	215	LAML	Tumor	0.9319
1628	TCGA-AB-2844-03	1	122	LAML	Tumor	0.9394
1629	TCGA-AB-2845-03	1	304	LAML	Tumor	0.9358
1630	TCGA-AB-2846-03	1	1402	LAML	Tumor	0.9342
1631	TCGA-AB-2847-03	1	608	LAML	Tumor	0.9335
1632	TCGA-AB-2848-03	1	455	LAML	Tumor	0.9167
1633	TCGA-AB-2849-03	0	2220	LAML	Tumor	0.9348
1634	TCGA-AB-2851-03	1	242	LAML	Tumor	0.9194
1635	TCGA-AB-2853-03	1	89	LAML	Tumor	0.9429
1636	TCGA-AB-2854-03	1	366	LAML	Tumor	0.8893
1637	TCGA-AB-2855-03	1	212	LAML	Tumor	0.961
1638	TCGA-AB-2856-03	1	150	LAML	Tumor	0.9144
1639	TCGA-AB-2857-03	1	306	LAML	Tumor	0.9256
1640	TCGA-AB-2858-03	1	577	LAML	Tumor	0.9337
1641	TCGA-AB-2860-03	1	427	LAML	Tumor	0.9283
1642	TCGA-AB-2861-03	1	0	LAML	Tumor	0.6163
1643	TCGA-AB-2862-03	0	1430	LAML	Tumor	0.9345
1644	TCGA-AB-2863-03	1	31	LAML	Tumor	0.9321
1645	TCGA-AB-2866-03	1	153	LAML	Tumor	0.9395
1646	TCGA-AB-2867-03	1	184	LAML	Tumor	0.9415
1647	TCGA-AB-2868-03	1	151	LAML	Tumor	0.9291
1648	TCGA-AB-2869-03	0	243	LAML	Tumor	0.8909
1649	TCGA-AB-2870-03	1	153	LAML	Tumor	0.9391
1650	TCGA-AB-2871-03	0	153	LAML	Tumor	0.9544
1651	TCGA-AB-2872-03	0	638	LAML	Tumor	0.9533
1652	TCGA-AB-2873-03	0	273	LAML	Tumor	0.886
1653	TCGA-AB-2874-03	0	396	LAML	Tumor	0.9249
1654	TCGA-AB-2875-03	0	212	LAML	Tumor	0.9431
1655	TCGA-AB-2876-03	0	1219	LAML	Tumor	0.9548
1656	TCGA-AB-2877-03	0	638	LAML	Tumor	0.9375
1657	TCGA-AB-2878-03	1	365	LAML	Tumor	0.898
1658	TCGA-AB-2879-03	0	245	LAML	Tumor	0.9508
1659	TCGA-AB-2880-03	1	NA	LAML	Tumor	0.9585
1660	TCGA-AB-2881-03	0	393	LAML	Tumor	0.9449
1661	TCGA-AB-2882-03	1	365	LAML	Tumor	0.9354
1662	TCGA-AB-2883-03	0	730	LAML	Tumor	0.7644
1663	TCGA-AB-2884-03	1	731	LAML	Tumor	0.9555
1664	TCGA-AB-2885-03	1	214	LAML	Tumor	0.8923
1665	TCGA-AB-2886-03	0	181	LAML	Tumor	0.8996
1666	TCGA-AB-2887-03	1	NA	LAML	Tumor	0.92
1667	TCGA-AB-2888-03	0	334	LAML	Tumor	0.9398
1668	TCGA-AB-2889-03	0	304	LAML	Tumor	0.9427
1669	TCGA-AB-2890-03	1	0	LAML	Tumor	0.9456
1670	TCGA-AB-2891-03	1	NA	LAML	Tumor	0.935
1671	TCGA-AB-2892-03	0	943	LAML	Tumor	0.9107
1672	TCGA-AB-2893-03	1	212	LAML	Tumor	0.9184
1673	TCGA-AB-2894-03	1	181	LAML	Tumor	0.9495
1674	TCGA-AB-2895-03	1	153	LAML	Tumor	0.9413
1675	TCGA-AB-2896-03	1	214	LAML	Tumor	0.9621
1676	TCGA-AB-2897-03	0	243	LAML	Tumor	0.9376
1677	TCGA-AB-2898-03	0	393	LAML	Tumor	0.9345
1678	TCGA-AB-2899-03	1	671	LAML	Tumor	0.9259
1679	TCGA-AB-2900-03	1	184	LAML	Tumor	0.9312
1680	TCGA-AB-2901-03	0	59	LAML	Tumor	0.9452
1681	TCGA-AB-2903-03	1	0	LAML	Tumor	0.9194
1682	TCGA-AB-2904-03	1	517	LAML	Tumor	0.9409
1683	TCGA-AB-2906-03	0	577	LAML	Tumor	0.9269
1684	TCGA-AB-2907-03	1	NA	LAML	Tumor	0.9483
1685	TCGA-AB-2908-03	1	31	LAML	Tumor	0.8582
1686	TCGA-AB-2909-03	0	30	LAML	Tumor	0.9131
1687	TCGA-AB-2910-03	1	0	LAML	Tumor	0.9031
1688	TCGA-AB-2911-03	0	1186	LAML	Tumor	0.9306
1689	TCGA-AB-2912-03	1	274	LAML	Tumor	0.9236
1690	TCGA-AB-2913-03	0	1216	LAML	Tumor	0.9343
1691	TCGA-AB-2914-03	0	792	LAML	Tumor	0.9405
1692	TCGA-AB-2915-03	1	0	LAML	Tumor	0.8782
1693	TCGA-AB-2916-03	0	882	LAML	Tumor	0.9323
1694	TCGA-AB-2917-03	0	1216	LAML	Tumor	0.9409
1695	TCGA-AB-2918-03	1	NA	LAML	Tumor	0.8764
1696	TCGA-AB-2919-03	0	61	LAML	Tumor	0.9202
1697	TCGA-AB-2920-03	1	366	LAML	Tumor	0.9277
1698	TCGA-AB-2921-03	1	NA	LAML	Tumor	0.9275
1699	TCGA-AB-2922-03	1	0	LAML	Tumor	0.9017
1700	TCGA-AB-2923-03	1	31	LAML	Tumor	0.9096
1701	TCGA-AB-2924-03	0	90	LAML	Tumor	0.9255
1702	TCGA-AB-2925-03	1	243	LAML	Tumor	0.931
1703	TCGA-AB-2926-03	1	457	LAML	Tumor	0.9596
1704	TCGA-AB-2927-03	1	90	LAML	Tumor	0.8524
1705	TCGA-AB-2928-03	1	NA	LAML	Tumor	0.9316
1706	TCGA-AB-2929-03	1	123	LAML	Tumor	0.9473
1707	TCGA-AB-2930-03	1	NA	LAML	Tumor	0.9037
1708	TCGA-AB-2931-03	1	0	LAML	Tumor	0.9213
1709	TCGA-AB-2932-03	0	0	LAML	Tumor	0.9007
1710	TCGA-AB-2933-03	1	122	LAML	Tumor	0.9327
1711	TCGA-AB-2934-03	0	28	LAML	Tumor	0.8782
1712	TCGA-AB-2935-03	1	61	LAML	Tumor	0.8622
1713	TCGA-AB-2936-03	0	59	LAML	Tumor	0.894
1714	TCGA-AB-2937-03	1	215	LAML	Tumor	0.9418
1715	TCGA-AB-2938-03	1	304	LAML	Tumor	0.9206
1716	TCGA-AB-2939-03	0	455	LAML	Tumor	0.8815
1717	TCGA-AB-2940-03	1	NA	LAML	Tumor	0.9446
1718	TCGA-AB-2941-03	1	0	LAML	Tumor	0.9187
1719	TCGA-AB-2942-03	0	641	LAML	Tumor	0.9306
1720	TCGA-AB-2943-03	1	NA	LAML	Tumor	0.8994
1721	TCGA-AB-2944-03	1	NA	LAML	Tumor	0.9184
1722	TCGA-AB-2945-03	1	243	LAML	Tumor	0.9251
1723	TCGA-AB-2946-03	0	NA	LAML	Tumor	0.9248
1724	TCGA-AB-2947-03	0	31	LAML	Tumor	0.9376
1725	TCGA-AB-2948-03	1	580	LAML	Tumor	0.8927
1726	TCGA-AB-2949-03	0	699	LAML	Tumor	0.945
1727	TCGA-AB-2950-03	0	306	LAML	Tumor	0.9337
1728	TCGA-AB-2952-03	1	31	LAML	Tumor	0.9121
1729	TCGA-AB-2954-03	0	1492	LAML	Tumor	0.9191
1730	TCGA-AB-2955-03	1	489	LAML	Tumor	0.9049
1731	TCGA-AB-2956-03	1	183	LAML	Tumor	0.9395
1732	TCGA-AB-2957-03	0	609	LAML	Tumor	0.9395
1733	TCGA-AB-2959-03	1	489	LAML	Tumor	0.9254
1734	TCGA-AB-2963-03	1	1642	LAML	Tumor	0.9212
1735	TCGA-AB-2964-03	0	1277	LAML	Tumor	0.9406
1736	TCGA-AB-2965-03	1	335	LAML	Tumor	0.9114
1737	TCGA-AB-2966-03	1	854	LAML	Tumor	0.9455
1738	TCGA-AB-2967-03	0	1035	LAML	Tumor	0.9138
1739	TCGA-AB-2968-03	1	458	LAML	Tumor	0.9443
1740	TCGA-AB-2969-03	0	1127	LAML	Tumor	0.9504
1741	TCGA-AB-2970-03	1	305	LAML	Tumor	0.9343
1742	TCGA-AB-2971-03	1	792	LAML	Tumor	0.9601
1743	TCGA-AB-2972-03	1	30	LAML	Tumor	0.9604
1744	TCGA-AB-2973-03	1	609	LAML	Tumor	0.9214
1745	TCGA-AB-2974-03	1	92	LAML	Tumor	0.9291
1746	TCGA-AB-2975-03	1	NA	LAML	Tumor	0.9038
1747	TCGA-AB-2976-03	1	915	LAML	Tumor	0.9324
1748	TCGA-AB-2977-03	1	31	LAML	Tumor	0.9457
1749	TCGA-AB-2978-03	0	699	LAML	Tumor	0.9038
1750	TCGA-AB-2979-03	0	671	LAML	Tumor	0.8596
1751	TCGA-AB-2980-03	0	699	LAML	Tumor	0.8601
1752	TCGA-AB-2981-03	0	487	LAML	Tumor	0.9133
1753	TCGA-AB-2982-03	0	150	LAML	Tumor	0.9376
1754	TCGA-AB-2983-03	1	335	LAML	Tumor	0.9106
1755	TCGA-AB-2984-03	0	1157	LAML	Tumor	0.9352
1756	TCGA-AB-2985-03	1	273	LAML	Tumor	0.9119
1757	TCGA-AB-2986-03	1	212	LAML	Tumor	0.9309
1758	TCGA-AB-2987-03	1	184	LAML	Tumor	0.8579
1759	TCGA-AB-2988-03	1	30	LAML	Tumor	0.9391
1760	TCGA-AB-2989-03	1	365	LAML	Tumor	0.917
1761	TCGA-AB-2990-03	0	457	LAML	Tumor	0.922
1762	TCGA-AB-2991-03	0	1826	LAML	Tumor	0.9246
1763	TCGA-AB-2992-03	1	1706	LAML	Tumor	0.9238
1764	TCGA-AB-2993-03	1	761	LAML	Tumor	0.919
1765	TCGA-AB-2995-03	0	1551	LAML	Tumor	0.9246
1766	TCGA-AB-2996-03	0	1581	LAML	Tumor	0.9089
1767	TCGA-AB-2997-03	1	NA	LAML	Tumor	0.916
1768	TCGA-AB-2998-03	1	31	LAML	Tumor	0.9219
1769	TCGA-AB-2999-03	0	1735	LAML	Tumor	0.9285
1770	TCGA-AB-3000-03	0	1249	LAML	Tumor	0.9365
1771	TCGA-AB-3001-03	0	1581	LAML	Tumor	0.9187
1772	TCGA-AB-3002-03	1	1431	LAML	Tumor	0.9348
1773	TCGA-AB-3005-03	0	2100	LAML	Tumor	0.9257
1774	TCGA-AB-3006-03	1	485	LAML	Tumor	0.9442
1775	TCGA-AB-3007-03	0	1581	LAML	Tumor	0.9151
1776	TCGA-AB-3008-03	1	822	LAML	Tumor	0.9347
1777	TCGA-AB-3009-03	1	577	LAML	Tumor	0.7741
1778	TCGA-AB-3011-03	0	1885	LAML	Tumor	0.9328
1779	TCGA-AB-3012-03	0	1887	LAML	Tumor	0.9467
1780	TCGA-AC-A23C-01	0	585	BRCA	Tumor	0.9009
1781	TCGA-AC-A23E-01	0	698	BRCA	Tumor	0.8782
1782	TCGA-AC-A23G-01	0	2248	BRCA	Tumor	0.8644
1783	TCGA-AC-A23H-01	1	174	BRCA	Tumor	0.8705
1784	TCGA-AC-A23H-11	1	174	BRCA	Normal	0.9233
1785	TCGA-AC-A2B8-01	0	677	BRCA	Tumor	0.8739
1786	TCGA-AC-A2BK-01	0	2222	BRCA	Tumor	0.8894
1787	TCGA-AC-A2BM-01	0	3022	BRCA	Tumor	0.9198
1788	TCGA-AC-A2FB-01	0	1234	BRCA	Tumor	0.9413
1789	TCGA-AC-A2FB-11	0	1234	BRCA	Normal	0.9295
1790	TCGA-AC-A2FE-01	1	2636	BRCA	Tumor	0.9015
1791	TCGA-AC-A2FF-01	0	2759	BRCA	Tumor	0.94
1792	TCGA-AC-A2FF-11	0	2759	BRCA	Normal	0.9134
1793	TCGA-AC-A2FG-01	0	1853	BRCA	Tumor	0.9093
1794	TCGA-AC-A2FG-11	0	1853	BRCA	Normal	0.9406
1795	TCGA-AC-A2FK-01	0	2650	BRCA	Tumor	0.9226
1796	TCGA-AC-A2FM-01	1	792	BRCA	Tumor	0.9164
1797	TCGA-AC-A2FM-11	1	792	BRCA	Normal	0.9286
1798	TCGA-AC-A2FO-01	0	2255	BRCA	Tumor	0.9344
1799	TCGA-AC-A2QH-01	0	1005	BRCA	Tumor	0.8526
1800	TCGA-AC-A2QI-01	0	588	BRCA	Tumor	0.854
1801	TCGA-AC-A2QJ-01	1	446	BRCA	Tumor	0.7186
1802	TCGA-AC-A3BB-01	0	987	BRCA	Tumor	0.9161
1803	TCGA-AC-A3EH-01	1	197	BRCA	Tumor	0.9257
1804	TCGA-AC-A3HN-01	0	496	BRCA	Tumor	0.9065
1805	TCGA-AC-A3OD-01	0	451	BRCA	Tumor	0.8543
1806	TCGA-AC-A3QP-01	0	675	BRCA	Tumor	0.9201
1807	TCGA-AC-A3QQ-01	0	734	BRCA	Tumor	0.9249
1808	TCGA-AC-A3TM-01	0	762	BRCA	Tumor	0.9282
1809	TCGA-AC-A3TN-01	0	456	BRCA	Tumor	0.9087
1810	TCGA-AC-A3W5-01	0	504	BRCA	Tumor	0.9241
1811	TCGA-AC-A3W6-01	0	602	BRCA	Tumor	0.9059
1812	TCGA-AC-A3W7-01	0	471	BRCA	Tumor	0.9273
1813	TCGA-AC-A3YI-01	0	707	BRCA	Tumor	0.8776
1814	TCGA-AC-A3YJ-01	0	754	BRCA	Tumor	0.8887
1815	TCGA-AC-A4ZE-01	0	890	BRCA	Tumor	0.8766
1816	TCGA-AC-A5EH-01	0	511	BRCA	Tumor	0.8737
1817	TCGA-AC-A5EI-01	0	442	BRCA	Tumor	0.9259
1818	TCGA-AC-A5XS-01	0	588	BRCA	Tumor	0.9152
1819	TCGA-AC-A5XU-01	0	455	BRCA	Tumor	0.8969
1820	TCGA-AC-A62V-01	1	348	BRCA	Tumor	0.7738
1821	TCGA-AC-A62X-01	0	417	BRCA	Tumor	0.7801
1822	TCGA-AC-A62Y-01	0	530	BRCA	Tumor	0.8771
1823	TCGA-AC-A6IV-01	0	568	BRCA	Tumor	0.8385
1824	TCGA-AC-A6IW-01	0	413	BRCA	Tumor	0.8463
1825	TCGA-AC-A6IX-01	0	373	BRCA	Tumor	0.5411
1826	TCGA-AC-A6IX-06	0	373	BRCA	Tumor	0.6521
1827	TCGA-AC-A6NO-01	0	51	BRCA	Tumor	0.8941
1828	TCGA-AC-A7VB-01	0	250	BRCA	Tumor	0.8945
1829	TCGA-AC-A7VC-01	0	1	BRCA	Tumor	0.8283
1830	TCGA-AC-A8OP-01	0	614	BRCA	Tumor	0.8862
1831	TCGA-AC-A8OQ-01	0	34	BRCA	Tumor	0.8377
1832	TCGA-AC-A8OR-01	0	40	BRCA	Tumor	0.8989
1833	TCGA-AC-A8OS-01	0	70	BRCA	Tumor	0.8814
1834	TCGA-AD-5900-01	0	370	COAD	Tumor	0.901
1835	TCGA-AD-6548-01	0	650	COAD	Tumor	0.9186
1836	TCGA-AD-6888-01	1	472	COAD	Tumor	0.9004
1837	TCGA-AD-6889-01	1	2532	COAD	Tumor	0.9283
1838	TCGA-AD-6890-01	0	746	COAD	Tumor	0.8678
1839	TCGA-AD-6895-01	0	763	COAD	Tumor	0.9007
1840	TCGA-AD-6899-01	1	176	COAD	Tumor	0.8411
1841	TCGA-AD-6901-01	1	682	COAD	Tumor	0.8886
1842	TCGA-AD-6963-01	0	834	COAD	Tumor	0.8986
1843	TCGA-AD-6964-01	1	331	COAD	Tumor	0.8706
1844	TCGA-AD-6965-01	0	805	COAD	Tumor	0.9003
1845	TCGA-AD-A5EJ-01	0	0	COAD	Tumor	0.9018
1846	TCGA-AD-A5EK-01	0	500	COAD	Tumor	0.9186
1847	TCGA-AF-2687-01	0	1427	READ	Tumor	0.8408
1848	TCGA-AF-2690-01	1	524	READ	Tumor	0.8202
1849	TCGA-AF-2693-01	0	1155	READ	Tumor	0.9061
1850	TCGA-AF-3911-01	0	1148	READ	Tumor	0.8284
1851	TCGA-AF-4110-01	0	912	READ	Tumor	0.877
1852	TCGA-AF-6136-01	0	741	READ	Tumor	0.8251
1853	TCGA-AF-6655-01	0	609	READ	Tumor	0.911
1854	TCGA-AF-6672-01	0	748	READ	Tumor	0.8886
1855	TCGA-AF-A56K-01	0	2635	READ	Tumor	0.8231
1856	TCGA-AF-A56L-01	0	2007	READ	Tumor	0.8696
1857	TCGA-AF-A56N-01	0	360	READ	Tumor	0.772
1858	TCGA-AG-3591-01	0	1035	READ	Tumor	0.8117
1859	TCGA-AG-3592-01	0	1035	READ	Tumor	0.8618
1860	TCGA-AG-3725-01	0	638	READ	Tumor	0.912
1861	TCGA-AG-3725-11	0	638	READ	Normal	0.8848
1862	TCGA-AG-3731-01	0	1126	READ	Tumor	0.8843
1863	TCGA-AG-3731-11	0	1126	READ	Normal	0.9126
1864	TCGA-AG-3732-01	0	1003	READ	Tumor	0.7017
1865	TCGA-AG-3742-01	0	30	READ	Tumor	0.9332
1866	TCGA-AG-4021-01	1	121	READ	Tumor	0.8595
1867	TCGA-AG-4022-01	0	1400	READ	Tumor	0.8455
1868	TCGA-AG-A01W-01	0	0	READ	Tumor	0.8766
1869	TCGA-AG-A01W-11	0	0	READ	Normal	0.9202
1870	TCGA-AG-A01Y-01	0	0	READ	Tumor	0.7959
1871	TCGA-AG-A01Y-11	0	0	READ	Normal	0.9102
1872	TCGA-AG-A020-01	0	31	READ	Tumor	0.7754
1873	TCGA-AG-A020-11	0	31	READ	Normal	0.8908
1874	TCGA-AG-A026-01	1	59	READ	Tumor	0.8469
1875	TCGA-AG-A02N-01	0	1885	READ	Tumor	0.7888
1876	TCGA-AG-A02N-11	0	1885	READ	Normal	0.9057
1877	TCGA-AG-A036-01	0	3562	READ	Tumor	0.8696
1878	TCGA-AG-A036-11	0	3562	READ	Normal	0.901
1879	TCGA-AH-6544-01	0	1173	READ	Tumor	0.9135
1880	TCGA-AH-6547-01	1	76	READ	Tumor	0.9119
1881	TCGA-AH-6549-01	0	532	READ	Tumor	0.8964
1882	TCGA-AH-6643-01	1	1314	READ	Tumor	0.8629
1883	TCGA-AH-6644-01	0	838	READ	Tumor	0.9066
1884	TCGA-AH-6897-01	0	804	READ	Tumor	0.9073
1885	TCGA-AH-6903-01	0	592	READ	Tumor	0.9249
1886	TCGA-AJ-A23M-01	1	616	UCEC	Tumor	0.8828
1887	TCGA-AJ-A23N-01	1	439	UCEC	Tumor	0.9182
1888	TCGA-AJ-A23O-01	1	312	UCEC	Tumor	0.9328
1889	TCGA-AJ-A2QK-01	0	643	UCEC	Tumor	0.9414
1890	TCGA-AJ-A2QL-01	0	602	UCEC	Tumor	0.93
1891	TCGA-AJ-A2QL-11	0	602	UCEC	Normal	0.9325
1892	TCGA-AJ-A2QM-01	0	894	UCEC	Tumor	0.9299
1893	TCGA-AJ-A2QN-01	0	1069	UCEC	Tumor	0.9361
1894	TCGA-AJ-A2QO-01	1	1045	UCEC	Tumor	0.9402
1895	TCGA-AJ-A3BD-01	0	1039	UCEC	Tumor	0.912
1896	TCGA-AJ-A3BF-01	0	551	UCEC	Tumor	0.9213
1897	TCGA-AJ-A3BG-01	0	550	UCEC	Tumor	0.93
1898	TCGA-AJ-A3BH-01	0	NA	UCEC	Tumor	0.9312
1899	TCGA-AJ-A3BI-01	0	575	UCEC	Tumor	0.8669
1900	TCGA-AJ-A3BK-01	0	1031	UCEC	Tumor	0.9127
1901	TCGA-AJ-A3EJ-01	1	50	UCEC	Tumor	0.9152
1902	TCGA-AJ-A3EK-01	0	446	UCEC	Tumor	0.932
1903	TCGA-AJ-A3EL-01	0	684	UCEC	Tumor	0.8816
1904	TCGA-AJ-A3EM-01	0	677	UCEC	Tumor	0.786
1905	TCGA-AJ-A3I9-01	1	519	UCEC	Tumor	0.8209
1906	TCGA-AJ-A3IA-01	0	633	UCEC	Tumor	0.8563
1907	TCGA-AJ-A3NC-01	0	1125	UCEC	Tumor	0.9229
1908	TCGA-AJ-A3NC-11	0	1125	UCEC	Normal	0.9092
1909	TCGA-AJ-A3NE-01	0	628	UCEC	Tumor	0.9083
1910	TCGA-AJ-A3NE-11	0	628	UCEC	Normal	0.8963
1911	TCGA-AJ-A3NF-01	0	645	UCEC	Tumor	0.9148
1912	TCGA-AJ-A3NG-01	0	475	UCEC	Tumor	0.9221
1913	TCGA-AJ-A3NH-01	1	310	UCEC	Tumor	0.8956
1914	TCGA-AJ-A3NH-11	1	310	UCEC	Normal	0.8922
1915	TCGA-AJ-A3OJ-01	0	467	UCEC	Tumor	0.935
1916	TCGA-AJ-A3OK-01	0	485	UCEC	Tumor	0.9016
1917	TCGA-AJ-A3OL-01	1	449	UCEC	Tumor	0.9116
1918	TCGA-AJ-A3QS-01	0	513	UCEC	Tumor	0.8867
1919	TCGA-AJ-A3TW-01	0	513	UCEC	Tumor	0.9086
1920	TCGA-AJ-A5DV-01	0	679	UCEC	Tumor	0.8916
1921	TCGA-AJ-A5DW-01	0	390	UCEC	Tumor	0.9047
1922	TCGA-AJ-A6NU-01	0	632	UCEC	Tumor	0.9372
1923	TCGA-AJ-A8CT-01	0	82	UCEC	Tumor	0.9134
1924	TCGA-AJ-A8CV-01	0	1068	UCEC	Tumor	0.9115
1925	TCGA-AJ-A8CW-01	0	4	UCEC	Tumor	0.9382
1926	TCGA-AK-3428-01	0	3728	KIRC	Tumor	0.8397
1927	TCGA-AK-3431-01	1	2241	KIRC	Tumor	0.8132
1928	TCGA-AK-3433-01	0	3409	KIRC	Tumor	0.8638
1929	TCGA-AK-3434-01	0	2087	KIRC	Tumor	0.8844
1930	TCGA-AK-3440-01	0	2865	KIRC	Tumor	0.9001
1931	TCGA-AK-3445-01	0	2392	KIRC	Tumor	0.8664
1932	TCGA-AK-3450-01	0	1779	KIRC	Tumor	0.8754
1933	TCGA-AK-3453-01	0	2531	KIRC	Tumor	0.8637
1934	TCGA-AK-3454-01	0	874	KIRC	Tumor	0.8542
1935	TCGA-AK-3458-01	0	1168	KIRC	Tumor	0.9438
1936	TCGA-AK-3460-01	0	2508	KIRC	Tumor	0.9142
1937	TCGA-AK-3461-01	0	2217	KIRC	Tumor	0.839
1938	TCGA-AL-7173-01	0	2060	KIRP	Tumor	0.9196
1939	TCGA-AM-5820-01	0	14	COAD	Tumor	0.8149
1940	TCGA-AM-5821-01	0	28	COAD	Tumor	0.8487
1941	TCGA-AN-A0XL-01	0	163	BRCA	Tumor	0.8471
1942	TCGA-AN-A0XN-01	0	10	BRCA	Tumor	0.7942
1943	TCGA-AN-A0XO-01	0	375	BRCA	Tumor	0.9068
1944	TCGA-AN-A0XP-01	0	9	BRCA	Tumor	0.8599
1945	TCGA-AN-A0XR-01	0	10	BRCA	Tumor	0.8999
1946	TCGA-AN-A0XS-01	0	10	BRCA	Tumor	0.8823
1947	TCGA-AN-A0XT-01	0	10	BRCA	Tumor	0.8911
1948	TCGA-AN-A0XU-01	0	10	BRCA	Tumor	0.8664
1949	TCGA-AN-A0XV-01	0	162	BRCA	Tumor	0.8713
1950	TCGA-AN-A0XW-01	0	170	BRCA	Tumor	0.8433
1951	TCGA-AO-A03L-01	0	2442	BRCA	Tumor	0.9076
1952	TCGA-AO-A03M-01	0	1866	BRCA	Tumor	0.8231
[truncated: 7,650 more rows]

## Sheet: figure5 worksheet
Figure 5A Samples from TCGA dataset for identifying distinct alterations frequency of RIOK2 profiles
Cancer Study	Alteration Frequency	Alteration Type	Alteration Count
Uterine Corpus Endometrial Carcinoma (TCGA, PanCancer Atlas)	0.189036	multiple	1
Uterine Corpus Endometrial Carcinoma (TCGA, PanCancer Atlas)	0.378072	homdel	2
Uterine Corpus Endometrial Carcinoma (TCGA, PanCancer Atlas)	0.189036	amp	1
Uterine Corpus Endometrial Carcinoma (TCGA, PanCancer Atlas)	4.15879	mutated	22
Ovarian Serous Cystadenocarcinoma (TCGA, PanCancer Atlas)	2.05479	homdel	12
Ovarian Serous Cystadenocarcinoma (TCGA, PanCancer Atlas)	1.19863	amp	7
Ovarian Serous Cystadenocarcinoma (TCGA, PanCancer Atlas)	0.171233	structuralVariant	1
Skin Cutaneous Melanoma (TCGA, PanCancer Atlas)	0.225225	homdel	1
Skin Cutaneous Melanoma (TCGA, PanCancer Atlas)	0.225225	amp	1
Skin Cutaneous Melanoma (TCGA, PanCancer Atlas)	2.7027	mutated	12
Bladder Urothelial Carcinoma (TCGA, PanCancer Atlas)	0.243309	homdel	1
Bladder Urothelial Carcinoma (TCGA, PanCancer Atlas)	0.243309	amp	1
Bladder Urothelial Carcinoma (TCGA, PanCancer Atlas)	2.43309	mutated	10
Cholangiocarcinoma (TCGA, PanCancer Atlas)	2.77778	mutated	1
Colorectal Adenocarcinoma (TCGA, PanCancer Atlas)	1.3468	homdel	8
Colorectal Adenocarcinoma (TCGA, PanCancer Atlas)	1.17845	mutated	7
Adrenocortical Carcinoma (TCGA, PanCancer Atlas)	2.1978	amp	2
Prostate Adenocarcinoma (TCGA, PanCancer Atlas)	2.02429	homdel	10
Lung Adenocarcinoma (TCGA, PanCancer Atlas)	0.530035	homdel	3
Lung Adenocarcinoma (TCGA, PanCancer Atlas)	0.176678	amp	1
Lung Adenocarcinoma (TCGA, PanCancer Atlas)	1.06007	mutated	6
Esophageal Adenocarcinoma (TCGA, PanCancer Atlas)	1.0989	homdel	2
Esophageal Adenocarcinoma (TCGA, PanCancer Atlas)	0.549451	mutated	1
Stomach Adenocarcinoma (TCGA, PanCancer Atlas)	0.909091	homdel	4
Stomach Adenocarcinoma (TCGA, PanCancer Atlas)	0.227273	amp	1
Stomach Adenocarcinoma (TCGA, PanCancer Atlas)	0.454545	mutated	2
Cervical Squamous Cell Carcinoma (TCGA, PanCancer Atlas)	1.3468	mutated	4
Lung Squamous Cell Carcinoma (TCGA, PanCancer Atlas)	0.616016	homdel	3
Lung Squamous Cell Carcinoma (TCGA, PanCancer Atlas)	0.205339	amp	1
Lung Squamous Cell Carcinoma (TCGA, PanCancer Atlas)	0.410678	mutated	2
Sarcoma (TCGA, PanCancer Atlas)	0.392157	homdel	1
Sarcoma (TCGA, PanCancer Atlas)	0.392157	amp	1
Sarcoma (TCGA, PanCancer Atlas)	0.392157	mutated	1
Mesothelioma (TCGA, PanCancer Atlas)	1.14943	homdel	1
Head and Neck Squamous Cell Carcinoma (TCGA, PanCancer Atlas)	0.382409	homdel	2
Head and Neck Squamous Cell Carcinoma (TCGA, PanCancer Atlas)	0.764818	mutated	4
Kidney Renal Clear Cell Carcinoma (TCGA, PanCancer Atlas)	0.782779	amp	4
Kidney Renal Clear Cell Carcinoma (TCGA, PanCancer Atlas)	0.195695	mutated	1
Breast Invasive Carcinoma (TCGA, PanCancer Atlas)	0.369004	homdel	4
Breast Invasive Carcinoma (TCGA, PanCancer Atlas)	0.184502	amp	2
Breast Invasive Carcinoma (TCGA, PanCancer Atlas)	0.276753	mutated	3
Thymoma (TCGA, PanCancer Atlas)	0.813008	mutated	1
Liver Hepatocellular Carcinoma (TCGA, PanCancer Atlas)	0.268817	homdel	1
Liver Hepatocellular Carcinoma (TCGA, PanCancer Atlas)	0.268817	mutated	1
Thyroid Carcinoma (TCGA, PanCancer Atlas)	0.4	mutated	2
Glioblastoma Multiforme (TCGA, PanCancer Atlas)	0.168919	homdel	1
Glioblastoma Multiforme (TCGA, PanCancer Atlas)	0.168919	mutated	1
Brain Lower Grade Glioma (TCGA, PanCancer Atlas)	0.194553	mutated	1
Figure 5B Samples from TCGA dataset for identifying distinct alterations sites of RIOK2 profiles
Study of Origin	Sample ID	Cancer Type	Cancer Type Detailed	Protein Change	Annotation	Functional Impact	Mutation Type	Variant Type	Copy #	COSMIC	MS	VS	Center	Chromosome	Start Pos	End Pos	Ref	Var	HGVSg	HGVSc	Allele Freq (T)	Allele Freq (N)	Variant Reads	Ref Reads	Variant Reads (Normal)	Ref Reads (Normal)	# Mut in Sample	Exon	gnomAD	ClinVar	dbSNP	Diagnosis Age	Neoplasm Disease Stage American Joint Committee on Cancer Code	American Joint Committee on Cancer Publication Version Type	Aneuploidy Score	TCGA PanCanAtlas Cancer Type Acronym	Center of sequencing	Last Communication Contact from Initial Pathologic Diagnosis Date	Birth from Initial Pathologic Diagnosis Date	Last Alive Less Initial Pathologic Diagnosis Date Calculated Day Value	Disease Free (Months)	Disease Free Status	Months of disease-specific survival	Disease-specific Survival status	Ethnicity Category	Form completion date	Fraction Genome Altered	Neoplasm Histologic Grade	Neoadjuvant Therapy Type Administered Prior To Resection Text
Ovarian Serous Cystadenocarcinoma (TCGA, PanCancer Atlas)	TCGA-04-1364-01	Ovarian Epithelial Tumor	Serous Ovarian Cancer	HNRNPC-RIOK2	OncoKB: Unknown, level NA, resistance NA;CIViC: NA;MyCancerGenome: not present;CancerHotspot: no;3DHotspot: no	MutationAssessor: NA;SIFT: NA;Polyphen-2: NA	fusion	FUSION	ShallowDel				WashU	NA	-1																	61			31	OV	Gynecologic Oncology Group		-22294	0			33.6654	1:DEAD WITH TUMOR	Not Hispanic Or Latino	3/26/09	0.6397	G3	No
Thyroid Carcinoma (TCGA, PanCancer Atlas)	TCGA-EL-A4KG-01	Well-Differentiated Thyroid Cancer	Papillary Thyroid Cancer	S335L	OncoKB: NA;CIViC: NA;MyCancerGenome: not present;CancerHotspot: no;3DHotspot: no	MutationAssessor: impact: medium, score: 2.44;SIFT: impact: tolerated, score: 0.19;Polyphen-2: impact: benign, score: 0.001	Missense_Mutation	SNP	Diploid	1	.	.	.	5	96503564	96503564	G	A	5:g.96503564G>A	ENST00000283109.3:c.1004C>T	0.18		29	128		104	33	2022-08-10				35	STAGE I	7TH	0	THCA	MD Anderson	739	-12978	0	24.2956	0:DiseaseFree	24.2956	0:ALIVE OR DEAD TUMOR FREE	Not Hispanic Or Latino	3/13/13	0.0003		No
Thyroid Carcinoma (TCGA, PanCancer Atlas)	TCGA-DE-A0Y2-01	Well-Differentiated Thyroid Cancer	Papillary Thyroid Cancer	E499K	OncoKB: NA;CIViC: NA;MyCancerGenome: not present;CancerHotspot: no;3DHotspot: no	MutationAssessor: impact: medium, score: 2.82;SIFT: impact: deleterious, score: 0.03;Polyphen-2: impact: benign, score: 0.287	Missense_Mutation	SNP	Diploid	1	.	.	.	5	96498929	96498929	C	T	5:g.96498929C>T	ENST00000283109.3:c.1495G>A	0.43		40	53		107	16	2022-10-10				30	STAGE I	7TH	0	THCA	University of North Carolina	658	-11227	0	21.6326	0:DiseaseFree	21.6326	0:ALIVE OR DEAD TUMOR FREE	Not Hispanic Or Latino	12/15/10	0		No
Brain Lower Grade Glioma (TCGA, PanCancer Atlas)	TCGA-DU-6392-01	Diffuse Glioma	Astrocytoma	R66S	OncoKB: NA;CIViC: NA;MyCancerGenome: not present;CancerHotspot: no;3DHotspot: no	MutationAssessor: impact: medium, score: 1.98;SIFT: impact: deleterious, score: 0.02;Polyphen-2: impact: possibly_damaging, score: 0.719	Missense_Mutation	SNP	Diploid		.	.	.	5	96514768	96514768	G	T	5:g.96514768G>T	ENST00000283109.3:c.196C>A	0.2		9	35		74	10893	2022-02-10				35			2	LGG	Henry Ford Hospital	6423	-12836	0			211.165	0:ALIVE OR DEAD TUMOR FREE	Not Hispanic Or Latino	6/21/11	0.0665	G3	No
Glioblastoma Multiforme (TCGA, PanCancer Atlas)	TCGA-32-2616-01	Glioblastoma	Glioblastoma Multiforme	R389W	OncoKB: NA;CIViC: NA;MyCancerGenome: not present;CancerHotspot: no;3DHotspot: no	MutationAssessor: impact: neutral, score: 0.69;SIFT: impact: deleterious, score: 0.01;Polyphen-2: impact: benign, score: 0.224	Missense_Mutation	SNP	Diploid		.	.	.	5	96503403	96503403	G	A	5:g.96503403G>A	ENST00000283109.3:c.1165C>T	0.39	0.0052	100	156	1	191	1006	2022-08-10				48			5	GBM	St. Joseph's Hospital (AZ)	224	-17781	0			7.3643	1:DEAD WITH TUMOR	Hispanic Or Latino	2007-06-10	0.1458		No
Sarcoma (TCGA, PanCancer Atlas)	TCGA-FX-A3RE-01	Sarcoma	Leiomyosarcoma	E115K	OncoKB: NA;CIViC: NA;MyCancerGenome: not present;CancerHotspot: no;3DHotspot: no	MutationAssessor: impact: low, score: 1.895;SIFT: impact: deleterious, score: 0.04;Polyphen-2: impact: probably_damaging, score: 0.948	Missense_Mutation	SNP	Diploid		.	.	.	5	96512975	96512975	C	T	5:g.96512975C>T	ENST00000283109.3:c.343G>A	0.39		12	19		37	105	2022-04-10				65			11	SARC	International Genomics Consortium	660	-23757	0			21.6984	0:ALIVE OR DEAD TUMOR FREE	Not Hispanic Or Latino	2010-04-12	0.31		No
Lung Squamous Cell Carcinoma (TCGA, PanCancer Atlas)	TCGA-68-7756-01	Non-Small Cell Lung Cancer	Lung Squamous Cell Carcinoma	A342T	OncoKB: NA;CIViC: NA;MyCancerGenome: not present;CancerHotspot: no;3DHotspot: no	MutationAssessor: impact: neutral, score: 0.49;SIFT: impact: tolerated, score: 0.4;Polyphen-2: impact: benign, score: 0	Missense_Mutation	SNP	ShallowDel		.	.	.	5	96503544	96503544	C	T	5:g.96503544C>T	ENST00000283109.3:c.1024G>A	0.22		46	163		283	104	2022-08-10				84	STAGE IIIA	7TH	8	LUSC	Washington University - Cleveland Clinic	202	-30763	0			6.64102	0:ALIVE OR DEAD TUMOR FREE	Not Hispanic Or Latino	1/23/12	0.2772		No
Lung Squamous Cell Carcinoma (TCGA, PanCancer Atlas)	TCGA-85-A4QR-01	Non-Small Cell Lung Cancer	Lung Squamous Cell Carcinoma	E383Q	OncoKB: NA;CIViC: NA;MyCancerGenome: not present;CancerHotspot: no;3DHotspot: no	MutationAssessor: impact: medium, score: 2.695;SIFT: impact: tolerated, score: 0.22;Polyphen-2: impact: benign, score: 0.265	Missense_Mutation	SNP	ShallowDel		.	.	.	5	96503421	96503421	C	G	5:g.96503421C>G	ENST00000283109.3:c.1147G>C	0.17		12	57		113	211	2022-08-10				67	STAGE IB	7TH	23	LUSC	Asterand	600	-24756	0	19.7258	0:DiseaseFree	19.7258	0:ALIVE OR DEAD TUMOR FREE	Not Hispanic Or Latino	2003-01-13	0.7127		No
Bladder Urothelial Carcinoma (TCGA, PanCancer Atlas)	TCGA-C4-A0EZ-01	Bladder Urothelial Carcinoma	Bladder Urothelial Carcinoma	A167T	OncoKB: NA;CIViC: NA;MyCancerGenome: not present;CancerHotspot: no;3DHotspot: no	MutationAssessor: impact: medium, score: 2.13;SIFT: impact: deleterious, score: 0;Polyphen-2: impact: probably_damaging, score: 0.996	Missense_Mutation	SNP	Diploid	1	.	.	.	5	96508967	96508967	C	T	5:g.96508967C>T	ENST00000283109.3:c.499G>A	0.3		12	28		50	172	2022-05-10				69	STAGE IV	5TH	17	BLCA	Indivumed		-25202	0			8.97524	1:DEAD WITH TUMOR		8/19/10	0.4557	High Grade	No
Bladder Urothelial Carcinoma (TCGA, PanCancer Atlas)	TCGA-E7-A6MD-01	Bladder Urothelial Carcinoma	Bladder Urothelial Carcinoma	E238K	OncoKB: NA;CIViC: NA;MyCancerGenome: not present;CancerHotspot: no;3DHotspot: no	MutationAssessor: impact: medium, score: 2.475;SIFT: impact: tolerated, score: 0.43;Polyphen-2: impact: benign, score: 0.007	Missense_Mutation	SNP	Diploid		.	.	.	5	96506977	96506977	C	T	5:g.96506977C>T	ENST00000283109.3:c.712G>A	0.26		20	56		53	405	2022-06-10				66	STAGE IV	7TH	20	BLCA	Asterand	129	-24180	0			4.24105	0:ALIVE OR DEAD TUMOR FREE	Not Hispanic Or Latino	10/25/13	0.5025	High Grade	No
Bladder Urothelial Carcinoma (TCGA, PanCancer Atlas)	TCGA-G2-A3VY-01	Bladder Urothelial Carcinoma	Bladder Urothelial Carcinoma	E330Q	OncoKB: NA;CIViC: NA;MyCancerGenome: not present;CancerHotspot: no;3DHotspot: no	MutationAssessor: impact: medium, score: 2.48;SIFT: impact: tolerated, score: 0.07;Polyphen-2: impact: benign, score: 0.1	Missense_Mutation	SNP	ShallowDel	1	.	.	.	5	96503580	96503580	C	G	5:g.96503580C>G	ENST00000283109.3:c.988G>C	0.43		53	71		224	668	2022-08-10				66	STAGE II	7TH	18	BLCA	MD Anderson	536	-24112	0			17.6217	0:ALIVE OR DEAD TUMOR FREE	Not Hispanic Or Latino	2009-06-12	0.6771	High Grade	No
Bladder Urothelial Carcinoma (TCGA, PanCancer Atlas)	TCGA-G2-AA3D-01	Bladder Urothelial Carcinoma	Bladder Urothelial Carcinoma	M474I	OncoKB: NA;CIViC: NA;MyCancerGenome: not present;CancerHotspot: no;3DHotspot: no	MutationAssessor: impact: neutral, score: -2.24;SIFT: impact: tolerated, score: 1;Polyphen-2: impact: benign, score: 0	Missense_Mutation	SNP	Diploid		.	.	.	5	96500827	96500827	C	G	5:g.96500827C>G	ENST00000283109.3:c.1422G>C	0.13		7	47		43	242	2022-09-10				60	STAGE IV	6TH	6	BLCA	MD Anderson	2139	-22205	0			70.3225	0:ALIVE OR DEAD TUMOR FREE	Not Hispanic Or Latino	2007-11-14	0.2465	High Grade	No
Bladder Urothelial Carcinoma (TCGA, PanCancer Atlas)	TCGA-GV-A3QH-01	Bladder Urothelial Carcinoma	Bladder Urothelial Carcinoma	S494L	OncoKB: NA;CIViC: NA;MyCancerGenome: not present;CancerHotspot: no;3DHotspot: no	MutationAssessor: impact: medium, score: 2.75;SIFT: impact: deleterious, score: 0;Polyphen-2: impact: benign, score: 0.413	Missense_Mutation	SNP	ShallowDel	1	.	.	.	5	96500768	96500768	G	A	5:g.96500768G>A	ENST00000283109.3:c.1481C>T	0.31		31	70		76	157	2022-09-10				67	STAGE II	7TH	26	BLCA	BLN - Cleveland Clinic	237	-24681	0			8.4821	0:ALIVE OR DEAD TUMOR FREE	Not Hispanic Or Latino	6/18/12	0.4863	High Grade	No
Bladder Urothelial Carcinoma (TCGA, PanCancer Atlas)	TCGA-K4-A5RH-01	Bladder Urothelial Carcinoma	Bladder Urothelial Carcinoma	A516P	OncoKB: NA;CIViC: NA;MyCancerGenome: not present;CancerHotspot: no;3DHotspot: no	MutationAssessor: impact: medium, score: 2.705;SIFT: impact: tolerated, score: 0.17;Polyphen-2: impact: benign, score: 0.445	Missense_Mutation	SNP	Diploid		.	.	.	5	96498878	96498878	C	G	5:g.96498878C>G	ENST00000283109.3:c.1546G>C	0.1		5	44		61	172	2022-10-10				69	STAGE III	7TH	13	BLCA	ABS - Lahey Clinic	276	-25305	0			9.07387	0:ALIVE OR DEAD TUMOR FREE	Not Hispanic Or Latino	6/20/13	0.2422	High Grade	No
Bladder Urothelial Carcinoma (TCGA, PanCancer Atlas)	TCGA-XF-A8HH-01	Bladder Urothelial Carcinoma	Bladder Urothelial Carcinoma	R276H	OncoKB: NA;CIViC: NA;MyCancerGenome: not present;CancerHotspot: no;3DHotspot: no	MutationAssessor: impact: medium, score: 2.91;SIFT: impact: deleterious, score: 0;Polyphen-2: impact: probably_damaging, score: 0.921	Missense_Mutation	SNP	Diploid	2	.	.	.	5	96504509	96504509	C	T	5:g.96504509C>T	ENST00000283109.3:c.827G>A	0.07		6	82		86	84	2022-07-10				61	STAGE IV	6TH	16	BLCA	University of Southern California		-22393	0			1.87395	1:DEAD WITH TUMOR	Not Hispanic Or Latino	3/13/14	0.231	High Grade	No
Bladder Urothelial Carcinoma (TCGA, PanCancer Atlas)	TCGA-ZF-AA4X-01	Bladder Urothelial Carcinoma	Bladder Urothelial Carcinoma	M274I	OncoKB: NA;CIViC: NA;MyCancerGenome: not present;CancerHotspot: no;3DHotspot: no	MutationAssessor: impact: neutral, score: 0.55;SIFT: impact: tolerated, score: 0.24;Polyphen-2: impact: benign, score: 0	Missense_Mutation	SNP	ShallowDel		.	.	.	5	96504514	96504514	C	T	5:g.96504514C>T	ENST00000283109.3:c.822G>A	0.21		18	68		111	586	2022-07-10				56	STAGE II	6TH	14	BLCA	University of Sheffield	2044	-20579	0	54.7391	1:Recurred/Progressed	67.1993	0:ALIVE OR DEAD TUMOR FREE	Not Hispanic Or Latino	2011-12-14	0.4469	High Grade	No
Bladder Urothelial Carcinoma (TCGA, PanCancer Atlas)	TCGA-CF-A47X-01	Bladder Urothelial Carcinoma	Bladder Urothelial Carcinoma	P176S	OncoKB: NA;CIViC: NA;MyCancerGenome: not present;CancerHotspot: no;3DHotspot: no	MutationAssessor: impact: high, score: 3.645;SIFT: impact: deleterious, score: 0;Polyphen-2: impact: probably_damaging, score: 1	Missense_Mutation	SNP	Diploid		.	.	.	5	96508940	96508940	G	A	5:g.96508940G>A	ENST00000283109.3:c.526C>T	0.4		10	15		12	293	2022-05-10				60	STAGE II	7TH	16	BLCA	ILSBio	384	-22200	0	12.6245	0:DiseaseFree	12.6245	0:ALIVE OR DEAD TUMOR FREE	Not Hispanic Or Latino	2003-11-13	0.5195	Low Grade	No
Bladder Urothelial Carcinoma (TCGA, PanCancer Atlas)	TCGA-FD-A5C0-01	Bladder Urothelial Carcinoma	Bladder Urothelial Carcinoma	D228N	OncoKB: NA;CIViC: NA;MyCancerGenome: not present;CancerHotspot: no;3DHotspot: no	MutationAssessor: impact: high, score: 3.995;SIFT: impact: deleterious, score: 0;Polyphen-2: impact: probably_damaging, score: 0.996	Missense_Mutation	SNP	ShallowDel		.	.	.	5	96507007	96507007	C	T	5:g.96507007C>T	ENST00000283109.3:c.682G>A	0.15		6	33		55	112	2022-06-10				61	STAGE IV	7TH	22	BLCA	BLN - University Of Chicago	407	-22500	0			18.082	1:DEAD WITH TUMOR	Not Hispanic Or Latino	2005-02-13	0.6569	High Grade	No
Liver Hepatocellular Carcinoma (TCGA, PanCancer Atlas)	TCGA-UB-A7ME-01	Hepatocellular Carcinoma	Hepatocellular Carcinoma	E346G	OncoKB: NA;CIViC: NA;MyCancerGenome: not present;CancerHotspot: no;3DHotspot: no	MutationAssessor: impact: low, score: 1.78;SIFT: impact: tolerated, score: 0.14;Polyphen-2: impact: benign, score: 0.021	Missense_Mutation	SNP	ShallowDel		.	.	.	5	96503531	96503531	T	C	5:g.96503531T>C	ENST00000283109.3:c.1037A>G	0.17		14	70		102	80	2022-08-10				51	STAGE I	7TH	25	LIHC	UCSF	486	-18846	0	15.9779	0:DiseaseFree	15.9779	0:ALIVE OR DEAD TUMOR FREE	Not Hispanic Or Latino	8/16/14	0.4304	G2	No
Kidney Renal Clear Cell Carcinoma (TCGA, PanCancer Atlas)	TCGA-A3-3319-01	Renal Clear Cell Carcinoma	Renal Clear Cell Carcinoma	D338N	OncoKB: NA;CIViC: NA;MyCancerGenome: not present;CancerHotspot: no;3DHotspot: no	MutationAssessor: impact: medium, score: 2.6;SIFT: impact: tolerated, score: 0.08;Polyphen-2: impact: benign, score: 0.007	Missense_Mutation	SNP	Diploid		.	.	.	5	96503556	96503556	C	T	5:g.96503556C>T	ENST00000283109.3:c.1012G>A	0.24		126	399		342	66	2022-08-10				70	STAGE I		16	KIRC	International Genomics Consortium	1130	-25699	0			37.1503	0:ALIVE OR DEAD TUMOR FREE		4/16/10	0.3654	G2	No
Thymoma (TCGA, PanCancer Atlas)	TCGA-5U-AB0D-01	Thymic Epithelial Tumor	Thymoma	D372E	OncoKB: NA;CIViC: NA;MyCancerGenome: not present;CancerHotspot: no;3DHotspot: no	MutationAssessor: impact: low, score: 1.335;SIFT: impact: tolerated, score: 0.33;Polyphen-2: impact: benign, score: 0	Missense_Mutation	SNP	Diploid		.	.	.	5	96503452	96503452	G	T	5:g.96503452G>T	ENST00000283109.3:c.1116C>A	0.39		19	30		36	61	2022-08-10				71			22	THYM	Regina Elena National Cancer Institute	714	-26167	0			23.4737	0:ALIVE OR DEAD TUMOR FREE	Hispanic Or Latino		0.2959		No
Uterine Corpus Endometrial Carcinoma (TCGA, PanCancer Atlas)	TCGA-A5-A2K5-01	Endometrial Carcinoma	Uterine Endometrioid Carcinoma	F272L	OncoKB: NA;CIViC: NA;MyCancerGenome: not present;CancerHotspot: no;3DHotspot: no	MutationAssessor: impact: medium, score: 2.815;SIFT: impact: tolerated, score: 0.06;Polyphen-2: impact: possibly_damaging, score: 0.861	Missense_Mutation	SNP	Diploid	1	.	.	.	5	96504520	96504520	G	T	5:g.96504520G>T	ENST00000283109.3:c.816C>A	0.36		9	16		33	8539	2022-07-10				76		2009	0	UCEC	Cedars Sinai	752	-28057	0	24.723	0:DiseaseFree	24.723	0:ALIVE OR DEAD TUMOR FREE	Not Hispanic Or Latino	2010-04-11	0.0001	G3	No
Uterine Corpus Endometrial Carcinoma (TCGA, PanCancer Atlas)	TCGA-EO-A22X-01	Endometrial Carcinoma	Uterine Endometrioid Carcinoma	F272L	OncoKB: NA;CIViC: NA;MyCancerGenome: not present;CancerHotspot: no;3DHotspot: no	MutationAssessor: impact: medium, score: 2.815;SIFT: impact: tolerated, score: 0.06;Polyphen-2: impact: possibly_damaging, score: 0.861	Missense_Mutation	SNP	Diploid	1	.	.	.	5	96504520	96504520	G	T	5:g.96504520G>T	ENST00000283109.3:c.816C>A	0.48		11	12		37	9513	2022-07-10				36		2009	1	UCEC	University Health Network	1752	-13245	0	57.5994	0:DiseaseFree	57.5994	0:ALIVE OR DEAD TUMOR FREE		10/26/11	0.0458	G3	No
Uterine Corpus Endometrial Carcinoma (TCGA, PanCancer Atlas)	TCGA-AP-A059-01	Endometrial Carcinoma	Uterine Endometrioid Carcinoma	R276C	OncoKB: NA;CIViC: NA;MyCancerGenome: not present;CancerHotspot: no;3DHotspot: no	MutationAssessor: impact: medium, score: 3.46;SIFT: impact: deleterious, score: 0;Polyphen-2: impact: probably_damaging, score: 0.996	Missense_Mutation	SNP	Diploid	2	.	.	.	5	96504510	96504510	G	A	5:g.96504510G>A	ENST00000283109.3:c.826C>T	0.19		16	69		208	10968	2022-07-10				69		2009	0	UCEC	MSKCC	1461	-25311	0	48.0324	0:DiseaseFree	48.0324	0:ALIVE OR DEAD TUMOR FREE	Not Hispanic Or Latino	2002-01-11	0.0001	G3	No
Uterine Corpus Endometrial Carcinoma (TCGA, PanCancer Atlas)	TCGA-D1-A17Q-01	Endometrial Carcinoma	Uterine Endometrioid Carcinoma	R276C	OncoKB: NA;CIViC: NA;MyCancerGenome: not present;CancerHotspot: no;3DHotspot: no	MutationAssessor: impact: medium, score: 3.46;SIFT: impact: deleterious, score: 0;Polyphen-2: impact: probably_damaging, score: 0.996	Missense_Mutation	SNP	Diploid	2	.	.	.	5	96504510	96504510	G	A	5:g.96504510G>A	ENST00000283109.3:c.826C>T	0.4		71	107		160	5957	2022-07-10				54		2009	0	UCEC	Mayo Clinic	54	-20015	0	1.77532	0:DiseaseFree	1.77532	0:ALIVE OR DEAD TUMOR FREE	Not Hispanic Or Latino	4/14/11	0	G2	No
Uterine Corpus Endometrial Carcinoma (TCGA, PanCancer Atlas)	TCGA-AX-A0J1-01	Endometrial Carcinoma	Uterine Endometrioid Carcinoma	A526V	OncoKB: NA;CIViC: NA;MyCancerGenome: not present;CancerHotspot: no;3DHotspot: no	MutationAssessor: impact: medium, score: 2.82;SIFT: impact: deleterious, score: 0;Polyphen-2: impact: probably_damaging, score: 0.997	Missense_Mutation	SNP	Diploid	1	.	.	.	5	96498847	96498847	G	A	5:g.96498847G>A	ENST00000283109.3:c.1577C>T	0.11		11	91		157	5138	2022-10-10				80		1988	1	UCEC	Gynecologic Oncology Group	2354	-29501	0	77.3909	0:DiseaseFree	77.3909	0:ALIVE OR DEAD TUMOR FREE	Not Hispanic Or Latino	5/23/11	0.0341	G2	No
Uterine Corpus Endometrial Carcinoma (TCGA, PanCancer Atlas)	TCGA-AX-A2HC-01	Endometrial Carcinoma	Uterine Endometrioid Carcinoma	S456L	OncoKB: NA;CIViC: NA;MyCancerGenome: not present;CancerHotspot: no;3DHotspot: no	MutationAssessor: impact: medium, score: 1.995;SIFT: impact: deleterious, score: 0.02;Polyphen-2: impact: benign, score: 0.295	Missense_Mutation	SNP	Diploid		.	.	.	5	96503201	96503201	G	A	5:g.96503201G>A	ENST00000283109.3:c.1367C>T	0.52		24	22		60	13028	2022-08-10				53		1988	4	UCEC	Gynecologic Oncology Group	1044	-19485	0	24.8545	1:Recurred/Progressed	34.3229	0:ALIVE OR DEAD TUMOR FREE	Not Hispanic Or Latino	2011-01-11	0.0764	G3	No
Uterine Corpus Endometrial Carcinoma (TCGA, PanCancer Atlas)	TCGA-B5-A11E-01	Endometrial Carcinoma	Uterine Endometrioid Carcinoma	A454D	OncoKB: NA;CIViC: NA;MyCancerGenome: not present;CancerHotspot: no;3DHotspot: no	MutationAssessor: impact: low, score: 1.935;SIFT: impact: tolerated, score: 1;Polyphen-2: impact: benign, score: 0	Missense_Mutation	SNP	Diploid	1	.	.	.	5	96503207	96503207	G	T	5:g.96503207G>T	ENST00000283109.3:c.1361C>A	0.56		29	23		123	9083	2022-08-10				53		2009	2	UCEC	Duke	1820	-19458	0	59.835	0:DiseaseFree	59.835	0:ALIVE OR DEAD TUMOR FREE		3/22/11	0.079	G3	No
Uterine Corpus Endometrial Carcinoma (TCGA, PanCancer Atlas)	TCGA-BG-A2L7-01	Endometrial Carcinoma	Uterine Endometrioid Carcinoma	R519H	OncoKB: NA;CIViC: NA;MyCancerGenome: not present;CancerHotspot: no;3DHotspot: no	MutationAssessor: impact: medium, score: 2.765;SIFT: impact: deleterious, score: 0.03;Polyphen-2: impact: possibly_damaging, score: 0.874	Missense_Mutation	SNP	Diploid	1	.	.	.	5	96498868	96498868	C	T	5:g.96498868C>T	ENST00000283109.3:c.1556G>A	0.34		30	58		95	619	2022-10-10				68		2009	0	UCEC	University of Pittsburgh	612	-25091	0	20.1203	0:DiseaseFree	20.1203	0:ALIVE OR DEAD TUMOR FREE	Not Hispanic Or Latino	1/18/12	0.0004	G3	No
Uterine Corpus Endometrial Carcinoma (TCGA, PanCancer Atlas)	TCGA-BS-A0UV-01	Endometrial Carcinoma	Uterine Endometrioid Carcinoma	S362A	OncoKB: NA;CIViC: NA;MyCancerGenome: not present;CancerHotspot: no;3DHotspot: no	MutationAssessor: impact: low, score: 1.54;SIFT: impact: tolerated, score: 0.46;Polyphen-2: impact: benign, score: 0.001	Missense_Mutation	SNP	Diploid	1	.	.	.	5	96503484	96503484	A	C	5:g.96503484A>C	ENST00000283109.3:c.1084T>G	0.42		47	64		152	9015	2022-08-10				55		1988	4	UCEC	University of Hawaii	2228	-20266	0	73.2485	0:DiseaseFree	73.2485	0:ALIVE OR DEAD TUMOR FREE	Not Hispanic Or Latino	3/28/11	0.1249	G3	No
Uterine Corpus Endometrial Carcinoma (TCGA, PanCancer Atlas)	TCGA-D1-A103-01	Endometrial Carcinoma	Uterine Endometrioid Carcinoma	L88F	OncoKB: NA;CIViC: NA;MyCancerGenome: not present;CancerHotspot: no;3DHotspot: no	MutationAssessor: impact: low, score: 1.15;SIFT: impact: deleterious, score: 0.04;Polyphen-2: impact: possibly_damaging, score: 0.717	Missense_Mutation	SNP	Diploid	1	.	.	.	5	96513496	96513496	G	A	5:g.96513496G>A	ENST00000283109.3:c.262C>T	0.44		16	20		117	6876	2022-03-10				87			0	UCEC	Mayo Clinic	669	-31841	0	21.9943	0:DiseaseFree	21.9943	0:ALIVE OR DEAD TUMOR FREE	Not Hispanic Or Latino	2003-08-11	0.0001	G1	No
Uterine Corpus Endometrial Carcinoma (TCGA, PanCancer Atlas)	TCGA-D1-A16S-01	Endometrial Carcinoma	Uterine Serous Carcinoma/Uterine Papillary Serous Carcinoma	S494*	OncoKB: NA;CIViC: NA;MyCancerGenome: not present;CancerHotspot: no;3DHotspot: no	MutationAssessor: NA;SIFT: NA;Polyphen-2: NA	Nonsense_Mutation	SNP	ShallowDel	1	.	.	.	5	96500768	96500768	G	T	5:g.96500768G>T	ENST00000283109.3:c.1481C>A	0.26		95	269		332	54	2022-09-10				70		2009	19	UCEC	Mayo Clinic	568	-25690	0	18.6738	0:DiseaseFree	18.6738	0:ALIVE OR DEAD TUMOR FREE	Not Hispanic Or Latino	4/13/11	0.427	High Grade	No
Uterine Corpus Endometrial Carcinoma (TCGA, PanCancer Atlas)	TCGA-EY-A1GI-01	Endometrial Carcinoma	Uterine Endometrioid Carcinoma	S89Y	OncoKB: NA;CIViC: NA;MyCancerGenome: not present;CancerHotspot: no;3DHotspot: no	MutationAssessor: impact: medium, score: 2.01;SIFT: impact: deleterious, score: 0;Polyphen-2: impact: benign, score: 0.439	Missense_Mutation	SNP	Diploid		.	.	.	5	96513492	96513492	G	T	5:g.96513492G>T	ENST00000283109.3:c.266C>A	0.36		10	18		38	4511	2022-03-10				52		2009	0	UCEC	University of North Carolina	710	-19117	0	23.3422	0:DiseaseFree	23.3422	0:ALIVE OR DEAD TUMOR FREE	Not Hispanic Or Latino	5/18/11	0.0005	G2	No
Uterine Corpus Endometrial Carcinoma (TCGA, PanCancer Atlas)	TCGA-A5-A1OF-01	Endometrial Carcinoma	Uterine Mixed Endometrial Carcinoma	V33A	OncoKB: NA;CIViC: NA;MyCancerGenome: not present;CancerHotspot: no;3DHotspot: no	MutationAssessor: impact: medium, score: 2.95;SIFT: impact: deleterious, score: 0.01;Polyphen-2: impact: probably_damaging, score: 0.936	Missense_Mutation	SNP	Diploid		.	.	.	5	96514866	96514866	A	G	5:g.96514866A>G	ENST00000283109.3:c.98T>C	0.25		6	18		24	10544	2022-02-10				47		2009	0	UCEC	Cedars Sinai	973	-17308	0	31.9887	0:DiseaseFree	31.9887	0:ALIVE OR DEAD TUMOR FREE	Hispanic Or Latino	2008-01-11	0.0009	High Grade	No
Uterine Corpus Endometrial Carcinoma (TCGA, PanCancer Atlas)	TCGA-AJ-A3EK-01	Endometrial Carcinoma	Uterine Endometrioid Carcinoma	Q532*	OncoKB: NA;CIViC: NA;MyCancerGenome: not present;CancerHotspot: no;3DHotspot: no	MutationAssessor: NA;SIFT: NA;Polyphen-2: NA	Nonsense_Mutation	SNP	Diploid		.	.	.	5	96498830	96498830	G	A	5:g.96498830G>A	ENST00000283109.3:c.1594C>T	0.08		11	127		101	5750	2022-10-10				53		2009	0	UCEC	International Genomics Conosrtium	446	-19609	0	14.6629	0:DiseaseFree	14.6629	0:ALIVE OR DEAD TUMOR FREE	Hispanic Or Latino	2/15/12	0.0002	G3	No
Uterine Corpus Endometrial Carcinoma (TCGA, PanCancer Atlas)	TCGA-AJ-A3EK-01	Endometrial Carcinoma	Uterine Endometrioid Carcinoma	X291_splice	OncoKB: NA;CIViC: NA;MyCancerGenome: not present;CancerHotspot: no;3DHotspot: no	MutationAssessor: impact: , score: undefined;SIFT: NA;Polyphen-2: NA	Splice_Region	SNP	Diploid		.	.	.	5	96504461	96504461	A	G	5:g.96504461A>G	ENST00000283109.3:c.872+3T>C	0.29		24	59		50	5750					53		2009	0	UCEC	International Genomics Conosrtium	446	-19609	0	14.6629	0:DiseaseFree	14.6629	0:ALIVE OR DEAD TUMOR FREE	Hispanic Or Latino	2/15/12	0.0002	G3	No
Uterine Corpus Endometrial Carcinoma (TCGA, PanCancer Atlas)	TCGA-B5-A1MR-01	Endometrial Carcinoma	Uterine Endometrioid Carcinoma	H222Y	OncoKB: NA;CIViC: NA;MyCancerGenome: not present;CancerHotspot: no;3DHotspot: no	MutationAssessor: impact: low, score: 1.71;SIFT: impact: tolerated, score: 0.19;Polyphen-2: impact: benign, score: 0.444	Missense_Mutation	SNP	Diploid		.	.	.	5	96507025	96507025	G	A	5:g.96507025G>A	ENST00000283109.3:c.664C>T	0.11		5	39		43	7326	2022-06-10				65		1988	1	UCEC	Duke	6859	-24017	0	225.499	0:DiseaseFree	225.499	0:ALIVE OR DEAD TUMOR FREE		7/19/11	0.0499	G3	No
Uterine Corpus Endometrial Carcinoma (TCGA, PanCancer Atlas)	TCGA-BK-A6W3-01	Endometrial Carcinoma	Uterine Endometrioid Carcinoma	Y426D	OncoKB: NA;CIViC: NA;MyCancerGenome: not present;CancerHotspot: no;3DHotspot: no	MutationAssessor: impact: neutral, score: -0.81;SIFT: impact: tolerated, score: 0.35;Polyphen-2: impact: benign, score: 0	Missense_Mutation	SNP	Diploid		.	.	.	5	96503292	96503292	A	C	5:g.96503292A>C	ENST00000283109.3:c.1276T>G	0.39		27	42		23	3946	2022-08-10				34		2009	0	UCEC	Christiana Healthcare	305	-12590	0	10.0273	0:DiseaseFree	10.0273	0:ALIVE OR DEAD TUMOR FREE	Not Hispanic Or Latino	11/29/13	0.0003	G2	No
Uterine Corpus Endometrial Carcinoma (TCGA, PanCancer Atlas)	TCGA-DF-A2KU-01	Endometrial Carcinoma	Uterine Endometrioid Carcinoma	A42T	OncoKB: NA;CIViC: NA;MyCancerGenome: not present;CancerHotspot: no;3DHotspot: no	MutationAssessor: impact: medium, score: 2.225;SIFT: impact: deleterious, score: 0;Polyphen-2: impact: probably_damaging, score: 0.98	Missense_Mutation	SNP	Diploid		.	.	.	5	96514840	96514840	C	T	5:g.96514840C>T	ENST00000283109.3:c.124G>A	0.39		16	25		25	10098	2022-02-10							0	UCEC	Ontario Institute for Cancer Research	3067			100.832	0:DiseaseFree	100.832	0:ALIVE OR DEAD TUMOR FREE		10/15/13	0.0048	G3	No
Uterine Corpus Endometrial Carcinoma (TCGA, PanCancer Atlas)	TCGA-DI-A1BU-01	Endometrial Carcinoma	Uterine Mixed Endometrial Carcinoma	H200D	OncoKB: NA;CIViC: NA;MyCancerGenome: not present;CancerHotspot: no;3DHotspot: no	MutationAssessor: impact: low, score: 1.16;SIFT: impact: tolerated, score: 0.06;Polyphen-2: impact: benign, score: 0.062	Missense_Mutation	SNP	Diploid		.	.	.	5	96507091	96507091	G	C	5:g.96507091G>C	ENST00000283109.3:c.598C>G	0.28		23	58		49	7666	2022-06-10				55		2009	0	UCEC	MD Anderson	1195	-20114	0	39.2872	0:DiseaseFree	39.2872	0:ALIVE OR DEAD TUMOR FREE	Not Hispanic Or Latino	5/13/11	0.0001	G3	No
Uterine Corpus Endometrial Carcinoma (TCGA, PanCancer Atlas)	TCGA-E6-A1LX-01	Endometrial Carcinoma	Uterine Endometrioid Carcinoma	L61R	OncoKB: NA;CIViC: NA;MyCancerGenome: not present;CancerHotspot: no;3DHotspot: no	MutationAssessor: impact: high, score: 3.62;SIFT: impact: deleterious, score: 0;Polyphen-2: impact: probably_damaging, score: 0.999	Missense_Mutation	SNP	Diploid		.	.	.	5	96514782	96514782	A	C	5:g.96514782A>C	ENST00000283109.3:c.182T>G	0.22		8	29		36	12757	2022-02-10				40		1988	1	UCEC	Roswell Park	711	-14731	0	23.3751	0:DiseaseFree	23.3751	0:ALIVE OR DEAD TUMOR FREE	Not Hispanic Or Latino	2006-07-11	0.0112	G3	No
Uterine Corpus Endometrial Carcinoma (TCGA, PanCancer Atlas)	TCGA-EO-A22U-01	Endometrial Carcinoma	Uterine Endometrioid Carcinoma	L381V	OncoKB: NA;CIViC: NA;MyCancerGenome: not present;CancerHotspot: no;3DHotspot: no	MutationAssessor: impact: medium, score: 2.56;SIFT: impact: tolerated, score: 0.45;Polyphen-2: impact: benign, score: 0.001	Missense_Mutation	SNP	Diploid		.	.	.	5	96503427	96503427	A	C	5:g.96503427A>C	ENST00000283109.3:c.1141T>G	0.32		17	36		26	13875	2022-08-10				83		2009	0	UCEC	University Health Network	1407	-30557	0	46.257	0:DiseaseFree	46.257	0:ALIVE OR DEAD TUMOR FREE		10/26/11	0.0004	G3	No
Uterine Corpus Endometrial Carcinoma (TCGA, PanCancer Atlas)	TCGA-EO-A3B0-01	Endometrial Carcinoma	Uterine Endometrioid Carcinoma	R520Q	OncoKB: NA;CIViC: NA;MyCancerGenome: not present;CancerHotspot: no;3DHotspot: no	MutationAssessor: impact: medium, score: 2.82;SIFT: impact: deleterious, score: 0.03;Polyphen-2: impact: probably_damaging, score: 0.976	Missense_Mutation	SNP	Diploid		.	.	.	5	96498865	96498865	C	T	5:g.96498865C>T	ENST00000283109.3:c.1559G>A	0.4		28	42		60	10969	2022-10-10				43		2009	2	UCEC	University Health Network	1412	-15954	0			46.4214	0:ALIVE OR DEAD TUMOR FREE		2006-01-12	0.05	G3	No
Uterine Corpus Endometrial Carcinoma (TCGA, PanCancer Atlas)	TCGA-EY-A1GI-01	Endometrial Carcinoma	Uterine Endometrioid Carcinoma	F334L	OncoKB: NA;CIViC: NA;MyCancerGenome: not present;CancerHotspot: no;3DHotspot: no	MutationAssessor: impact: low, score: 1.7;SIFT: impact: tolerated, score: 0.84;Polyphen-2: impact: benign, score: 0	Missense_Mutation	SNP	Diploid		.	.	.	5	96503566	96503566	G	T	5:g.96503566G>T	ENST00000283109.3:c.1002C>A	0.29		16	40		54	4511	2022-08-10				52		2009	0	UCEC	University of North Carolina	710	-19117	0	23.3422	0:DiseaseFree	23.3422	0:ALIVE OR DEAD TUMOR FREE	Not Hispanic Or Latino	5/18/11	0.0005	G2	No
Uterine Corpus Endometrial Carcinoma (TCGA, PanCancer Atlas)	TCGA-EY-A1GU-01	Endometrial Carcinoma	Uterine Endometrioid Carcinoma	R519C	OncoKB: NA;CIViC: NA;MyCancerGenome: not present;CancerHotspot: no;3DHotspot: no	MutationAssessor: impact: medium, score: 2.765;SIFT: impact: deleterious, score: 0;Polyphen-2: impact: probably_damaging, score: 0.911	Missense_Mutation	SNP	Diploid	1	.	.	.	5	96498869	96498869	G	A	5:g.96498869G>A	ENST00000283109.3:c.1555C>T	0.46		37	44		82	1195	2022-10-10				66		2009	1	UCEC	University of North Carolina	378	-24304	0	32.7777	0:DiseaseFree	32.7777	0:ALIVE OR DEAD TUMOR FREE	Not Hispanic Or Latino	5/24/11	0.0341	G2	No
Uterine Corpus Endometrial Carcinoma (TCGA, PanCancer Atlas)	TCGA-KP-A3W3-01	Endometrial Carcinoma	Uterine Serous Carcinoma/Uterine Papillary Serous Carcinoma	E461Q	OncoKB: NA;CIViC: NA;MyCancerGenome: not present;CancerHotspot: no;3DHotspot: no	MutationAssessor: impact: medium, score: 2.585;SIFT: impact: tolerated, score: 0.18;Polyphen-2: impact: benign, score: 0.021	Missense_Mutation	SNP	DeepDel		.	.	.	5	96503187	96503187	C	G	5:g.96503187C>G	ENST00000283109.3:c.1381G>C	0.54		20	17		39	33	2022-08-10				72		2009	18	UCEC	British Columbia Cancer Agency	794	-26310	0	21.7313	1:Recurred/Progressed	26.1038	0:ALIVE OR DEAD TUMOR FREE	Not Hispanic Or Latino	7/19/12	0.6446	G3	No
Lung Adenocarcinoma (TCGA, PanCancer Atlas)	TCGA-44-A47B-01	Non-Small Cell Lung Cancer	Lung Adenocarcinoma	S456P	OncoKB: NA;CIViC: NA;MyCancerGenome: not present;CancerHotspot: no;3DHotspot: no	MutationAssessor: impact: medium, score: 2.685;SIFT: impact: deleterious, score: 0.02;Polyphen-2: impact: possibly_damaging, score: 0.534	Missense_Mutation	SNP	Diploid		.	.	.	5	96503202	96503202	A	G	5:g.96503202A>G	ENST00000283109.3:c.1366T>C	0.23		17	58		53	40	2022-08-10				79	STAGE IB	7TH	18	LUAD	Christiana Healthcare	287	-28869	0	9.43551	0:DiseaseFree	9.43551	0:ALIVE OR DEAD TUMOR FREE	Not Hispanic Or Latino	11/20/12	0.3063		No
Lung Adenocarcinoma (TCGA, PanCancer Atlas)	TCGA-50-5944-01	Non-Small Cell Lung Cancer	Lung Adenocarcinoma	E314Q	OncoKB: NA;CIViC: NA;MyCancerGenome: not present;CancerHotspot: no;3DHotspot: no	MutationAssessor: impact: medium, score: 2.75;SIFT: impact: tolerated, score: 0.11;Polyphen-2: impact: benign, score: 0.094	Missense_Mutation	SNP	Diploid	1	.	.	.	5	96503628	96503628	C	G	5:g.96503628C>G	ENST00000283109.3:c.940G>C	0.23		28	92		142	55	2022-08-10				69	STAGE IA	7TH	17	LUAD	University of Pittsburgh	1750	-25440	0	57.5336	0:DiseaseFree	57.5336	0:ALIVE OR DEAD TUMOR FREE		2007-02-11	0.406		No
Lung Adenocarcinoma (TCGA, PanCancer Atlas)	TCGA-67-3770-01	Non-Small Cell Lung Cancer	Lung Adenocarcinoma	D246V	OncoKB: NA;CIViC: NA;MyCancerGenome: not present;CancerHotspot: no;3DHotspot: no	MutationAssessor: impact: high, score: 3.99;SIFT: impact: deleterious, score: 0;Polyphen-2: impact: probably_damaging, score: 0.999	Missense_Mutation	SNP	Diploid	1	.	.	.	5	96506952	96506952	T	A	5:g.96506952T>A	ENST00000283109.3:c.737A>T	0.27		23	63		82	188	2022-06-10				70	STAGE IA		16	LUAD	St Joseph's Medical Center (MD)	610	-25658	0			20.0546	0:ALIVE OR DEAD TUMOR FREE	Not Hispanic Or Latino	2010-12-00	0.3918		No
Lung Adenocarcinoma (TCGA, PanCancer Atlas)	TCGA-67-4679-01	Non-Small Cell Lung Cancer	Lung Adenocarcinoma	G304V	OncoKB: NA;CIViC: NA;MyCancerGenome: not present;CancerHotspot: no;3DHotspot: no	MutationAssessor: impact: medium, score: 2.84;SIFT: impact: deleterious, score: 0;Polyphen-2: impact: probably_damaging, score: 1	Missense_Mutation	SNP	Diploid	1	.	.	.	5	96503657	96503657	C	A	5:g.96503657C>A	ENST00000283109.3:c.911G>T	0.36		30	53		103	264	2022-08-10				69			2	LUAD	St Joseph's Medical Center (MD)	448	-25202	0			14.7286	0:ALIVE OR DEAD TUMOR FREE	Not Hispanic Or Latino	1/21/11	0.1694		No
Lung Adenocarcinoma (TCGA, PanCancer Atlas)	TCGA-75-6205-01	Non-Small Cell Lung Cancer	Lung Adenocarcinoma	G331R	OncoKB: NA;CIViC: NA;MyCancerGenome: not present;CancerHotspot: no;3DHotspot: no	MutationAssessor: impact: low, score: 1.1;SIFT: impact: tolerated, score: 0.5;Polyphen-2: impact: benign, score: 0.001	Missense_Mutation	SNP	Diploid	1	.	.	.	5	96503577	96503577	C	T	5:g.96503577C>T	ENST00000283109.3:c.991G>A	0.05		13	265		280	47	2022-08-10					STAGE IB	7TH	24	LUAD	Ontario Institute for Cancer Research (OICR)							1:DEAD WITH TUMOR		7/21/11	0.1084		No
Lung Adenocarcinoma (TCGA, PanCancer Atlas)	TCGA-17-Z031-01	Non-Small Cell Lung Cancer	Lung Adenocarcinoma	D322Y	OncoKB: NA;CIViC: NA;MyCancerGenome: not present;CancerHotspot: no;3DHotspot: no	MutationAssessor: impact: medium, score: 2.625;SIFT: impact: deleterious, score: 0.01;Polyphen-2: impact: benign, score: 0.149	Missense_Mutation	SNP			.	.	.	5	96503604	96503604	C	A	5:g.96503604C>A	ENST00000283109.3:c.964G>T	0.44		75	97		116	2087	2022-08-10								LUAD	Washington University
Lung Adenocarcinoma (TCGA, PanCancer Atlas)	TCGA-17-Z031-01	Non-Small Cell Lung Cancer	Lung Adenocarcinoma	X69_splice	OncoKB: NA;CIViC: NA;MyCancerGenome: not present;CancerHotspot: no;3DHotspot: no	MutationAssessor: impact: , score: undefined;SIFT: NA;Polyphen-2: NA	Splice_Site	SNP			.	.	.	5	96513554	96513554	T	A	5:g.96513554T>A	ENST00000283109.3:c.206-2A>T	0.45		53	64		98	2087									LUAD	Washington University
Esophageal Adenocarcinoma (TCGA, PanCancer Atlas)	TCGA-L5-A8NS-01	Esophagogastric Adenocarcinoma	Esophageal Adenocarcinoma	L37F	OncoKB: NA;CIViC: NA;MyCancerGenome: not present;CancerHotspot: no;3DHotspot: no	MutationAssessor: impact: high, score: 3.52;SIFT: impact: deleterious, score: 0;Polyphen-2: impact: probably_damaging, score: 0.967	Missense_Mutation	SNP	ShallowDel		.	.	.	5	96514853	96514853	C	G	5:g.96514853C>G	ENST00000283109.3:c.111G>C	0.5		12	12		38	360	2022-02-10				76	STAGE IIB	5TH	9	ESCA	University of Michigan	408	-27800	0			13.4136	0:ALIVE OR DEAD TUMOR FREE		2003-10-14	0.3026	GX	No
Skin Cutaneous Melanoma (TCGA, PanCancer Atlas)	TCGA-EB-A4IS-01	Melanoma	Cutaneous Melanoma	R126K	OncoKB: NA;CIViC: NA;MyCancerGenome: not present;CancerHotspot: no;3DHotspot: no	MutationAssessor: impact: medium, score: 2.705;SIFT: impact: deleterious, score: 0;Polyphen-2: impact: probably_damaging, score: 0.998	Missense_Mutation	SNP		2	.	.	.	5	96512941	96512941	C	T	5:g.96512941C>T	ENST00000283109.3:c.377G>A	0.35		16	30		69	447	2022-04-10				77	STAGE IIB	7TH	24	SKCM	Asterand	774	-28315	0			25.4463	0:ALIVE OR DEAD TUMOR FREE	Not Hispanic Or Latino	2002-11-13	0.1513		No
Skin Cutaneous Melanoma (TCGA, PanCancer Atlas)	TCGA-QB-AA9O-06	Melanoma	Cutaneous Melanoma	S456L	OncoKB: NA;CIViC: NA;MyCancerGenome: not present;CancerHotspot: no;3DHotspot: no	MutationAssessor: impact: medium, score: 1.995;SIFT: impact: deleterious, score: 0.02;Polyphen-2: impact: benign, score: 0.295	Missense_Mutation	SNP	Gain		.	.	.	5	96503201	96503201	G	A	5:g.96503201G>A	ENST00000283109.3:c.1367C>T	0.43		37	49		61	1262	2022-08-10				73	STAGE IIIC	7TH	15	SKCM	Emory University		-27009	0			18.0491	1:DEAD WITH TUMOR	Not Hispanic Or Latino	2006-12-14	0.4502		No
Skin Cutaneous Melanoma (TCGA, PanCancer Atlas)	TCGA-FS-A1ZA-06	Melanoma	Cutaneous Melanoma	R356Q	OncoKB: NA;CIViC: NA;MyCancerGenome: not present;CancerHotspot: no;3DHotspot: no	MutationAssessor: impact: neutral, score: -0.355;SIFT: impact: tolerated, score: 0.72;Polyphen-2: impact: benign, score: 0	Missense_Mutation	SNP	Diploid	2	.	.	.	5	96503501	96503501	C	T	5:g.96503501C>T	ENST00000283109.3:c.1067G>A	0.33		29	60		112	1089	2022-08-10				45	STAGE IIIB	6TH	19	SKCM	Essen		-16705	0			27.7148	1:DEAD WITH TUMOR	Not Hispanic Or Latino	2011-12-12	0.2215		No
Skin Cutaneous Melanoma (TCGA, PanCancer Atlas)	TCGA-D3-A3MU-06	Melanoma	Cutaneous Melanoma	T306S	OncoKB: NA;CIViC: NA;MyCancerGenome: not present;CancerHotspot: no;3DHotspot: no	MutationAssessor: impact: medium, score: 2.75;SIFT: impact: tolerated, score: 0.11;Polyphen-2: impact: benign, score: 0.057	Missense_Mutation	SNP	Gain	1	.	.	.	5	96503652	96503652	T	A	5:g.96503652T>A	ENST00000283109.3:c.916A>T	0.63		84	49		95	418	2022-08-10				53	STAGE IIIA	7TH	11	SKCM	MD Anderson	1209	-19423	0			39.7475	0:ALIVE OR DEAD TUMOR FREE	Not Hispanic Or Latino	2001-07-13	0.5769		Yes
Skin Cutaneous Melanoma (TCGA, PanCancer Atlas)	TCGA-EE-A3JI-06	Melanoma	Cutaneous Melanoma	T243I	OncoKB: NA;CIViC: NA;MyCancerGenome: not present;CancerHotspot: no;3DHotspot: no	MutationAssessor: impact: low, score: 1.08;SIFT: impact: tolerated, score: 0.48;Polyphen-2: impact: benign, score: 0.401	Missense_Mutation	SNP	Gain	1	.	.	.	5	96506961	96506961	G	A	5:g.96506961G>A	ENST00000283109.3:c.728C>T	0.34		30	58		108	995	2022-06-10				48	STAGE I	5TH	21	SKCM	University of Sydney	4504	-17835	0			152.809	1:DEAD WITH TUMOR	Not Hispanic Or Latino	2006-08-12	0.5506		No
Skin Cutaneous Melanoma (TCGA, PanCancer Atlas)	TCGA-EE-A181-06	Melanoma	Cutaneous Melanoma	K143E	OncoKB: NA;CIViC: NA;MyCancerGenome: not present;CancerHotspot: no;3DHotspot: no	MutationAssessor: impact: medium, score: 2.2;SIFT: impact: deleterious, score: 0.02;Polyphen-2: impact: benign, score: 0.403	Missense_Mutation	SNP	Gain	1	.	.	.	5	96512891	96512891	T	C	5:g.96512891T>C	ENST00000283109.3:c.427A>G	0.2		30	119		134	4531	2022-04-10				82	STAGE II	6TH	18	SKCM	University of Sydney		-30003	0			33.7311	0:ALIVE OR DEAD TUMOR FREE	Not Hispanic Or Latino	2001-08-13	0.4017		No
Skin Cutaneous Melanoma (TCGA, PanCancer Atlas)	TCGA-EE-A3AA-06	Melanoma	Cutaneous Melanoma	R155C	OncoKB: NA;CIViC: NA;MyCancerGenome: not present;CancerHotspot: no;3DHotspot: no	MutationAssessor: impact: high, score: 3.84;SIFT: impact: deleterious, score: 0;Polyphen-2: impact: probably_damaging, score: 1	Missense_Mutation	SNP	Gain	1	.	.	.	5	96512855	96512855	G	A	5:g.96512855G>A	ENST00000283109.3:c.463C>T	0.16		25	130		61	2743	2022-04-10				47	STAGE III	5TH	11	SKCM	University of Sydney	3781	-17196	0			124.305	0:ALIVE OR DEAD TUMOR FREE	Not Hispanic Or Latino	12/21/12	0.031		No
Skin Cutaneous Melanoma (TCGA, PanCancer Atlas)	TCGA-EB-A3XF-01	Melanoma	Cutaneous Melanoma	R129K	OncoKB: NA;CIViC: NA;MyCancerGenome: not present;CancerHotspot: no;3DHotspot: no	MutationAssessor: impact: high, score: 3.54;SIFT: impact: deleterious, score: 0;Polyphen-2: impact: probably_damaging, score: 0.98	Missense_Mutation	SNP			.	.	.	5	96512932	96512932	C	T	5:g.96512932C>T	ENST00000283109.3:c.386G>A	0.32		11	23		101	328	2022-04-10				57	STAGE IIC	7TH	5	SKCM	Asterand	278	-20910	0			9.13963	0:ALIVE OR DEAD TUMOR FREE	Not Hispanic Or Latino	8/14/12	0.2818		No
Skin Cutaneous Melanoma (TCGA, PanCancer Atlas)	TCGA-D3-A1QA-06	Melanoma	Cutaneous Melanoma	D271E	OncoKB: NA;CIViC: NA;MyCancerGenome: not present;CancerHotspot: no;3DHotspot: no	MutationAssessor: impact: low, score: 1.085;SIFT: impact: tolerated, score: 0.7;Polyphen-2: impact: benign, score: 0.007	Missense_Mutation	SNP	Diploid	1	.	.	.	5	96504523	96504523	A	T	5:g.96504523A>T	ENST00000283109.3:c.813T>A	0.38		36	58		84	1122	2022-07-10				55	STAGE IB	7TH	7	SKCM	MD Anderson	2765	-20223	0			90.9031	0:ALIVE OR DEAD TUMOR FREE	Not Hispanic Or Latino	2010-02-12	0.1962		No
Skin Cutaneous Melanoma (TCGA, PanCancer Atlas)	TCGA-D3-A2J6-06	Melanoma	Cutaneous Melanoma	P195Q	OncoKB: NA;CIViC: NA;MyCancerGenome: not present;CancerHotspot: no;3DHotspot: no	MutationAssessor: impact: medium, score: 3.34;SIFT: impact: deleterious, score: 0;Polyphen-2: impact: probably_damaging, score: 0.999	Missense_Mutation	SNP	Diploid		.	.	.	5	96508882	96508882	G	T	5:g.96508882G>T	ENST00000283109.3:c.584C>A	0.09		4	40		25	1442	2022-05-10				65	STAGE IIB	7TH	12	SKCM	MD Anderson		-24066	0			43.4297	1:DEAD WITH TUMOR	Not Hispanic Or Latino	2010-02-12	0.3384		No
Skin Cutaneous Melanoma (TCGA, PanCancer Atlas)	TCGA-EE-A2MM-06	Melanoma	Cutaneous Melanoma	L83I	OncoKB: NA;CIViC: NA;MyCancerGenome: not present;CancerHotspot: no;3DHotspot: no	MutationAssessor: impact: medium, score: 3.36;SIFT: impact: deleterious, score: 0;Polyphen-2: impact: probably_damaging, score: 1	Missense_Mutation	SNP	ShallowDel		.	.	.	5	96513511	96513511	G	T	5:g.96513511G>T	ENST00000283109.3:c.247C>A	0.14	0.01	5	32	1	70	1315	2022-03-10				63	STAGE I	4TH	13	SKCM	University of Sydney		-23132	0			167.9	1:DEAD WITH TUMOR	Not Hispanic Or Latino	12/20/12	0.3094		No
Skin Cutaneous Melanoma (TCGA, PanCancer Atlas)	TCGA-W3-AA1V-06	Melanoma	Cutaneous Melanoma	P498L	OncoKB: NA;CIViC: NA;MyCancerGenome: not present;CancerHotspot: no;3DHotspot: no	MutationAssessor: impact: medium, score: 2.06;SIFT: impact: deleterious, score: 0.03;Polyphen-2: impact: benign, score: 0.079	Missense_Mutation	SNP	ShallowDel		.	.	.	5	96500756	96500756	G	A	5:g.96500756G>A	ENST00000283109.3:c.1493C>T	0.26		9	26		55	4565	2022-09-10				63	STAGE II	4TH	16	SKCM	John Wayne Cancer Center		-23314	0			42.0817	1:DEAD WITH TUMOR	Not Hispanic Or Latino	7/17/14	0.5551		No
Stomach Adenocarcinoma (TCGA, PanCancer Atlas)	TCGA-CD-A4MG-01	Esophagogastric Adenocarcinoma	Diffuse Type Stomach Adenocarcinoma	R519H	OncoKB: NA;CIViC: NA;MyCancerGenome: not present;CancerHotspot: no;3DHotspot: no	MutationAssessor: impact: medium, score: 2.765;SIFT: impact: deleterious, score: 0.03;Polyphen-2: impact: possibly_damaging, score: 0.874	Missense_Mutation	SNP	Diploid	1	.	.	.	5	96498868	96498868	C	T	5:g.96498868C>T	ENST00000283109.3:c.1556G>A	0.12		4	29		44	2197	2022-10-10				76	STAGE IIA	7TH	8	STAD	ILSBio	2	-28019	0	2.43285	1:Recurred/Progressed	6.57527	1:DEAD WITH TUMOR	Not Hispanic Or Latino	3/13/13	0.2249	G3	No
Stomach Adenocarcinoma (TCGA, PanCancer Atlas)	TCGA-VQ-A8P2-01	Esophagogastric Adenocarcinoma	Mucinous Stomach Adenocarcinoma	D271V	OncoKB: NA;CIViC: NA;MyCancerGenome: not present;CancerHotspot: no;3DHotspot: no	MutationAssessor: impact: low, score: 1.775;SIFT: impact: deleterious, score: 0.04;Polyphen-2: impact: benign, score: 0.043	Missense_Mutation	SNP	Diploid	1	.	.	.	5	96504524	96504524	T	A	5:g.96504524T>A	ENST00000283109.3:c.812A>T	0.34		22	42		82	6388	2022-07-10				68	STAGE IIIA	7TH	2	STAD	Barretos Cancer Hospital	1160	-25129	0	38.1366	0:DiseaseFree	38.1366	0:ALIVE OR DEAD TUMOR FREE		3/26/14	0.05	G2	No
Cholangiocarcinoma (TCGA, PanCancer Atlas)	TCGA-W5-AA2I-01	Cholangiocarcinoma	Intrahepatic Cholangiocarcinoma	D271Y	OncoKB: NA;CIViC: NA;MyCancerGenome: not present;CancerHotspot: no;3DHotspot: no	MutationAssessor: impact: medium, score: 2.325;SIFT: impact: deleterious, score: 0.04;Polyphen-2: impact: benign, score: 0.098	Missense_Mutation	SNP	Diploid	1	.	.	.	5	96504525	96504525	C	A	5:g.96504525C>A	ENST00000283109.3:c.811G>T	0.41		37	54		84	48	2022-07-10				66	STAGE I	6TH	6	CHOL	Mayo Clinic Rochester		-24388	0	63.7472	0:DiseaseFree	63.7472	1:DEAD WITH TUMOR	Not Hispanic Or Latino	5/22/14	0.4619	G2	No
Breast Invasive Carcinoma (TCGA, PanCancer Atlas)	TCGA-A2-A0YF-01	Invasive Breast Carcinoma	Breast Invasive Ductal Carcinoma	I235V	OncoKB: NA;CIViC: NA;MyCancerGenome: not present;CancerHotspot: no;3DHotspot: no	MutationAssessor: impact: low, score: 1.035;SIFT: impact: deleterious, score: 0;Polyphen-2: impact: benign, score: 0.314	Missense_Mutation	SNP	Diploid	1	.	.	.	5	96506986	96506986	T	C	5:g.96506986T>C	ENST00000283109.3:c.703A>G	0.39		48	75		109	26	2022-06-10				67	STAGE I	6TH	4	BRCA	Walter Reed	1535	-24660	0	50.4652	0:DiseaseFree	50.4652	0:ALIVE OR DEAD TUMOR FREE	Not Hispanic Or Latino	2012-02-10	0.1229		No
Breast Invasive Carcinoma (TCGA, PanCancer Atlas)	TCGA-BH-A2L8-01	Invasive Breast Carcinoma	Breast Invasive Lobular Carcinoma	R126K	OncoKB: NA;CIViC: NA;MyCancerGenome: not present;CancerHotspot: no;3DHotspot: no	MutationAssessor: impact: medium, score: 2.705;SIFT: impact: deleterious, score: 0;Polyphen-2: impact: probably_damaging, score: 0.998	Missense_Mutation	SNP	Gain	2	.	.	.	5	96512941	96512941	C	T	5:g.96512941C>T	ENST00000283109.3:c.377G>A	0.18		19	86		101	426	2022-04-10				45	STAGE IIA	7TH	4	BRCA	University of Pittsburgh	612	-16658	0	20.1203	0:DiseaseFree	20.1203	0:ALIVE OR DEAD TUMOR FREE	Not Hispanic Or Latino	3/27/12	0.0149		No
Breast Invasive Carcinoma (TCGA, PanCancer Atlas)	TCGA-BH-A18J-01	Invasive Breast Carcinoma	Breast Invasive Ductal Carcinoma	R292K	OncoKB: NA;CIViC: NA;MyCancerGenome: not present;CancerHotspot: no;3DHotspot: no	MutationAssessor: impact: medium, score: 2.215;SIFT: impact: tolerated, score: 0.17;Polyphen-2: impact: benign, score: 0.02	Missense_Mutation	SNP	Diploid	1	.	.	.	5	96503693	96503693	C	T	5:g.96503693C>T	ENST00000283109.3:c.875G>A	0.13		4	27		37	75	2022-08-10				56	STAGE IV	5TH	5	BRCA	University of Pittsburgh		-20678	0			20.1203	1:DEAD WITH TUMOR	Not Hispanic Or Latino	2006-08-11	0.2358		No
Colorectal Adenocarcinoma (TCGA, PanCancer Atlas)	TCGA-AG-3878-01	Colorectal Adenocarcinoma	Rectal Adenocarcinoma	Q503*	OncoKB: NA;CIViC: NA;MyCancerGenome: not present;CancerHotspot: no;3DHotspot: no	MutationAssessor: NA;SIFT: NA;Polyphen-2: NA	Nonsense_Mutation	SNP	Diploid	1	.	.	.	5	96498917	96498917	G	A	5:g.96498917G>A	ENST00000283109.3:c.1507C>T	0.2		77	314		662	97	2022-10-10				64	STAGE I	6TH	8	READ	Indivumed	30	-23527	0			0.986291	0:ALIVE OR DEAD TUMOR FREE		5/18/10	0		No
Colorectal Adenocarcinoma (TCGA, PanCancer Atlas)	TCGA-EI-6917-01	Colorectal Adenocarcinoma	Rectal Adenocarcinoma	F272L	OncoKB: NA;CIViC: NA;MyCancerGenome: not present;CancerHotspot: no;3DHotspot: no	MutationAssessor: impact: medium, score: 2.815;SIFT: impact: tolerated, score: 0.06;Polyphen-2: impact: possibly_damaging, score: 0.861	Missense_Mutation	SNP	Diploid	1	.	.	.	5	96504520	96504520	G	T	5:g.96504520G>T	ENST00000283109.3:c.816C>A	0.29		26	65		111	4949	2022-07-10				33	STAGE IIIA	7TH	0	READ	Greater Poland Cancer Center	531	-12113	0			17.4573	0:ALIVE OR DEAD TUMOR FREE	Not Hispanic Or Latino	7/18/11	0.0009		No
Colorectal Adenocarcinoma (TCGA, PanCancer Atlas)	TCGA-AA-3715-01	Colorectal Adenocarcinoma	Colon Adenocarcinoma	F229Lfs*16	OncoKB: NA;CIViC: NA;MyCancerGenome: not present;CancerHotspot: no;3DHotspot: no	MutationAssessor: NA;SIFT: NA;Polyphen-2: NA	Frame_Shift_Del	DEL	Gain	1	.	.	.	5	96507002	96507002	A	-	5:g.96507002del	ENST00000283109.3:c.687del	0.27		56	150		138	2128	2022-06-10				77	STAGE II	5TH	6	COAD	Indivumed	30	-28428	0			19.0354	1:DEAD WITH TUMOR		5/18/10	0.047		No
Colorectal Adenocarcinoma (TCGA, PanCancer Atlas)	TCGA-AA-3845-01	Colorectal Adenocarcinoma	Colon Adenocarcinoma	R356W	OncoKB: NA;CIViC: NA;MyCancerGenome: not present;CancerHotspot: no;3DHotspot: no	MutationAssessor: impact: low, score: 0.895;SIFT: impact: deleterious, score: 0.03;Polyphen-2: impact: benign, score: 0	Missense_Mutation	SNP	Diploid	2	.	.	.	5	96503502	96503502	G	A	5:g.96503502G>A	ENST00000283109.3:c.1066C>T	0.3		112	257		98	910	2022-08-10				86	STAGE IIA	6TH	5	COAD	Indivumed		-31593	0			0	1:DEAD WITH TUMOR		5/18/10	0.0892		No
Colorectal Adenocarcinoma (TCGA, PanCancer Atlas)	TCGA-A6-2686-01	Colorectal Adenocarcinoma	Colon Adenocarcinoma	H451R	OncoKB: NA;CIViC: NA;MyCancerGenome: not present;CancerHotspot: no;3DHotspot: no	MutationAssessor: impact: low, score: 1.79;SIFT: impact: tolerated, score: 0.16;Polyphen-2: impact: benign, score: 0.021	Missense_Mutation	SNP	ShallowDel		.	.	.	5	96503216	96503216	T	C	5:g.96503216T>C	ENST00000283109.3:c.1352A>G	0.44		30	38		196	2146	2022-08-10				81	STAGE IIA	6TH	19	COAD	Christiana Healthcare	488	-29623	0	37.0188	0:DiseaseFree	37.0188	0:ALIVE OR DEAD TUMOR FREE	Not Hispanic Or Latino	1/19/11	0.3306		No
Colorectal Adenocarcinoma (TCGA, PanCancer Atlas)	TCGA-AA-3492-01	Colorectal Adenocarcinoma	Colon Adenocarcinoma	P248S	OncoKB: NA;CIViC: NA;MyCancerGenome: not present;CancerHotspot: no;3DHotspot: no	MutationAssessor: impact: high, score: 3.625;SIFT: impact: deleterious, score: 0;Polyphen-2: impact: probably_damaging, score: 0.999	Missense_Mutation	SNP	Diploid	1	.	.	.	5	96506947	96506947	G	A	5:g.96506947G>A	ENST00000283109.3:c.742C>T	0.35		19	35		73	2020	2022-06-10				90	STAGE II	5TH	0	COAD	Indivumed	0	-32871	0			3.02462	0:ALIVE OR DEAD TUMOR FREE		5/18/10	0.0047		No
Colorectal Adenocarcinoma (TCGA, PanCancer Atlas)	TCGA-D5-6928-01	Colorectal Adenocarcinoma	Mucinous Adenocarcinoma of the Colon and Rectum	A547V	OncoKB: NA;CIViC: NA;MyCancerGenome: not present;CancerHotspot: no;3DHotspot: no	MutationAssessor: impact: medium, score: 1.995;SIFT: impact: tolerated, score: 0.07;Polyphen-2: impact: benign, score: 0.001	Missense_Mutation	SNP	Diploid	1	.	.	.	5	96498784	96498784	G	A	5:g.96498784G>A	ENST00000283109.3:c.1640C>T	0.26		15	42		64	1613	2022-10-10				80	STAGE IIA	7TH	9	COAD	Greater Poland Cancer Center	354	-29411	0			11.6382	0:ALIVE OR DEAD TUMOR FREE	Not Hispanic Or Latino	7/18/11	0.0111		No
Colorectal Adenocarcinoma (TCGA, PanCancer Atlas)	TCGA-D5-6928-01	Colorectal Adenocarcinoma	Mucinous Adenocarcinoma of the Colon and Rectum	I199M	OncoKB: NA;CIViC: NA;MyCancerGenome: not present;CancerHotspot: no;3DHotspot: no	MutationAssessor: impact: medium, score: 2.23;SIFT: impact: deleterious, score: 0.01;Polyphen-2: impact: possibly_damaging, score: 0.873	Missense_Mutation	SNP	Diploid	1	.	.	.	5	96507092	96507092	T	C	5:g.96507092T>C	ENST00000283109.3:c.597A>G	0.21		15	57		75	1613	2022-06-10				80	STAGE IIA	7TH	9	COAD	Greater Poland Cancer Center	354	-29411	0			11.6382	0:ALIVE OR DEAD TUMOR FREE	Not Hispanic Or Latino	7/18/11	0.0111		No
Head and Neck Squamous Cell Carcinoma (TCGA, PanCancer Atlas)	TCGA-WA-A7GZ-01	Head and Neck Squamous Cell Carcinoma	Head and Neck Squamous Cell Carcinoma	R356W	OncoKB: NA;CIViC: NA;MyCancerGenome: not present;CancerHotspot: no;3DHotspot: no	MutationAssessor: impact: low, score: 0.895;SIFT: impact: deleterious, score: 0.03;Polyphen-2: impact: benign, score: 0	Missense_Mutation	SNP	ShallowDel	2	.	.	.	5	96503502	96503502	G	A	5:g.96503502G>A	ENST00000283109.3:c.1066C>T	0.34	0.0046	49	95	1	215	185	2022-08-10				58		7TH	13	HNSC	University of Schleswig-Holstein	335	-21207	0	20.5477	0:DiseaseFree	20.5477	0:ALIVE OR DEAD TUMOR FREE	Not Hispanic Or Latino	1/14/14	0.2798	G2	No
Head and Neck Squamous Cell Carcinoma (TCGA, PanCancer Atlas)	TCGA-BA-A6DJ-01	Head and Neck Squamous Cell Carcinoma	Head and Neck Squamous Cell Carcinoma	L20F	OncoKB: NA;CIViC: NA;MyCancerGenome: not present;CancerHotspot: no;3DHotspot: no	MutationAssessor: impact: high, score: 3.66;SIFT: impact: deleterious, score: 0;Polyphen-2: impact: probably_damaging, score: 1	Missense_Mutation	SNP	Diploid		.	.	.	5	96518836	96518836	C	G	5:g.96518836C>G	ENST00000283109.3:c.60G>C	0.21		43	165		209	230	2022-01-10				62	STAGE IVA	7TH	2	HNSC	UNC	314	-22967	0			13.3807	1:DEAD WITH TUMOR	Not Hispanic Or Latino	7/17/13	0.0785	G2	No
Head and Neck Squamous Cell Carcinoma (TCGA, PanCancer Atlas)	TCGA-QK-A6IH-01	Head and Neck Squamous Cell Carcinoma	Head and Neck Squamous Cell Carcinoma	A399D	OncoKB: NA;CIViC: NA;MyCancerGenome: not present;CancerHotspot: no;3DHotspot: no	MutationAssessor: impact: medium, score: 2.43;SIFT: impact: tolerated, score: 0.15;Polyphen-2: impact: benign, score: 0.196	Missense_Mutation	SNP	ShallowDel		.	.	.	5	96503372	96503372	G	T	5:g.96503372G>T	ENST00000283109.3:c.1196C>A	0.71		32	13		75	65	2022-08-10				65	STAGE IVB	7TH	11	HNSC	Emory University - Winship Cancer Inst.	653	-23936	0			21.4683	0:ALIVE OR DEAD TUMOR FREE	Not Hispanic Or Latino	9/24/13	0.3592	G2	No
Head and Neck Squamous Cell Carcinoma (TCGA, PanCancer Atlas)	TCGA-UF-A719-01	Head and Neck Squamous Cell Carcinoma	Head and Neck Squamous Cell Carcinoma	S154Vfs*5	OncoKB: NA;CIViC: NA;MyCancerGenome: not present;CancerHotspot: no;3DHotspot: no	MutationAssessor: NA;SIFT: NA;Polyphen-2: NA	Frame_Shift_Del	DEL	ShallowDel		.	.	.	5	96512863	96512871	TATAGCCAT	GCCAA	5:g.96512863_96512871delinsGCCAA	ENST00000283109.3:c.447_455delinsTTGGC	0.24		41	133		158	103	2022-04-10				54	STAGE II	7TH		HNSC	Barretos Cancer Hospital	1663	-19797	0	54.6734	0:DiseaseFree	54.6734	0:ALIVE OR DEAD TUMOR FREE		12/16/13	0.64	G1	No
Cervical Squamous Cell Carcinoma (TCGA, PanCancer Atlas)	TCGA-C5-A1BK-01	Cervical Squamous Cell Carcinoma	Cervical Squamous Cell Carcinoma	R519H	OncoKB: NA;CIViC: NA;MyCancerGenome: not present;CancerHotspot: no;3DHotspot: no	MutationAssessor: impact: medium, score: 2.765;SIFT: impact: deleterious, score: 0.03;Polyphen-2: impact: possibly_damaging, score: 0.874	Missense_Mutation	SNP	ShallowDel	1	.	.	.	5	96498868	96498868	C	T	5:g.96498868C>T	ENST00000283109.3:c.1556G>A	0.08		5	56		94	155	2022-10-10				36		1988	6	CESC	Medical College of Wisconsin	5385	-13297	0	177.039	0:DiseaseFree	177.039	0:ALIVE OR DEAD TUMOR FREE	Not Hispanic Or Latino	8/23/11	0.1829	G2	No
Cervical Squamous Cell Carcinoma (TCGA, PanCancer Atlas)	TCGA-IR-A3LK-01	Cervical Squamous Cell Carcinoma	Cervical Squamous Cell Carcinoma	E259Q	OncoKB: NA;CIViC: NA;MyCancerGenome: not present;CancerHotspot: no;3DHotspot: no	MutationAssessor: impact: low, score: 1.635;SIFT: impact: tolerated, score: 0.15;Polyphen-2: impact: possibly_damaging, score: 0.74	Missense_Mutation	SNP	Diploid		.	.	.	5	96506914	96506914	C	G	5:g.96506914C>G	ENST00000283109.3:c.775G>C	0.41		16	23		25	1195	2022-06-10				69		2009	6	CESC	Memorial Sloan Kettering	808	-25440	0	18.871	1:Recurred/Progressed	29.8517	1:DEAD WITH TUMOR		4/13/12	0.1877	G3	No
Cervical Squamous Cell Carcinoma (TCGA, PanCancer Atlas)	TCGA-IR-A3LA-01	Cervical Adenocarcinoma	Endometrioid Carcinoma	D228Y	OncoKB: NA;CIViC: NA;MyCancerGenome: not present;CancerHotspot: no;3DHotspot: no	MutationAssessor: impact: high, score: 3.995;SIFT: impact: deleterious, score: 0;Polyphen-2: impact: probably_damaging, score: 1	Missense_Mutation	SNP	Diploid		.	.	.	5	96507007	96507007	C	A	5:g.96507007C>A	ENST00000283109.3:c.682G>T	0.45	0.02	18	22	1	41	971	2022-06-10				60		2009	3	CESC	Memorial Sloan Kettering	4172	-21949	0	137.16	0:DiseaseFree	137.16	0:ALIVE OR DEAD TUMOR FREE		1/24/13	0.3128	G3	No
Cervical Squamous Cell Carcinoma (TCGA, PanCancer Atlas)	TCGA-VS-A958-01	Cervical Squamous Cell Carcinoma	Cervical Squamous Cell Carcinoma	D16N	OncoKB: NA;CIViC: NA;MyCancerGenome: not present;CancerHotspot: no;3DHotspot: no	MutationAssessor: impact: medium, score: 3.44;SIFT: impact: deleterious, score: 0.01;Polyphen-2: impact: probably_damaging, score: 0.952	Missense_Mutation	SNP	ShallowDel		.	.	.	5	96518850	96518850	C	T	5:g.96518850C>T	ENST00000283109.3:c.46G>A	0.35		20	37		64	754	2022-01-10				46		2009	4	CESC	Barretos Cancer Hospital	1525	-16905	0	50.1364	0:DiseaseFree	50.1364	0:ALIVE OR DEAD TUMOR FREE		5/21/14	0.1215	G2	No
Figure 5C Estimating the survival and RIOK2 alteration of patients from TCGA dataset
Survival Type	Number of Patients	# in Altered group	# in Unaltered group	Median months survival in Altered group (95% CI)	Median months survival in Unaltered group (95% CI)	p-Value	q-Value
Progression Free	995	9	986	53.92 (40.73 - NA)	168.23 (138.87 - NA)	0.0124	0.0497
Disease Free	865	8	857	53.92 (40.73 - NA)	NA	0.0316	0.0633
Overall	996	9	987	93.83	130.16 (127.33 - NA)	0.168	0.171
Disease-specific	977	8	969	NA	NA	0.171	0.171
[truncated: 37 more columns]

## Sheet: figure6 worksheet
Figure 6A&B Samples from CPTAC dataset for identifying distinct phosphoprotein sites of RIOK2 profiles
Phosphoprotein Stage data from CPTAC database
Cancer	normal samples	primary samples	Phosphorylation site	p-value
Breast cancer	18	125	S337	4.09869e-06
			S380 S382 S385	9.65181e-13
Clear cell renal cell carcinoma	83	110	S380	4.77814e-24
Colon cancer	100	97	S335 S337 S354 S380 S382 S385
Uterine corpus endometrial carcinoma	31	100	S337 S380 S382
Ovarian cancer	19	84	S337
Figure 6C Samples from CPTAC dataset for identifying distinct phosphoprotein stage of RIOK2 profiles
UniProt	Gene	Position	Sequence window	Modification	Sample	Condition	Log2Ratio	pvalue
P53350	PLK1	450	ILYNDGDSLQYIERD	Phosphorylation	HeLa	Mitotic/Ctr	3.005	-
P53350	PLK1	210	YDGERKKTLCGTPNY	Phosphorylation	HeLa S3	Ctr/mitosis	1.79	-
P53350	PLK1	210	YDGERKKTLCGTPNY	Phosphorylation	CCRF-CEM	CXCL12/Ctr	-0.105	0.948
P53350	PLK1	210	YDGERKKTLCGTPNY	Phosphorylation	HaCaT	TGFB 5min/Ctr	-0.737	0.057
P53350	PLK1	214	RKKTLCGTPNYIAPE	Phosphorylation	HeLa	CX-4945/Ctr	-0.299	-
P53350	PLK1	210	YDGERKKTLCGTPNY	Phosphorylation	SW48	GDC0032/Ctr	0.535	0.069
P53350	PLK1	210	YDGERKKTLCGTPNY	Phosphorylation	MCF-7	IKKB(WT), TNFA/Ctr	0.551	-
P53350	PLK1	210	YDGERKKTLCGTPNY	Phosphorylation	Jurkat	HIV-1 5min/Ctr	0.049	0.952
P53350	PLK1	210	YDGERKKTLCGTPNY	Phosphorylation	HCT 116	Cortistatin A/Ctr	-0.036	0.636
P53350	PLK1	214	RKKTLCGTPNYIAPE	Phosphorylation	HeLa	BI2536 0.1uM entry/Ctr	2.28	-
P53350	PLK1	214	RKKTLCGTPNYIAPE	Phosphorylation	A-549	sh-TBK1/Ctr	0.387	0.436
P53350	PLK1	210	YDGERKKTLCGTPNY	Phosphorylation	MCF-7	TNFA, IKKB(WT)/Ctr	-0.298	-
P53350	PLK1	210	YDGERKKTLCGTPNY	Phosphorylation	KG-1	Erlotinib/Ctr	-0.35	-
P53350	PLK1	103	EKMSMEISIHRSLAH	Phosphorylation	HeLa S3	M/S	3.612	-
P53350	PLK1	210	YDGERKKTLCGTPNY	Phosphorylation	HeLa	BI2536 0.1uM mitosis/Ctr	-0.367	-
P53350	PLK1	210	YDGERKKTLCGTPNY	Phosphorylation	KG-1	Ctr/Gefitinib	-0.163	-
P53350	PLK1	217	TLCGTPNYIAPEVLS	Phosphorylation	PaSC	A-bungarotoxin/Ctr	0.135	0.072
P53350	PLK1	210	YDGERKKTLCGTPNY	Phosphorylation	HeLa	RO-3306/Ctr	-0.824	-
P53350	PLK1	450	ILYNDGDSLQYIERD	Phosphorylation	HeLa	Pervanadate/Ctr	0.727	0.039
P53350	PLK1	210	YDGERKKTLCGTPNY	Phosphorylation	Jurkat	HIV-1 40min/Ctr	0.633	-
P53350	PLK1	331	RFSIAPSSLDPSNRK	Phosphorylation	Akata(EBV+)	Vector/BGLF4	-1.149	0.436
P53350	PLK1	326	LTIPPRFSIAPSSLD	Phosphorylation	WM239A	PLX4032/Ctr	0.594	-
P53350	PLK1	326	LTIPPRFSIAPSSLD	Phosphorylation	WM239A	AZD6244/Ctr	0.778	-
P53350	PLK1	214	RKKTLCGTPNYIAPE	Phosphorylation	Jurkat	HIV-1 40min/Ctr	0.207	0.857
P53350	PLK1	375	EVVDCHLSDMLQQLH	Phosphorylation	HeLa S3	M/S	3.074	-
P53350	PLK1	214	RKKTLCGTPNYIAPE	Phosphorylation	HeLa	CX-4945/Ctr	-0.195	-
P53350	PLK1	210	YDGERKKTLCGTPNY	Phosphorylation	SW620;SW480	SW620/SW480	-0.654	0.882
P53350	PLK1	214	RKKTLCGTPNYIAPE	Phosphorylation	Jurkat	HIV-1 5min/Ctr	-2.635	-
P53350	PLK1	210	YDGERKKTLCGTPNY	Phosphorylation	SW48 PIK3CA (H1047R/+)	PI3Ki-A/D/Ctr	-0.701	0.084
P53350	PLK1	214	RKKTLCGTPNYIAPE	Phosphorylation	HeLa S3	Early S/Ctr	-9.17	-
P53350	PLK1	331	RFSIAPSSLDPSNRK	Phosphorylation	HeLa	MLN8054 0.25uM/Ctr	0.147	-
P53350	PLK1	582	ELASRLRYARTMVDK	Phosphorylation	SW620;SW480	SW620/SW480	0.257	-
P53350	PLK1	210	YDGERKKTLCGTPNY	Phosphorylation	Jurkat	PGE2 20min/Ctr	-0.474	0.002
P53350	PLK1	214	RKKTLCGTPNYIAPE	Phosphorylation	HeLa	BI2536 0.1uM mitosis/Ctr	-0.367	-
P53350	PLK1	210	YDGERKKTLCGTPNY	Phosphorylation	HeLa	RO3306/Ctr	-0.593	0.054
P53350	PLK1	210	YDGERKKTLCGTPNY	Phosphorylation	HeLa S3	M/S	6.346	-
P53350	PLK1	210	YDGERKKTLCGTPNY	Phosphorylation	HaCaT	TGFB 15min/Ctr	0.158	0.76
P53350	PLK1	210	YDGERKKTLCGTPNY	Phosphorylation	Akata(EBV+)	Vector/BGLF4	-1.447	0.612
P53350	PLK1	214	RKKTLCGTPNYIAPE	Phosphorylation	MCF-7	IKKB(WT), TNFA/Ctr	0.311	-
P53350	PLK1	210	YDGERKKTLCGTPNY	Phosphorylation	HeLa	BI2536 0.1uM entry/Ctr	2.28	-
P53350	PLK1	498	LKAGANITPREGDEL	Phosphorylation	HCT 116	Metastatic/Non-metastatic	0.39	0.123
P53350	PLK1	331	RFSIAPSSLDPSNRK	Phosphorylation	HeLa	BI2536 0.1uM entry/Ctr	-0.843	-
P53350	PLK1	214	RKKTLCGTPNYIAPE	Phosphorylation	HeLa	MLN8054 1uM/Ctr	-0.589	-
P53350	PLK1	210	YDGERKKTLCGTPNY	Phosphorylation	HaCaT	TGFB 10min/Ctr	0.112	0.829
P53350	PLK1	6	**MSAAVTAGKLARA	Phosphorylation	HeLa S3	M/S	6.031	-
P53350	PLK1	210	YDGERKKTLCGTPNY	Phosphorylation	breast cancer	Breast cancer/Normal	1.416	0.352
P53350	PLK1	210	YDGERKKTLCGTPNY	Phosphorylation	HeLa	MLN8054 5uM/Ctr	-1.012	-
P53350	PLK1	210	YDGERKKTLCGTPNY	Phosphorylation	MCF-7	TNFA+SC-514/Ctr	0.381	-
P53350	PLK1	217	TLCGTPNYIAPEVLS	Phosphorylation	HeLa	AZD1152 1uM+ZM447439 5uM/Ctr	-0.228	-
P53350	PLK1	461	IERDGTESYLTVSSH	Phosphorylation	HeLa S3	M/S	3.731	-
P53350	PLK1	210	YDGERKKTLCGTPNY	Phosphorylation	HeLa	BI2536 0.1uM entry/Ctr	2.748	-
P53350	PLK1	214	RKKTLCGTPNYIAPE	Phosphorylation	SW620;SW480	SW620/SW480	-0.188	0.882
P53350	PLK1	210	YDGERKKTLCGTPNY	Phosphorylation	HeLa	Taxol/Ctr	0.022	-
P53350	PLK1	214	RKKTLCGTPNYIAPE	Phosphorylation	HeLa	MLN8054 1uM/Ctr	-0.667	-
P53350	PLK1	210	YDGERKKTLCGTPNY	Phosphorylation	TIG-3	OISb 9d/Ctr	-1.251	-
P53350	PLK1	210	YDGERKKTLCGTPNY	Phosphorylation	hTERT-RPE1	Plk1(wt) 3-MB-PP1/Ctr	-0.004	0.939
P53350	PLK1	214	RKKTLCGTPNYIAPE	Phosphorylation	HaCaT	TGFB 5min/Ctr	0.628	0.302
P53350	PLK1	210	YDGERKKTLCGTPNY	Phosphorylation	HeLa	MLN8054 0.25uM/Ctr	-0.25	-
P53350	PLK1	210	YDGERKKTLCGTPNY	Phosphorylation	SW48	PI3Ki-A/D/Ctr	0.423	0.205
P53350	PLK1	210	YDGERKKTLCGTPNY	Phosphorylation	HUES 9	NCM 6h/Ctr	-1.37	-
P53350	PLK1	210	YDGERKKTLCGTPNY	Phosphorylation	HeLa S3	M/S	5.527	-
P53350	PLK1	210	YDGERKKTLCGTPNY	Phosphorylation	SCC-9	LPA 90min/Ctr	-0.416	-
P53350	PLK1	217	TLCGTPNYIAPEVLS	Phosphorylation	HeLa	CX-4945/Ctr	0.083	0.116
P53350	PLK1	214	RKKTLCGTPNYIAPE	Phosphorylation	hTERT-RPE1	Plk1(wt) 3-MB-PP1/Ctr	0.08	0.348
P53350	PLK1	210	YDGERKKTLCGTPNY	Phosphorylation	SCC-9	LPA 3min/Ctr	0.124	-
P53350	PLK1	210	YDGERKKTLCGTPNY	Phosphorylation	TIG-3	OIS 3d/Ctr	-2.737	0.001
P53350	PLK1	214	RKKTLCGTPNYIAPE	Phosphorylation	DG-75	CD79a KD/Ctr	0.074	-
P53350	PLK1	210	YDGERKKTLCGTPNY	Phosphorylation	HeLa	Pervanadate/Ctr	1.431	0.021
P53350	PLK1	214	RKKTLCGTPNYIAPE	Phosphorylation	HeLa S3	Late S/Ctr	1.06	-
P53350	PLK1	214	RKKTLCGTPNYIAPE	Phosphorylation	hTERT-RPE1	Plk1(as) 3-MB-PP1/Ctr	-0.05	0.673
P53350	PLK1	210	YDGERKKTLCGTPNY	Phosphorylation	TIG-3	OIS 9d/OISb 9d	-0.473	-
P53350	PLK1	331	RFSIAPSSLDPSNRK	Phosphorylation	HeLa	BI2536 0.1uM mitosis/Ctr	-0.699	-
P53350	PLK1	214	RKKTLCGTPNYIAPE	Phosphorylation	HeLa	AZD1152 1uM+ZM447439 5uM/Ctr	-0.211	-
P53350	PLK1	210	YDGERKKTLCGTPNY	Phosphorylation	MCF-7	SC-514/Ctr	-0.195	-
P53350	PLK1	331	RFSIAPSSLDPSNRK	Phosphorylation	HeLa	AZD1152 1uM+ZM447439 5uM/Ctr	-0.359	-
P53350	PLK1	214	RKKTLCGTPNYIAPE	Phosphorylation	MCF-7	TNFA, IKKB(WT)/Ctr	-0.407	-
P53350	PLK1	137	LELCRRRSLLELHKR	Phosphorylation	HCT 116	Metastatic/Non-metastatic	0.607	0.105
P53350	PLK1	214	RKKTLCGTPNYIAPE	Phosphorylation	HeLa	MLN8054 5uM/Ctr	-1.012	-
P53350	PLK1	210	YDGERKKTLCGTPNY	Phosphorylation	HeLa	AZD1152 1uM+ZM447439 5uM/Ctr	-0.195	-
P53350	PLK1	565	DFRTYRLSLLEEYGC	Phosphorylation	hTERT-RPE1	Plk1(wt) 3-MB-PP1/Ctr	-0.278	0.086
P53350	PLK1	375	EVVDCHLSDMLQQLH	Phosphorylation	hTERT-RPE1	Cyclin A High/Low	-1.57	-
P53350	PLK1	210	YDGERKKTLCGTPNY	Phosphorylation	SW48	GDC0941/Ctr	0.094	0.731
P53350	PLK1	214	RKKTLCGTPNYIAPE	Phosphorylation	HeLa	BI2536 0.1uM mitosis/Ctr	0.097	-
P53350	PLK1	214	RKKTLCGTPNYIAPE	Phosphorylation	CCRF-CEM	CXCL12/Ctr	2.096	0.484
P53350	PLK1	214	RKKTLCGTPNYIAPE	Phosphorylation	hTERT-RPE1	Cyclin A High/Low	-0.59	-
P53350	PLK1	210	YDGERKKTLCGTPNY	Phosphorylation	A-549	sh-TBK1/Ctr	0.378	0.429
P53350	PLK1	210	YDGERKKTLCGTPNY	Phosphorylation	HeLa	Mitotic/Ctr	4.313	0.001
P53350	PLK1	214	RKKTLCGTPNYIAPE	Phosphorylation	Kit225	IL-23 30min/Ctr	0.881	0.125
P53350	PLK1	330	PRFSIAPSSLDPSNR	Phosphorylation	HeLa S3	M/S	5.595	-
P53350	PLK1	565	DFRTYRLSLLEEYGC	Phosphorylation	Jurkat	HIV-1 20min/Ctr	-1.494	-
P53350	PLK1	331	RFSIAPSSLDPSNRK	Phosphorylation	HeLa	RO3306/Ctr	-1.552	-
P53350	PLK1	210	YDGERKKTLCGTPNY	Phosphorylation	HeLa	MLN8054 1uM/Ctr	-0.589	-
P53350	PLK1	210	YDGERKKTLCGTPNY	Phosphorylation	TIG-3	OISb 3d/Ctr	-2.604	0.001
P53350	PLK1	210	YDGERKKTLCGTPNY	Phosphorylation	NCI-H2228	Crizotinib/Ctr	-0.183	-
P53350	PLK1	383	DMLQQLHSVNASKPS	Phosphorylation	hTERT-RPE1	Cyclin A High/Low	-2.51	-
P53350	PLK1	565	DFRTYRLSLLEEYGC	Phosphorylation	hTERT-RPE1	Plk1(as) 3-MB-PP1/Ctr	-0.377	-
P53350	PLK1	210	YDGERKKTLCGTPNY	Phosphorylation	HCT 116	Metastatic/Non-metastatic	0.525	0.546
P53350	PLK1	210	YDGERKKTLCGTPNY	Phosphorylation	HeLa	CX-4945/Ctr	-0.195	-
P53350	PLK1	214	RKKTLCGTPNYIAPE	Phosphorylation	HeLa S3	M/S	6.346	-
P53350	PLK1	214	RKKTLCGTPNYIAPE	Phosphorylation	HeLa	MLN8054 0.25uM/Ctr	-0.25	-
P53350	PLK1	341	PSNRKPLTVLNKGLE	Phosphorylation	HeLa	BI2536 0.1uM entry/Ctr	-0.889	-
P53350	PLK1	214	RKKTLCGTPNYIAPE	Phosphorylation	HeLa	AZD1152 1uM+ZM447439 5uM/Ctr	-0.195	-
P53350	PLK1	214	RKKTLCGTPNYIAPE	Phosphorylation	HeLa	MLN8054 5uM/Ctr	-1.071	-
P53350	PLK1	214	RKKTLCGTPNYIAPE	Phosphorylation	HeLa	Pervanadate/Ctr	1.063	0.001
P53350	PLK1	210	YDGERKKTLCGTPNY	Phosphorylation	Jurkat	HIV-1 20min/Ctr	-0.131	0.884
P53350	PLK1	214	RKKTLCGTPNYIAPE	Phosphorylation	HeLa	Mitotic/Ctr	5.007	-
P53350	PLK1	210	YDGERKKTLCGTPNY	Phosphorylation	TIG-3	OIS 9d/Ctr	-1.918	-
P53350	PLK1	210	YDGERKKTLCGTPNY	Phosphorylation	HeLa	AZD1152 1uM+ZM447439 5uM/Ctr	-0.228	-
P53350	PLK1	210	YDGERKKTLCGTPNY	Phosphorylation	SCC-9	LPA 10min/Ctr	0.54	-
P53350	PLK1	210	YDGERKKTLCGTPNY	Phosphorylation	SW48 PIK3CA (E545K/+)	GDC0941/Ctr	-0.636	-
P53350	PLK1	210	YDGERKKTLCGTPNY	Phosphorylation	TIG-3	OIS 3d/OISb 3d	0.001	0.999
P53350	PLK1	210	YDGERKKTLCGTPNY	Phosphorylation	KG-1	Erlotinib/Gefitinib	-0.163	-
P53350	PLK1	217	TLCGTPNYIAPEVLS	Phosphorylation	HeLa	MLN8054 1uM/Ctr	-0.609	-
P53350	PLK1	210	YDGERKKTLCGTPNY	Phosphorylation	Jurkat	PGE2 5min/Ctr	-0.664	-
P53350	PLK1	214	RKKTLCGTPNYIAPE	Phosphorylation	HeLa	RO3306/Ctr	-0.701	0.026
P53350	PLK1	214	RKKTLCGTPNYIAPE	Phosphorylation	Jurkat	Cisplatin/Ctr	-0.149	-
P53350	PLK1	210	YDGERKKTLCGTPNY	Phosphorylation	HaCaT	TGFB 20min/Ctr	0.936	0.015
P53350	PLK1	210	YDGERKKTLCGTPNY	Phosphorylation	liver	HCC, Sorafenib/Ctr	21.114	-
P53350	PLK1	464	DGTESYLTVSSHPNS	Phosphorylation	HeLa S3	M/S	3.958	-
P53350	PLK1	268	LRIKKNEYSIPKHIN	Phosphorylation	HEK293	GFP-SRMS/Ctr	14.446	0.341
P53350	PLK1	498	LKAGANITPREGDEL	Phosphorylation	HeLa S3	M/S	3.216	-
P53350	PLK1	224	YIAPEVLSKKGHSFE	Phosphorylation	HeLa	BI2536 0.1uM entry/Ctr	2.748	-
P53350	PLK1	214	RKKTLCGTPNYIAPE	Phosphorylation	HaCaT	TGFB 20min/Ctr	-0.018	0.977
P53350	PLK1	331	RFSIAPSSLDPSNRK	Phosphorylation	HeLa	CX-4945/Ctr	-0.226	0.603
P53350	PLK1	331	RFSIAPSSLDPSNRK	Phosphorylation	HeLa	MLN8054 5uM/Ctr	-0.32	-
P53350	PLK1	210	YDGERKKTLCGTPNY	Phosphorylation	SW48 PIK3CA (E545K/+)	GDC0032/Ctr	0.197	-
P53350	PLK1	210	YDGERKKTLCGTPNY	Phosphorylation	SW620;SW480	SW620/SW480	-0.188	0.882
P53350	PLK1	214	RKKTLCGTPNYIAPE	Phosphorylation	HaCaT	TGFB 15min/Ctr	0.337	0.565
P53350	PLK1	561	DEKRDFRTYRLSLLE	Phosphorylation	hTERT-RPE1	Plk1(wt) 3-MB-PP1/Ctr	0.189	-
P53350	PLK1	217	TLCGTPNYIAPEVLS	Phosphorylation	hTERT-RPE1	Cyclin A High/Low	-0.045	0.929
P53350	PLK1	214	RKKTLCGTPNYIAPE	Phosphorylation	SW620;SW480	SW620/SW480	-0.654	0.882
P53350	PLK1	214	RKKTLCGTPNYIAPE	Phosphorylation	HeLa	MLN8054 0.25uM/Ctr	-0.241	-
P53350	PLK1	210	YDGERKKTLCGTPNY	Phosphorylation	NB-1	Crizotinib/Ctr	-0.52	0.827
P53350	PLK1	210	YDGERKKTLCGTPNY	Phosphorylation	hTERT-RPE1	Plk1(as) 3-MB-PP1/Ctr	-0.926	-
P53350	PLK1	210	YDGERKKTLCGTPNY	Phosphorylation	Jurkat	HIV-1 0min/Ctr	0.258	0.815
P53350	PLK1	341	PSNRKPLTVLNKGLE	Phosphorylation	HeLa	MLN8054 1uM/Ctr	0.009	-
P53350	PLK1	210	YDGERKKTLCGTPNY	Phosphorylation	MCF-7	TNFA/SC-514	0.268	-
P53350	PLK1	366	EEPVVRETGEVVDCH	Phosphorylation	HeLa	MLN8054 1uM/Ctr	0.416	-
P53350	PLK1	210	YDGERKKTLCGTPNY	Phosphorylation	HeLa	Ctr/BI 4834	-0.571	-
P53350	PLK1	335	APSSLDPSNRKPLTV	Phosphorylation	HeLa	MLN8054 1uM/Ctr	-0.749	-
P53350	PLK1	331	RFSIAPSSLDPSNRK	Phosphorylation	HeLa	Taxol/Ctr	0.183	-
P53350	PLK1	331	RFSIAPSSLDPSNRK	Phosphorylation	HeLa	MLN8054 1uM/Ctr	0.12	-
P53350	PLK1	214	RKKTLCGTPNYIAPE	Phosphorylation	HaCaT	TGFB 10min/Ctr	-0.071	0.915
P53350	PLK1	210	YDGERKKTLCGTPNY	Phosphorylation	SW48 PIK3CA (E545K/+)	PI3Ki-A/D/Ctr	0.051	-
P53350	PLK1	210	YDGERKKTLCGTPNY	Phosphorylation	Jurkat	PGE2 30min/Ctr	-0.873	-
P53350	PLK1	217	TLCGTPNYIAPEVLS	Phosphorylation	HeLa	MLN8054 0.25uM/Ctr	-0.346	-
P53350	PLK1	210	YDGERKKTLCGTPNY	Phosphorylation	HEK293	PMA, RSK1/2 RNAi/Ctr	-0.898	-
P53350	PLK1	450	ILYNDGDSLQYIERD	Phosphorylation	HeLa S3	M/S	4.084	-
P53350	PLK1	214	RKKTLCGTPNYIAPE	Phosphorylation	HeLa S3	Ctr/mitosis	1.73	-
P53350	PLK1	210	YDGERKKTLCGTPNY	Phosphorylation	Jurkat	PGE2 60min/Ctr	-0.579	0.002
P53350	PLK1	326	LTIPPRFSIAPSSLD	Phosphorylation	WM239A	PLX4032/AZD6244	-0.184	-
P53350	PLK1	210	YDGERKKTLCGTPNY	Phosphorylation	HeLa S3	AZD1152/Ctr	0.023	-
P53350	PLK1	375	EVVDCHLSDMLQQLH	Phosphorylation	HeLa	MLN8054 5uM/Ctr	0.173	-
P53350	PLK1	210	YDGERKKTLCGTPNY	Phosphorylation	SW48 PIK3CA (H1047R/+)	GDC0032/Ctr	0.088	0.621
P53350	PLK1	331	RFSIAPSSLDPSNRK	Phosphorylation	HeLa	Flavopiridol/Ctr	-0.779	0.002
P53350	PLK1	210	YDGERKKTLCGTPNY	Phosphorylation	HeLa	Flavopiridol/Ctr	-0.679	0.001
P53350	PLK1	214	RKKTLCGTPNYIAPE	Phosphorylation	HeLa S3	Ctr/G1	-1.81	-
P53350	PLK1	331	RFSIAPSSLDPSNRK	Phosphorylation	hTERT-RPE1	Cyclin A High/Low	-0.266	0.117
P53350	PLK1	217	TLCGTPNYIAPEVLS	Phosphorylation	PaSC	Nicotine/Ctr	-0.593	0.025
P53350	PLK1	210	YDGERKKTLCGTPNY	Phosphorylation	SW48 PIK3CA (H1047R/+)	GDC0941/Ctr	0.249	0.167
P53350	PLK1	210	YDGERKKTLCGTPNY	Phosphorylation	HeLa S3	Late S/Ctr	1.06	-
P53350	PLK1	214	RKKTLCGTPNYIAPE	Phosphorylation	HeLa	Taxol/Ctr	0.022	-
P53350	PLK1	210	YDGERKKTLCGTPNY	Phosphorylation	MCF-7	TNFA/IKK-B(WT)	0.85	-
P53350	PLK1	214	RKKTLCGTPNYIAPE	Phosphorylation	Jurkat	HIV-1 0min/Ctr	2.161	-
P53350	PLK1	375	EVVDCHLSDMLQQLH	Phosphorylation	HeLa	MLN8054 0.25uM/Ctr	0.439	-
P53350	PLK1	210	YDGERKKTLCGTPNY	Phosphorylation	SCC-9	LPA 30min/Ctr	0.76	-
P53350	PLK1	210	YDGERKKTLCGTPNY	Phosphorylation	MCF-7	TNFA/Ctr	0.076	-
P53350	PLK1	214	RKKTLCGTPNYIAPE	Phosphorylation	HeLa	BI2536 0.1uM entry/Ctr	0.863	-
P53350	PLK1	210	YDGERKKTLCGTPNY	Phosphorylation	HeLa	MLN8054 0.25uM/Ctr	-0.346	-
P53350	PLK1	210	YDGERKKTLCGTPNY	Phosphorylation	HeLa	CX-4945/Ctr	-0.299	-
P53350	PLK1	331	RFSIAPSSLDPSNRK	Phosphorylation	HeLa	RO-3306/Ctr	-1.138	0.002
P53350	PLK1	214	RKKTLCGTPNYIAPE	Phosphorylation	HeLa S3	M/S	5.527	-
P53350	PLK1	210	YDGERKKTLCGTPNY	Phosphorylation	HUES 9	NCM 0.5h/Ctr	0.34	-
P53350	PLK1	210	YDGERKKTLCGTPNY	Phosphorylation	MCF-7	TNFA, Ctr/SC-514	-0.2	-
P53350	PLK1	585	SRLRYARTMVDKLLS	Phosphorylation	SW620;SW480	SW620/SW480	0.257	-
P53350	PLK1	210	YDGERKKTLCGTPNY	Phosphorylation	hTERT-RPE1	Cyclin A High/Low	-0.339	0.526
P53350	PLK1	210	YDGERKKTLCGTPNY	Phosphorylation	HeLa S3	Ctr/G1	-1.81	-
P53350	PLK1	210	YDGERKKTLCGTPNY	Phosphorylation	Jurkat	PGE2 10min/Ctr	-0.308	0.01
P53350	PLK1	214	RKKTLCGTPNYIAPE	Phosphorylation	MCF-7	TNFA/IKK-B(WT)	0.743	-
P53350	PLK1	210	YDGERKKTLCGTPNY	Phosphorylation	MDA-MB-231	RG7356 0.5/Ctr	-0.126	0.161
P53350	PLK1	210	YDGERKKTLCGTPNY	Phosphorylation	MDA-MB-231	RG7356 1.5/Ctr	-0.268	0.015
P53350	PLK1	210	YDGERKKTLCGTPNY	Phosphorylation	MDA-MB-231	RG7356 4.5/Ctr	-0.077	0.778
P53350	PLK1	2	******MSAAVTAGK	Phosphorylation	basal breast cancer	cold 5min/Ctr	-0.299	0.485
P53350	PLK1	2	******MSAAVTAGK	Phosphorylation	basal breast cancer	cold 30min/Ctr	-0.247	0.485
P53350	PLK1	2	******MSAAVTAGK	Phosphorylation	basal breast cancer	cold 60min/Ctr	-0.2	0.485
P53350	PLK1	498	LKAGANITPREGDEL	Phosphorylation	basal breast cancer	cold 5min/Ctr	-0.096	0.523
P53350	PLK1	498	LKAGANITPREGDEL	Phosphorylation	basal breast cancer	cold 30min/Ctr	-0.275	0.523
P53350	PLK1	498	LKAGANITPREGDEL	Phosphorylation	basal breast cancer	cold 60min/Ctr	-0.706	0.523
P53350	PLK1	210	YDGERKKTLCGTPNY	Phosphorylation	luminal breast cancer	cold 5min/Ctr	0.139	0.143
P53350	PLK1	210	YDGERKKTLCGTPNY	Phosphorylation	luminal breast cancer	cold 30min/Ctr	0.215	0.143
P53350	PLK1	210	YDGERKKTLCGTPNY	Phosphorylation	luminal breast cancer	cold 60min/Ctr	0.32	0.143
P53350	PLK1	214	RKKTLCGTPNYIAPE	Phosphorylation	breast cancer stem cells	SDF-1+CXCR4 stimulation/Ctr	1.666	-
P53350	PLK1	210	YDGERKKTLCGTPNY	Phosphorylation	breast cancer stem cells	SDF-1+CXCR4 stimulation/Ctr	-0.52	-
P53350	PLK1	214	RKKTLCGTPNYIAPE	Phosphorylation	HeLa	tBID delivery/Ctr	-0.122	0.926
P53350	PLK1	214	RKKTLCGTPNYIAPE	Phosphorylation	MM1.S	cocult/monocult	-0.058	0.726
P53350	PLK1	214	RKKTLCGTPNYIAPE	Phosphorylation	MM1.S	Tofacitinib cocult 1.5h/monocult	0.398	0.585
P53350	PLK1	214	RKKTLCGTPNYIAPE	Phosphorylation	MM1.S	Tofacitinib cocult 24h/monocult	-0.372	0.713
P53350	PLK1	214	RKKTLCGTPNYIAPE	Phosphorylation	MM1.S	Tofacitinib cocult 1.5h/Ctr cocult	0.34	0.756
P53350	PLK1	214	RKKTLCGTPNYIAPE	Phosphorylation	MM1.S	Tofacitinib cocult 24h/Ctr cocult	-0.43	0.981
P53350	PLK1	210	YDGERKKTLCGTPNY	Phosphorylation	HCT 116	3D+dispase/2D	-1.193	0.618
P53350	PLK1	210	YDGERKKTLCGTPNY	Phosphorylation	HCT 116	3D+recovery/2D	-1.381	0.303
P53350	PLK1	210	YDGERKKTLCGTPNY	Phosphorylation	HCT 116	3D+recovery/3D+dispase	-0.188	0.489
P53350	PLK1	214	RKKTLCGTPNYIAPE	Phosphorylation	HCT 116	3D+dispase/2D	-2.078	0.183
P53350	PLK1	214	RKKTLCGTPNYIAPE	Phosphorylation	HCT 116	3D+recovery/2D	-0.121	0.921
P53350	PLK1	214	RKKTLCGTPNYIAPE	Phosphorylation	HCT 116	3D+recovery/3D+dispase	1.957	0.064
P53350	PLK1	210	YDGERKKTLCGTPNY	Phosphorylation	HeLa	H2O2 10min/Ctr	1.222	0.22
P53350	PLK1	210	YDGERKKTLCGTPNY	Phosphorylation	HeLa	Olaparib 1h+H2O2 10min/Ctr	0.615	0.59
P53350	PLK1	210	YDGERKKTLCGTPNY	Phosphorylation	HeLa	Olaparib 1h+H2O2 10min/H2O2	-0.606	0.752
P53350	PLK1	214	RKKTLCGTPNYIAPE	Phosphorylation	End1 nuclear	C. trachomatis-infected/Ctr	0.799	-
P53350	PLK1	214	RKKTLCGTPNYIAPE	Phosphorylation	End1/E6E7	C. trachomatis-infected/Ctr	0.481	-
P53350	PLK1	210	YDGERKKTLCGTPNY	Phosphorylation	Karpas-299	Pexidartinib 30min/Ctr	-1.062	0.003
P53350	PLK1	210	YDGERKKTLCGTPNY	Phosphorylation	LNCaP C4-2; 22Rv1	C4-2/22Rv1	-1.231	-
P53350	PLK1	210	YDGERKKTLCGTPNY	Phosphorylation	DU145; 22Rv1	DU145/22Rv1	-0.166	-
P53350	PLK1	210	YDGERKKTLCGTPNY	Phosphorylation	EF-1 mutated NEPC; 22Rv1	EF-1/22Rv1	-1.236	-
P53350	PLK1	210	YDGERKKTLCGTPNY	Phosphorylation	LNCaP; 22Rv1	LNCaP/22Rv1	-1.655	-
P53350	PLK1	210	YDGERKKTLCGTPNY	Phosphorylation	NCI-H660; 22Rv1	NCI-H660/22Rv1	-1.629	-
P53350	PLK1	210	YDGERKKTLCGTPNY	Phosphorylation	PARCB mutated NEPC; 22Rv1	PARCB/22Rv1	-0.131	-
P53350	PLK1	210	YDGERKKTLCGTPNY	Phosphorylation	PC-3; 22Rv1	PC3/22Rv1	-0.174	-
P53350	PLK1	210	YDGERKKTLCGTPNY	Phosphorylation	VCaP; 22Rv1	VCaP/22Rv1	-0.829	-
P53350	PLK1	210	YDGERKKTLCGTPNY	Phosphorylation	DU145; LNCaP C4-2	DU145/C4-2	1.065	-
P53350	PLK1	210	YDGERKKTLCGTPNY	Phosphorylation	EF-1 mutated NEPC; LNCaP C4-2	EF-1/C4-2	-0.005	-
P53350	PLK1	210	YDGERKKTLCGTPNY	Phosphorylation	LNCaP; LNCaP C4-2	LNCaP/C4-2	-0.424	-
P53350	PLK1	210	YDGERKKTLCGTPNY	Phosphorylation	NCI-H660; LNCaP C4-2	NCI-H660/C4-2	-0.398	-
P53350	PLK1	210	YDGERKKTLCGTPNY	Phosphorylation	PARCB mutated NEPC; LNCaP C4-2	PARCB/C4-2	1.1	-
P53350	PLK1	210	YDGERKKTLCGTPNY	Phosphorylation	PC-3; LNCaP C4-2	PC3/C4-2	1.057	-
P53350	PLK1	210	YDGERKKTLCGTPNY	Phosphorylation	VCaP; LNCaP C4-2	VCaP/C4-2	0.401	-
P53350	PLK1	210	YDGERKKTLCGTPNY	Phosphorylation	EF-1 mutated NEPC; DU145	EF-1/DU145	-1.07	-
P53350	PLK1	210	YDGERKKTLCGTPNY	Phosphorylation	LNCaP; DU145	LNCaP/DU145	-1.489	-
P53350	PLK1	210	YDGERKKTLCGTPNY	Phosphorylation	NCI-H660; DU145	NCI-H660/DU145	-1.463	-
P53350	PLK1	210	YDGERKKTLCGTPNY	Phosphorylation	PARCB mutated NEPC; DU145	PARCB/DU145	0.035	-
P53350	PLK1	210	YDGERKKTLCGTPNY	Phosphorylation	PC-3; DU145	PC3/DU145	-0.008	-
P53350	PLK1	210	YDGERKKTLCGTPNY	Phosphorylation	VCaP; DU145	VCaP/DU145	-0.664	-
P53350	PLK1	210	YDGERKKTLCGTPNY	Phosphorylation	LNCaP; EF-1 mutated NEPC	LNCaP/EF-1	-0.419	-
P53350	PLK1	210	YDGERKKTLCGTPNY	Phosphorylation	NCI-H660; EF-1 mutated NEPC	NCI-H660/EF-1	-0.393	-
P53350	PLK1	210	YDGERKKTLCGTPNY	Phosphorylation	PARCB mutated NEPC; EF-1 mutated NEPC	PARCB/EF-1	1.105	-
P53350	PLK1	210	YDGERKKTLCGTPNY	Phosphorylation	PC-3; EF-1 mutated NEPC	PC3/EF-1	1.062	-
P53350	PLK1	210	YDGERKKTLCGTPNY	Phosphorylation	VCaP; EF-1 mutated NEPC	VCaP/EF-1	0.407	-
P53350	PLK1	210	YDGERKKTLCGTPNY	Phosphorylation	NCI-H660; LNCaP	NCI-H660/LNCaP	0.026	-
P53350	PLK1	210	YDGERKKTLCGTPNY	Phosphorylation	PARCB mutated NEPC; LNCaP	PARCB/LNCaP	1.524	-
P53350	PLK1	210	YDGERKKTLCGTPNY	Phosphorylation	PC-3; LNCaP	PC3/LNCaP	1.481	-
P53350	PLK1	210	YDGERKKTLCGTPNY	Phosphorylation	VCaP; LNCaP	VCaP/LNCaP	0.825	-
P53350	PLK1	210	YDGERKKTLCGTPNY	Phosphorylation	PARCB mutated NEPC; NCI-H660	PARCB/NCI-H660	1.498	-
P53350	PLK1	210	YDGERKKTLCGTPNY	Phosphorylation	PC-3; NCI-H660	PC3/NCI-H660	1.455	-
P53350	PLK1	210	YDGERKKTLCGTPNY	Phosphorylation	VCaP; NCI-H660	VCaP/NCI-H660	0.799	-
P53350	PLK1	210	YDGERKKTLCGTPNY	Phosphorylation	PC-3; PARCB mutated NEPC	PC3/PARCB	-0.043	-
P53350	PLK1	210	YDGERKKTLCGTPNY	Phosphorylation	VCaP; PARCB mutated NEPC	VCaP/PARCB	-0.699	-
P53350	PLK1	210	YDGERKKTLCGTPNY	Phosphorylation	VCaP; PC-3	VCaP/PC3	-0.656	-
P53350	PLK1	210	YDGERKKTLCGTPNY	Phosphorylation	HCT 116	ETAA1-AAD+TOPBP1-AID / Ctr	-0.12	-
P53350	PLK1	269	RIKKNEYSIPKHINP	Phosphorylation	isolated CD4+ T	HIV infected 15min/Ctr	-0.665	-
P53350	PLK1	269	RIKKNEYSIPKHINP	Phosphorylation	isolated CD4+ T	HIV infected+maraviroc 1min/Ctr	0.547	-
P53350	PLK1	214	RKKTLCGTPNYIAPE	Phosphorylation	HCT 116	ETAA1-AAD+TOPBP1-AID / Ctr	0.017	-
P53350	PLK1	210	YDGERKKTLCGTPNY	Phosphorylation	Kelly	THZ531 2h/DMSO	0.076	-
P53350	PLK1	210	YDGERKKTLCGTPNY	Phosphorylation	U2OS	CDKL5 expressing/CDKL5 KO	0.346	-
P53350	PLK1	269	RIKKNEYSIPKHINP	Phosphorylation	isolated CD4+ T	HIV infected 60 min/Ctr	-0.001	-
P53350	PLK1	269	RIKKNEYSIPKHINP	Phosphorylation	isolated CD4+ T	HIV infected 1min/Ctr	-0.605	-
P53350	PLK1	210	YDGERKKTLCGTPNY	Phosphorylation	HCT 116	ETAA1-AAD/Ctr	0.828	-
P53350	PLK1	210	YDGERKKTLCGTPNY	Phosphorylation	HCT 116	TOPBP1-AID/Ctr	0.156	-
P53350	PLK1	210	YDGERKKTLCGTPNY	Phosphorylation	IMR-32	THZ531 2h/DMSO	0.245	-
P53350	PLK1	269	RIKKNEYSIPKHINP	Phosphorylation	isolated CD4+ T	HIV infected+maraviroc 15min/Ctr	0.223	-
P53350	PLK1	269	RIKKNEYSIPKHINP	Phosphorylation	isolated CD4+ T	HIV infected+maraviroc 60 min/Ctr	-0.631	-
P53350	PLK1	214	RKKTLCGTPNYIAPE	Phosphorylation	HCT 116	TOPBP1-AID/Ctr	-0.221	-
P53350	PLK1	214	RKKTLCGTPNYIAPE	Phosphorylation	HCT 116	ETAA1-AAD/Ctr	0.805	-
Q07832	Plk1	210	YEGERKKTLCGTPNY	Phosphorylation	MEFs (Tsc2-KO)	Sirolimus 2h/Ctr	-0.353	-
Q07832	Plk1	214	RKKTLCGTPNYIAPE	Phosphorylation	MEFs (Tsc2-KO)	Sirolimus 2h/Ctr	0.44	-
Q07832	Plk1	210	YEGERKKTLCGTPNY	Phosphorylation	mES	Cisplatin 4h/Ctr	-0.728	0.063
Q07832	Plk1	214	RKKTLCGTPNYIAPE	Phosphorylation	mES	Cisplatin 4h/Ctr	-1.121	0.01
Q07832	Plk1	210	YEGERKKTLCGTPNY	Phosphorylation	liver	cold ischemia 60min/Ctr	-0.84	-
Q07832	Plk1	214	RKKTLCGTPNYIAPE	Phosphorylation	fibrosarcoma L929	RIP3 KO+TNF 4h/RIP3 KO	-0.623	-
Q07832	Plk1	214	RKKTLCGTPNYIAPE	Phosphorylation	fibrosarcoma L929	TNF 4h/Ctr	-0.104	-
Q07832	Plk1	210	YEGERKKTLCGTPNY	Phosphorylation	CTLs	PKD2 KO/WT	0.02	-
Q07832	Plk1	214	RKKTLCGTPNYIAPE	Phosphorylation	CTLs	PKD2 KO/WT	-0.05	-
Q07832	Plk1	210	YEGERKKTLCGTPNY	Phosphorylation	MIN6	LG 10min + cAMP/LG 10min	0.508	0.621
Q07832	Plk1	210	YEGERKKTLCGTPNY	Phosphorylation	MIN6	HG 10min + cAMP/HG 10min	0.273	0.621
Q07832	Plk1	210	YEGERKKTLCGTPNY	Phosphorylation	MIN6	LG 10min + GLP1/LG 10min	0.926	0.621
Q07832	Plk1	210	YEGERKKTLCGTPNY	Phosphorylation	MIN6	HG 10min + GLP1/HG 10min	0.305	0.621
Q07832	Plk1	210	YEGERKKTLCGTPNY	Phosphorylation	MIN6	HG 30min + GLP1/HG 30min	-0.414	0.621
Q07832	Plk1	210	YEGERKKTLCGTPNY	Phosphorylation	MIN6	LG 10min + SB/LG 10min	-0.081	0.621
Q07832	Plk1	210	YEGERKKTLCGTPNY	Phosphorylation	MIN6	HG 10min + SB/HG 10min	-0.52	0.621
Q07832	Plk1	210	YEGERKKTLCGTPNY	Phosphorylation	MIN6	HG 30min + SB/HG 30min	-0.824	0.621
Q07832	Plk1	214	RKKTLCGTPNYIAPE	Phosphorylation	MIN6	LG 10min + cAMP/LG 10min	-0.335	0.738
Q07832	Plk1	214	RKKTLCGTPNYIAPE	Phosphorylation	MIN6	HG 10min + cAMP/HG 10min	-0.437	0.738
Q07832	Plk1	214	RKKTLCGTPNYIAPE	Phosphorylation	MIN6	HG 30min + cAMP/HG 30min	-0.269	0.738
Q07832	Plk1	214	RKKTLCGTPNYIAPE	Phosphorylation	MIN6	LG 10min + GLP1/LG 10min	-0.213	0.738
Q07832	Plk1	214	RKKTLCGTPNYIAPE	Phosphorylation	MIN6	HG 10min + GLP1/HG 10min	-0.56	0.738
Q07832	Plk1	214	RKKTLCGTPNYIAPE	Phosphorylation	MIN6	HG 30min + GLP1/HG 30min	0.172	0.738
Q07832	Plk1	214	RKKTLCGTPNYIAPE	Phosphorylation	MIN6	LG 10min + SB/LG 10min	-0.644	0.738
Q07832	Plk1	214	RKKTLCGTPNYIAPE	Phosphorylation	MIN6	HG 10min + SB/HG 10min	-0.634	0.738
Q07832	Plk1	214	RKKTLCGTPNYIAPE	Phosphorylation	MIN6	HG 30min + SB/HG 30min	0.026	0.738
Q07832	Plk1	210	YEGERKKTLCGTPNY	Phosphorylation	MIN6	LG 10min/Ctr	1.117	0.621
Q07832	Plk1	210	YEGERKKTLCGTPNY	Phosphorylation	MIN6	HG 10min/Ctr	1.53	0.621
Q07832	Plk1	210	YEGERKKTLCGTPNY	Phosphorylation	MIN6	HG 30min/Ctr	1.555	0.621
Q07832	Plk1	214	RKKTLCGTPNYIAPE	Phosphorylation	MIN6	LG 10min/Ctr	0.854	0.738
Q07832	Plk1	214	RKKTLCGTPNYIAPE	Phosphorylation	MIN6	HG 10min/Ctr	1.034	0.738
Q07832	Plk1	214	RKKTLCGTPNYIAPE	Phosphorylation	MIN6	HG 30min/Ctr	0.387	0.738
Q07832	Plk1	331	RFSIAPSSLDPSSRK	Phosphorylation	Neuro-2a	Ab 4h/Ctr	0.558	-
Q07832	Plk1	331	RFSIAPSSLDPSSRK	Phosphorylation	Neuro-2a	GFKP 1h+Ab 4h/Ctr	1.202	-
Q07832	Plk1	331	RFSIAPSSLDPSSRK	Phosphorylation	Neuro-2a	GFKP 1h+Ab 4h/Ab 4h	2.115	-
Q07832	Plk1	326	LTIPPRFSIAPSSLD	Phosphorylation	Neuro-2a	Ab 4h/Ctr	1.203	-
Q07832	Plk1	326	LTIPPRFSIAPSSLD	Phosphorylation	Neuro-2a	GFKP 1h+Ab 4h/Ctr	1.51	-
Q07832	Plk1	326	LTIPPRFSIAPSSLD	Phosphorylation	Neuro-2a	GFKP 1h+Ab 4h/Ab 4h	1.237	-
Q07832	Plk1	210	YEGERKKTLCGTPNY	Phosphorylation	Ba/F3	Tofacitinib 90min+JAK3-L857Q/Ctr	-0.32	-
Q07832	Plk1	210	YEGERKKTLCGTPNY	Phosphorylation	Ba/F3	Ruxolitinib 90min+JAK3-L857Q/Ctr	-0.687	-
Q07832	Plk1	210	YEGERKKTLCGTPNY	Phosphorylation	Ba/F3	M511I transformed/Ctr	0.316	-
Q07832	Plk1	210	YEGERKKTLCGTPNY	Phosphorylation	Neuro-2a	corynoxine 6h/Ctr	0.313	-
Q07832	Plk1	210	YEGERKKTLCGTPNY	Phosphorylation	Neuro-2a	corynoxine B 6h/Ctr	-0.618	-
Q07832	Plk1	210	YEGERKKTLCGTPNY	Phosphorylation	mpkCCD	PKA DKO/WT	0.791	0.372
Q07832	Plk1	210	YEGERKKTLCGTPNY	Phosphorylation	primary ESCs	Transition 5min/0min	-46.31	-
Q07832	Plk1	210	YEGERKKTLCGTPNY	Phosphorylation	primary ESCs	Transition 30min/0min	-46.739	-
Q07832	Plk1	210	YEGERKKTLCGTPNY	Phosphorylation	primary ESCs	Transition 1h/0min	-47.413	-
Q07832	Plk1	210	YEGERKKTLCGTPNY	Phosphorylation	primary ESCs	Transition 3h/0min	-46.555	-
Q07832	Plk1	210	YEGERKKTLCGTPNY	Phosphorylation	primary ESCs	Transition 6h/0min	-46.35	-
Q07832	Plk1	210	YEGERKKTLCGTPNY	Phosphorylation	primary ESCs	Transition 2h/0min	-46.464	-
Q07832	Plk1	210	YEGERKKTLCGTPNY	Phosphorylation	primary ESCs	Transition 24h/0min	-46.169	-
Q07832	Plk1	210	YEGERKKTLCGTPNY	Phosphorylation	primary ESCs	Transition 36h/0min	-45.388	-
Q07832	Plk1	210	YEGERKKTLCGTPNY	Phosphorylation	primary ESCs	Transition 48h/0min	-46.081	-
Q07832	Plk1	210	YEGERKKTLCGTPNY	Phosphorylation	primary ESCs	Transition 72h/0min	-46.883	-
Q07832	Plk1	210	YEGERKKTLCGTPNY	Phosphorylation	primary ESCs	Transition 30min/5min	-0.429	-
Q07832	Plk1	210	YEGERKKTLCGTPNY	Phosphorylation	primary ESCs	Transition 1h/5min	-1.103	-
Q07832	Plk1	210	YEGERKKTLCGTPNY	Phosphorylation	primary ESCs	Transition 3h/5min	-0.245	-
Q07832	Plk1	210	YEGERKKTLCGTPNY	Phosphorylation	primary ESCs	Transition 6h/5min	-0.04	-
Q07832	Plk1	210	YEGERKKTLCGTPNY	Phosphorylation	primary ESCs	Transition 2h/5min	-0.154	-
Q07832	Plk1	210	YEGERKKTLCGTPNY	Phosphorylation	primary ESCs	Transition 24h/5min	0.141	-
Q07832	Plk1	210	YEGERKKTLCGTPNY	Phosphorylation	primary ESCs	Transition 36h/5min	0.922	-
Q07832	Plk1	210	YEGERKKTLCGTPNY	Phosphorylation	primary ESCs	Transition 48h/5min	0.229	-
Q07832	Plk1	210	YEGERKKTLCGTPNY	Phosphorylation	primary ESCs	Transition 72h/5min	-0.573	-
Q07832	Plk1	210	YEGERKKTLCGTPNY	Phosphorylation	primary ESCs	Transition 1h/30min	-0.674	-
Q07832	Plk1	210	YEGERKKTLCGTPNY	Phosphorylation	primary ESCs	Transition 3h/30min	0.184	-
Q07832	Plk1	210	YEGERKKTLCGTPNY	Phosphorylation	primary ESCs	Transition 6h/30min	0.389	-
Q07832	Plk1	210	YEGERKKTLCGTPNY	Phosphorylation	primary ESCs	Transition 2h/30min	0.275	-
Q07832	Plk1	210	YEGERKKTLCGTPNY	Phosphorylation	primary ESCs	Transition 24h/30min	0.57	-
Q07832	Plk1	210	YEGERKKTLCGTPNY	Phosphorylation	primary ESCs	Transition 36h/30min	1.351	-
Q07832	Plk1	210	YEGERKKTLCGTPNY	Phosphorylation	primary ESCs	Transition 48h/30min	0.658	-
Q07832	Plk1	210	YEGERKKTLCGTPNY	Phosphorylation	primary ESCs	Transition 72h/30min	-0.144	-
Q07832	Plk1	210	YEGERKKTLCGTPNY	Phosphorylation	primary ESCs	Transition 3h/1h	0.858	-
Q07832	Plk1	210	YEGERKKTLCGTPNY	Phosphorylation	primary ESCs	Transition 6h/1h	1.063	-
Q07832	Plk1	210	YEGERKKTLCGTPNY	Phosphorylation	primary ESCs	Transition 2h/1h	0.949	-
Q07832	Plk1	210	YEGERKKTLCGTPNY	Phosphorylation	primary ESCs	Transition 24h/1h	1.244	-
Q07832	Plk1	210	YEGERKKTLCGTPNY	Phosphorylation	primary ESCs	Transition 36h/1h	2.025	-
Q07832	Plk1	210	YEGERKKTLCGTPNY	Phosphorylation	primary ESCs	Transition 48h/1h	1.332	-
Q07832	Plk1	210	YEGERKKTLCGTPNY	Phosphorylation	primary ESCs	Transition 72h/1h	0.53	-
Q07832	Plk1	210	YEGERKKTLCGTPNY	Phosphorylation	primary ESCs	Transition 6h/3h	0.205	-
Q07832	Plk1	210	YEGERKKTLCGTPNY	Phosphorylation	primary ESCs	Transition 2h/3h	0.091	-
Q07832	Plk1	210	YEGERKKTLCGTPNY	Phosphorylation	primary ESCs	Transition 24h/3h	0.386	-
Q07832	Plk1	210	YEGERKKTLCGTPNY	Phosphorylation	primary ESCs	Transition 36h/3h	1.167	-
Q07832	Plk1	210	YEGERKKTLCGTPNY	Phosphorylation	primary ESCs	Transition 48h/3h	0.474	-
Q07832	Plk1	210	YEGERKKTLCGTPNY	Phosphorylation	primary ESCs	Transition 72h/3h	-0.328	-
Q07832	Plk1	210	YEGERKKTLCGTPNY	Phosphorylation	primary ESCs	Transition 2h/6h	-0.114	-
Q07832	Plk1	210	YEGERKKTLCGTPNY	Phosphorylation	primary ESCs	Transition 24h/6h	0.181	-
Q07832	Plk1	210	YEGERKKTLCGTPNY	Phosphorylation	primary ESCs	Transition 36h/6h	0.962	-
Q07832	Plk1	210	YEGERKKTLCGTPNY	Phosphorylation	primary ESCs	Transition 48h/6h	0.269	-
Q07832	Plk1	210	YEGERKKTLCGTPNY	Phosphorylation	primary ESCs	Transition 72h/6h	-0.533	-
Q07832	Plk1	210	YEGERKKTLCGTPNY	Phosphorylation	primary ESCs	Transition 24h/2h	0.295	-
Q07832	Plk1	210	YEGERKKTLCGTPNY	Phosphorylation	primary ESCs	Transition 36h/2h	1.076	-
Q07832	Plk1	210	YEGERKKTLCGTPNY	Phosphorylation	primary ESCs	Transition 48h/2h	0.383	-
Q07832	Plk1	210	YEGERKKTLCGTPNY	Phosphorylation	primary ESCs	Transition 72h/2h	-0.419	-
Q07832	Plk1	210	YEGERKKTLCGTPNY	Phosphorylation	primary ESCs	Transition 36h/24h	0.781	-
Q07832	Plk1	210	YEGERKKTLCGTPNY	Phosphorylation	primary ESCs	Transition 48h/24h	0.088	-
Q07832	Plk1	210	YEGERKKTLCGTPNY	Phosphorylation	primary ESCs	Transition 72h/24h	-0.714	-
Q07832	Plk1	210	YEGERKKTLCGTPNY	Phosphorylation	primary ESCs	Transition 48h/36h	-0.693	-
Q07832	Plk1	210	YEGERKKTLCGTPNY	Phosphorylation	primary ESCs	Transition 72h/36h	-1.495	-
Q07832	Plk1	210	YEGERKKTLCGTPNY	Phosphorylation	primary ESCs	Transition 72h/48h	-0.802	-
Q07832	Plk1	214	RKKTLCGTPNYIAPE	Phosphorylation	primary ESCs	Transition 5min/0min	-64.109	-
Q07832	Plk1	214	RKKTLCGTPNYIAPE	Phosphorylation	primary ESCs	Transition 30min/0min	-63.462	-
Q07832	Plk1	214	RKKTLCGTPNYIAPE	Phosphorylation	primary ESCs	Transition 1h/0min	-64.065	-
Q07832	Plk1	214	RKKTLCGTPNYIAPE	Phosphorylation	primary ESCs	Transition 6h/0min	-63.342	-
Q07832	Plk1	214	RKKTLCGTPNYIAPE	Phosphorylation	primary ESCs	Transition 2h/0min	-63.289	-
Q07832	Plk1	214	RKKTLCGTPNYIAPE	Phosphorylation	primary ESCs	Transition 24h/0min	-63.235	-
Q07832	Plk1	214	RKKTLCGTPNYIAPE	Phosphorylation	primary ESCs	Transition 36h/0min	-62.946	-
Q07832	Plk1	214	RKKTLCGTPNYIAPE	Phosphorylation	primary ESCs	Transition 48h/0min	-63.209	-
Q07832	Plk1	214	RKKTLCGTPNYIAPE	Phosphorylation	primary ESCs	Transition 72h/0min	-64.507	-
Q07832	Plk1	214	RKKTLCGTPNYIAPE	Phosphorylation	primary ESCs	Transition 30min/5min	0.647	-
Q07832	Plk1	214	RKKTLCGTPNYIAPE	Phosphorylation	primary ESCs	Transition 1h/5min	0.045	-
Q07832	Plk1	214	RKKTLCGTPNYIAPE	Phosphorylation	primary ESCs	Transition 6h/5min	0.767	-
Q07832	Plk1	214	RKKTLCGTPNYIAPE	Phosphorylation	primary ESCs	Transition 2h/5min	0.82	-
Q07832	Plk1	214	RKKTLCGTPNYIAPE	Phosphorylation	primary ESCs	Transition 24h/5min	0.875	-
Q07832	Plk1	214	RKKTLCGTPNYIAPE	Phosphorylation	primary ESCs	Transition 36h/5min	1.163	-
Q07832	Plk1	214	RKKTLCGTPNYIAPE	Phosphorylation	primary ESCs	Transition 48h/5min	0.9	-
Q07832	Plk1	214	RKKTLCGTPNYIAPE	Phosphorylation	primary ESCs	Transition 72h/5min	-0.398	-
Q07832	Plk1	214	RKKTLCGTPNYIAPE	Phosphorylation	primary ESCs	Transition 1h/30min	-0.602	-
Q07832	Plk1	214	RKKTLCGTPNYIAPE	Phosphorylation	primary ESCs	Transition 6h/30min	0.12	-
Q07832	Plk1	214	RKKTLCGTPNYIAPE	Phosphorylation	primary ESCs	Transition 2h/30min	0.173	-
Q07832	Plk1	214	RKKTLCGTPNYIAPE	Phosphorylation	primary ESCs	Transition 24h/30min	0.227	-
Q07832	Plk1	214	RKKTLCGTPNYIAPE	Phosphorylation	primary ESCs	Transition 36h/30min	0.516	-
Q07832	Plk1	214	RKKTLCGTPNYIAPE	Phosphorylation	primary ESCs	Transition 48h/30min	0.253	-
Q07832	Plk1	214	RKKTLCGTPNYIAPE	Phosphorylation	primary ESCs	Transition 72h/30min	-1.045	-
Q07832	Plk1	214	RKKTLCGTPNYIAPE	Phosphorylation	primary ESCs	Transition 6h/1h	0.723	-
Q07832	Plk1	214	RKKTLCGTPNYIAPE	Phosphorylation	primary ESCs	Transition 2h/1h	0.775	-
Q07832	Plk1	214	RKKTLCGTPNYIAPE	Phosphorylation	primary ESCs	Transition 24h/1h	0.83	-
Q07832	Plk1	214	RKKTLCGTPNYIAPE	Phosphorylation	primary ESCs	Transition 36h/1h	1.118	-
Q07832	Plk1	214	RKKTLCGTPNYIAPE	Phosphorylation	primary ESCs	Transition 48h/1h	0.856	-
Q07832	Plk1	214	RKKTLCGTPNYIAPE	Phosphorylation	primary ESCs	Transition 72h/1h	-0.443	-
Q07832	Plk1	214	RKKTLCGTPNYIAPE	Phosphorylation	primary ESCs	Transition 2h/6h	0.053	-
Q07832	Plk1	214	RKKTLCGTPNYIAPE	Phosphorylation	primary ESCs	Transition 24h/6h	0.107	-
Q07832	Plk1	214	RKKTLCGTPNYIAPE	Phosphorylation	primary ESCs	Transition 36h/6h	0.396	-
Q07832	Plk1	214	RKKTLCGTPNYIAPE	Phosphorylation	primary ESCs	Transition 48h/6h	0.133	-
Q07832	Plk1	214	RKKTLCGTPNYIAPE	Phosphorylation	primary ESCs	Transition 72h/6h	-1.165	-
Q07832	Plk1	214	RKKTLCGTPNYIAPE	Phosphorylation	primary ESCs	Transition 24h/2h	0.055	-
Q07832	Plk1	214	RKKTLCGTPNYIAPE	Phosphorylation	primary ESCs	Transition 36h/2h	0.343	-
Q07832	Plk1	214	RKKTLCGTPNYIAPE	Phosphorylation	primary ESCs	Transition 48h/2h	0.08	-
Q07832	Plk1	214	RKKTLCGTPNYIAPE	Phosphorylation	primary ESCs	Transition 72h/2h	-1.218	-
Q07832	Plk1	214	RKKTLCGTPNYIAPE	Phosphorylation	primary ESCs	Transition 36h/24h	0.289	-
Q07832	Plk1	214	RKKTLCGTPNYIAPE	Phosphorylation	primary ESCs	Transition 48h/24h	0.026	-
Q07832	Plk1	214	RKKTLCGTPNYIAPE	Phosphorylation	primary ESCs	Transition 72h/24h	-1.272	-
Q07832	Plk1	214	RKKTLCGTPNYIAPE	Phosphorylation	primary ESCs	Transition 48h/36h	-0.263	-
Q07832	Plk1	214	RKKTLCGTPNYIAPE	Phosphorylation	primary ESCs	Transition 72h/36h	-1.561	-
Q07832	Plk1	214	RKKTLCGTPNYIAPE	Phosphorylation	primary ESCs	Transition 72h/48h	-1.298	-
Q07832	Plk1	210	YEGERKKTLCGTPNY	Phosphorylation	mESCs	(Fgf4-/-)+FGF4 5min/Ctr	-0.49	0.171
Q07832	Plk1	210	YEGERKKTLCGTPNY	Phosphorylation	mESCs	(Fgf4-/-)+FGF4 20min/Ctr	-0.092	0.583
Q07832	Plk1	210	YEGERKKTLCGTPNY	Phosphorylation	mESCs	(Fgf4-/-)+FGF4 20min/5min	0.398	0.374
Q07832	Plk1	331	RFSIAPSSLDPSSRK	Phosphorylation	mESCs	(Fgf4-/-)+FGF4 5min/Ctr	-0.004	0.684
Q07832	Plk1	331	RFSIAPSSLDPSSRK	Phosphorylation	mESCs	(Fgf4-/-)+FGF4 20min/Ctr	-0.022	0.658
Q07832	Plk1	331	RFSIAPSSLDPSSRK	Phosphorylation	mESCs	(Fgf4-/-)+FGF4 20min/5min	-0.018	0.767
Q62673	Plk1	210	YEGERKKTLCGTPNY	Phosphorylation	normal rat kidney cells (GFP-LC3)	SiNP 8h/Ctr	0.031	0.52
Q62673	Plk1	210	YEGERKKTLCGTPNY	Phosphorylation	normal rat kidney cells (GFP-LC3)	SiNP 16h/Ctr	0.219	0.524
Q62673	Plk1	210	YEGERKKTLCGTPNY	Phosphorylation	normal rat kidney cells (GFP-LC3)	SiNP 20h/Ctr	0.501	0.532
Q62673	Plk1	210	YEGERKKTLCGTPNY	Phosphorylation	normal rat kidney cells (GFP-LC3)	SiNP 24h/Ctr	0.478	0.978
Q62673	Plk1	210	YEGERKKTLCGTPNY	Phosphorylation	normal rat kidney cells (GFP-LC3)	SiNP 16h/SiNP 8h	0.188	0.996
Q62673	Plk1	210	YEGERKKTLCGTPNY	Phosphorylation	normal rat kidney cells (GFP-LC3)	SiNP 20h/SiNP 8h	0.47	0.989
Q62673	Plk1	210	YEGERKKTLCGTPNY	Phosphorylation	normal rat kidney cells (GFP-LC3)	SiNP 24h/SiNP 8h	0.448	0.507
Q62673	Plk1	210	YEGERKKTLCGTPNY	Phosphorylation	normal rat kidney cells (GFP-LC3)	SiNP 20h/SiNP 16h	0.282	0.993
Q62673	Plk1	210	YEGERKKTLCGTPNY	Phosphorylation	normal rat kidney cells (GFP-LC3)	SiNP 24h/SiNP 16h	0.259	0.512
Q62673	Plk1	210	YEGERKKTLCGTPNY	Phosphorylation	normal rat kidney cells (GFP-LC3)	SiNP 24h/SiNP 20h	-0.023	0.519
Q62673	Plk1	214	RKKTLCGTPNYIAPE	Phosphorylation	normal rat kidney cells (GFP-LC3)	SiNP 8h/Ctr	0.36	0.404
Q62673	Plk1	214	RKKTLCGTPNYIAPE	Phosphorylation	normal rat kidney cells (GFP-LC3)	SiNP 16h/Ctr	0.783	0.384
Q62673	Plk1	214	RKKTLCGTPNYIAPE	Phosphorylation	normal rat kidney cells (GFP-LC3)	SiNP 20h/Ctr	0.81	0.962
Q62673	Plk1	214	RKKTLCGTPNYIAPE	Phosphorylation	normal rat kidney cells (GFP-LC3)	SiNP 24h/Ctr	0.671	0.389
Q62673	Plk1	214	RKKTLCGTPNYIAPE	Phosphorylation	normal rat kidney cells (GFP-LC3)	SiNP 16h/SiNP 8h	0.423	0.095
Q62673	Plk1	214	RKKTLCGTPNYIAPE	Phosphorylation	normal rat kidney cells (GFP-LC3)	SiNP 20h/SiNP 8h	0.451	0.446
Q62673	Plk1	214	RKKTLCGTPNYIAPE	Phosphorylation	normal rat kidney cells (GFP-LC3)	SiNP 24h/SiNP 8h	0.311	0.16
Q62673	Plk1	214	RKKTLCGTPNYIAPE	Phosphorylation	normal rat kidney cells (GFP-LC3)	SiNP 20h/SiNP 16h	0.028	0.424
Q62673	Plk1	214	RKKTLCGTPNYIAPE	Phosphorylation	normal rat kidney cells (GFP-LC3)	SiNP 24h/SiNP 16h	-0.112	0.629
Q62673	Plk1	214	RKKTLCGTPNYIAPE	Phosphorylation	normal rat kidney cells (GFP-LC3)	SiNP 24h/SiNP 20h	-0.139	0.43
Q9BVS4	RIOK2	332	NIETKEGSEFSFSDG	Phosphorylation	hTERT-RPE1	Plk1(wt) 3-MB-PP1/Ctr	0.075	0.026
Q9BVS4	RIOK2	385	EDSLSEESADARSFE	Phosphorylation	A-431	K8-S73D/WT	0.681	-
Q9BVS4	RIOK2	489	LSITSSGSAVSCSTI	Phosphorylation	Jurkat	PGE2 10min/Ctr	0.073	0.662
Q9BVS4	RIOK2	382	QIKEDSLSEESADAR	Phosphorylation	HeLa	EGF 10min/Ctr	0.609	-
Q9BVS4	RIOK2	442	QGGVPAGSDEYEDEC	Phosphorylation	NHA	IDH1mut-NHA/Ctr	-0.717	-
Q9BVS4	RIOK2	382	QIKEDSLSEESADAR	Phosphorylation	MCF-7	IKKB(K44M), TNFA/Ctr	0.502	-
Q9BVS4	RIOK2	495	GSAVSCSTIPPELVK	Phosphorylation	HeLa	EGF 10min/Ctr	1.222	-
Q9BVS4	RIOK2	380	PEQIKEDSLSEESAD	Phosphorylation	Daudi	BCR stimulation 10min/Ctr	-0.367	-
Q9BVS4	RIOK2	332	NIETKEGSEFSFSDG	Phosphorylation	COLO 205	PLX4032 5min/Ctr	-0.181	-
Q9BVS4	RIOK2	332	NIETKEGSEFSFSDG	Phosphorylation	hTERT-RPE1	Plk1(as) 3-MB-PP1/Ctr	0.238	-
Q9BVS4	RIOK2	494	SGSAVSCSTIPPELV	Phosphorylation	HeLa	EGF 5min/Ctr	0.474	-
Q9BVS4	RIOK2	350	EKAEVYGSENESERN	Phosphorylation	HeLa	Flavopiridol/Ctr	-0.21	-
Q9BVS4	RIOK2	380	PEQIKEDSLSEESAD	Phosphorylation	HFF	HSV-1 6h/Ctr	1.746	-
Q9BVS4	RIOK2	337	EGSEFSFSDGEVAEK	Phosphorylation	Jurkat E6.1	Anti-CD3+Anti-CD28 120min/Ctr	7.617	-
Q9BVS4	RIOK2	380	PEQIKEDSLSEESAD	Phosphorylation	A-431	K8-S431D/WT	0.168	-
Q9BVS4	RIOK2	350	EKAEVYGSENESERN	Phosphorylation	HeLa	EGF 10min/Ctr	0.068	-
Q9BVS4	RIOK2	445	VPAGSDEYEDECPHL	Phosphorylation	Jurkat	Cisplatin/Ctr	3.612	-
Q9BVS4	RIOK2	337	EGSEFSFSDGEVAEK	Phosphorylation	Jurkat	HIV-1 0min/Ctr	-0.67	-
Q9BVS4	RIOK2	337	EGSEFSFSDGEVAEK	Phosphorylation	SH-SY5Y	Crizotinib/Ctr	0.438	0.066
Q9BVS4	RIOK2	337	EGSEFSFSDGEVAEK	Phosphorylation	BOEC	Thrombin 30min/Ctr	-0.037	0.598
Q9BVS4	RIOK2	335	TKEGSEFSFSDGEVA	Phosphorylation	HaCaT	TGFB 10min/Ctr	-0.827	0.007
Q9BVS4	RIOK2	350	EKAEVYGSENESERN	Phosphorylation	WM239A	SCH/TRA	-0.323	-
Q9BVS4	RIOK2	350	EKAEVYGSENESERN	Phosphorylation	MCF-7	SC-514/Ctr	-0.166	-
Q9BVS4	RIOK2	335	TKEGSEFSFSDGEVA	Phosphorylation	HeLa	AZD1152 1uM+ZM447439 5uM/Ctr	-0.048	-
Q9BVS4	RIOK2	335	TKEGSEFSFSDGEVA	Phosphorylation	MCF-7	TNFA/IKK-B(WT)	0.26	-
Q9BVS4	RIOK2	335	TKEGSEFSFSDGEVA	Phosphorylation	CL1-0	Citreoviridin 5min/Ctr	-0.223	-
Q9BVS4	RIOK2	489	LSITSSGSAVSCSTI	Phosphorylation	HEK293	Insulin/Ctr	-0.175	-
Q9BVS4	RIOK2	350	EKAEVYGSENESERN	Phosphorylation	WM239A	PLX4032/AZD6244	0.735	0.308
Q9BVS4	RIOK2	382	QIKEDSLSEESADAR	Phosphorylation	Jurkat	PGE2 20min/Ctr	0.121	0.093
Q9BVS4	RIOK2	350	EKAEVYGSENESERN	Phosphorylation	HeLa	EGF 24h/Ctr	0.053	-
Q9BVS4	RIOK2	495	GSAVSCSTIPPELVK	Phosphorylation	K-562	K562-STI-R/K562	-0.9	0.002
Q9BVS4	RIOK2	337	EGSEFSFSDGEVAEK	Phosphorylation	HeLa	EGF 5min/Ctr	-0.259	-
Q9BVS4	RIOK2	337	EGSEFSFSDGEVAEK	Phosphorylation	BT-474	BT-474, Lapatinib/Ctr	-0.174	0.935
Q9BVS4	RIOK2	337	EGSEFSFSDGEVAEK	Phosphorylation	KG-1	Ctr/Gefitinib	0.098	-
Q9BVS4	RIOK2	412	GQVVENNSVTEFSEE	Phosphorylation	HeLa	RO3306/Ctr	0.738	0.573
Q9BVS4	RIOK2	337	EGSEFSFSDGEVAEK	Phosphorylation	HCT 116	HKD/HSC	-0.32	0.001
Q9BVS4	RIOK2	370	EGCYCRSSGDPEQIK	Phosphorylation	Jurkat E6.1	CD3+CD4/Ctr	-0.744	0.005
Q9BVS4	RIOK2	335	TKEGSEFSFSDGEVA	Phosphorylation	BOEC	Thrombin 2min/Ctr	-0.043	0.729
Q9BVS4	RIOK2	412	GQVVENNSVTEFSEE	Phosphorylation	Jurkat E6.1	CD3+CD4/Ctr	1.746	0.003
Q9BVS4	RIOK2	337	EGSEFSFSDGEVAEK	Phosphorylation	hTERT-RPE1	Cyclin A High/Low	0.035	-
Q9BVS4	RIOK2	350	EKAEVYGSENESERN	Phosphorylation	PaSC	Nicotine/Ctr	-0.643	-
Q9BVS4	RIOK2	385	EDSLSEESADARSFE	Phosphorylation	HeLa	EGF 5min/Ctr	0.761	-
Q9BVS4	RIOK2	382	QIKEDSLSEESADAR	Phosphorylation	breast cancer	HER2+/HER2-	0.013	0.973
Q9BVS4	RIOK2	380	PEQIKEDSLSEESAD	Phosphorylation	HeLa	AZD1152 1uM+ZM447439 5uM/Ctr	-0.089	-
Q9BVS4	RIOK2	385	EDSLSEESADARSFE	Phosphorylation	HeLa	EGF 24h/Ctr	0.464	-
Q9BVS4	RIOK2	332	NIETKEGSEFSFSDG	Phosphorylation	COLO 205	PLX4032 25min/Ctr	0.11	-
Q9BVS4	RIOK2	390	EESADARSFEMTEFN	Phosphorylation	U-937	Tet-free 5d/Ctr	-1	-
Q9BVS4	RIOK2	380	PEQIKEDSLSEESAD	Phosphorylation	MCF-7	TIMP-1, high/Low	0.841	-
Q9BVS4	RIOK2	385	EDSLSEESADARSFE	Phosphorylation	NCI-H2228	Crizotinib/Ctr	0.004	0.723
Q9BVS4	RIOK2	335	TKEGSEFSFSDGEVA	Phosphorylation	A-375	RSK1/2 RNAi/Ctr	-0.979	-
Q9BVS4	RIOK2	337	EGSEFSFSDGEVAEK	Phosphorylation	HeLa	EGF 10min/Ctr	0.413	-
Q9BVS4	RIOK2	332	NIETKEGSEFSFSDG	Phosphorylation	COLO 205	PLX4032 20min/Ctr	0.178	-
Q9BVS4	RIOK2	335	TKEGSEFSFSDGEVA	Phosphorylation	Jurkat	PGE2 60min/Ctr	-1.383	-
Q9BVS4	RIOK2	332	NIETKEGSEFSFSDG	Phosphorylation	CL1-0	Citreoviridin 36h/Ctr	-0.871	-
Q9BVS4	RIOK2	486	TRTLSITSSGSAVSC	Phosphorylation	HEK293	Torin1/Ctr	0.203	-
Q9BVS4	RIOK2	350	EKAEVYGSENESERN	Phosphorylation	HaCaT	TGFB 10min/Ctr	-0.533	0.088
Q9BVS4	RIOK2	380	PEQIKEDSLSEESAD	Phosphorylation	HEK293	PMA, PD184352/Ctr	-0.331	-
Q9BVS4	RIOK2	492	TSSGSAVSCSTIPPE	Phosphorylation	HeLa	EGF 10min/Ctr	1.222	-
Q9BVS4	RIOK2	487	RTLSITSSGSAVSCS	Phosphorylation	HEK293	Torin1/Ctr	-0.089	-
Q9BVS4	RIOK2	382	QIKEDSLSEESADAR	Phosphorylation	HEK293	SII Ang 15min/Ctr	-0.761	-
Q9BVS4	RIOK2	337	EGSEFSFSDGEVAEK	Phosphorylation	NFF	H2O2/Ctr	1.252	-
Q9BVS4	RIOK2	380	PEQIKEDSLSEESAD	Phosphorylation	NCI-H2228	Crizotinib/Ctr	0.004	0.723
Q9BVS4	RIOK2	382	QIKEDSLSEESADAR	Phosphorylation	K-562	K562-STI-R/K562	-2.145	-
Q9BVS4	RIOK2	350	EKAEVYGSENESERN	Phosphorylation	breast cancer	Breast cancer high risk/Normal	0.239	0.176
Q9BVS4	RIOK2	417	NNSVTEFSEEKNRTE	Phosphorylation	HeLa	AZD1152 1uM+ZM447439 5uM/Ctr	-0.151	-
Q9BVS4	RIOK2	335	TKEGSEFSFSDGEVA	Phosphorylation	K-562	K562-STI-R/K562	-1.207	0.007
Q9BVS4	RIOK2	332	NIETKEGSEFSFSDG	Phosphorylation	SCC-9	LPA 30min/Ctr	-0.217	0.41
Q9BVS4	RIOK2	332	NIETKEGSEFSFSDG	Phosphorylation	HUES 9	PMA 6h/Ctr	-0.298	-
Q9BVS4	RIOK2	337	EGSEFSFSDGEVAEK	Phosphorylation	COLO 205	PLX4032 50min/Ctr	0.66	-
Q9BVS4	RIOK2	337	EGSEFSFSDGEVAEK	Phosphorylation	SCC-9	LPA 90min/Ctr	-0.118	0.498
Q9BVS4	RIOK2	390	EESADARSFEMTEFN	Phosphorylation	U-937	Tet-free 0d/Ctr	0.263	-
Q9BVS4	RIOK2	382	QIKEDSLSEESADAR	Phosphorylation	WM239A	TRA/Ctr	-0.346	0.003
Q9BVS4	RIOK2	337	EGSEFSFSDGEVAEK	Phosphorylation	breast cancer	Breast cancer/Normal	1.149	0.139
Q9BVS4	RIOK2	337	EGSEFSFSDGEVAEK	Phosphorylation	NB-1643	Crizotinib/Ctr	-0.287	0.723
Q9BVS4	RIOK2	350	EKAEVYGSENESERN	Phosphorylation	PaSC	A-bungarotoxin/Ctr	-0.508	0.001
Q9BVS4	RIOK2	335	TKEGSEFSFSDGEVA	Phosphorylation	HEK293	Ang 3min/Ctr	0.501	0.116
Q9BVS4	RIOK2	335	TKEGSEFSFSDGEVA	Phosphorylation	HeLa S3	Ctr/G1	0.62	-
Q9BVS4	RIOK2	337	EGSEFSFSDGEVAEK	Phosphorylation	K-562	K562-STI-R/K562	-0.981	0.007
Q9BVS4	RIOK2	332	NIETKEGSEFSFSDG	Phosphorylation	breast cancer	Breast cancer/Normal	1.462	0.139
Q9BVS4	RIOK2	380	PEQIKEDSLSEESAD	Phosphorylation	HeLa	Taxol/Ctr	0.144	-
Q9BVS4	RIOK2	382	QIKEDSLSEESADAR	Phosphorylation	HeLa S3	M/S	1.641	-
Q9BVS4	RIOK2	382	QIKEDSLSEESADAR	Phosphorylation	K-562	K562-STI-R/K562	-2.177	-
Q9BVS4	RIOK2	380	PEQIKEDSLSEESAD	Phosphorylation	HeLa	EGF/Ctr	0.047	-
Q9BVS4	RIOK2	335	TKEGSEFSFSDGEVA	Phosphorylation	HeLa	RO-3306/Ctr	0.075	0.652
Q9BVS4	RIOK2	332	NIETKEGSEFSFSDG	Phosphorylation	HEK293	PMA, PD184352/Ctr	-0.238	-
Q9BVS4	RIOK2	442	QGGVPAGSDEYEDEC	Phosphorylation	BOEC	Thrombin 30min/Ctr	0.03	0.725
Q9BVS4	RIOK2	335	TKEGSEFSFSDGEVA	Phosphorylation	hTERT-RPE1	Plk1(wt) 3-MB-PP1/Ctr	0.343	0.026
Q9BVS4	RIOK2	335	TKEGSEFSFSDGEVA	Phosphorylation	HeLa S3	M/S	0.512	-
Q9BVS4	RIOK2	335	TKEGSEFSFSDGEVA	Phosphorylation	HeLa S3	G2/Ctr	-0.18	-
Q9BVS4	RIOK2	380	PEQIKEDSLSEESAD	Phosphorylation	MCF-7	TNFA/IKK-B(K44M)	0.062	-
Q9BVS4	RIOK2	337	EGSEFSFSDGEVAEK	Phosphorylation	U2OS	VE-821+HU/Ctr	0.221	-
Q9BVS4	RIOK2	337	EGSEFSFSDGEVAEK	Phosphorylation	HeLa	AZD1152 1uM+ZM447439 5uM/Ctr	-0.044	-
Q9BVS4	RIOK2	380	PEQIKEDSLSEESAD	Phosphorylation	WM239A	TRA/Ctr	-0.323	-
Q9BVS4	RIOK2	335	TKEGSEFSFSDGEVA	Phosphorylation	MCF-7	TIMP-1, high/Low	0.907	0.687
Q9BVS4	RIOK2	543	NMQNIKSSLEAASFW	Phosphorylation	Jurkat E6.1	Anti-CD3+Anti-CD28 15min/Ctr	-6.809	-
Q9BVS4	RIOK2	332	NIETKEGSEFSFSDG	Phosphorylation	HeLa	RO-3306/Ctr	0.075	0.652
Q9BVS4	RIOK2	337	EGSEFSFSDGEVAEK	Phosphorylation	HEK293	PKD1kd/Parental	-0.046	0.975
Q9BVS4	RIOK2	332	NIETKEGSEFSFSDG	Phosphorylation	Jurkat E6.1	CD3+CD4/Ctr	-0.26	0.263
Q9BVS4	RIOK2	337	EGSEFSFSDGEVAEK	Phosphorylation	A-204	PazR/A204	-0.174	0.568
Q9BVS4	RIOK2	380	PEQIKEDSLSEESAD	Phosphorylation	Jurkat	HIV-1 20min/Ctr	-0.054	0.715
Q9BVS4	RIOK2	380	PEQIKEDSLSEESAD	Phosphorylation	HeLa	CX-4945/Ctr	-0.072	0.05
Q9BVS4	RIOK2	385	EDSLSEESADARSFE	Phosphorylation	HeLa	MLN8054 5uM/Ctr	0.208	-
Q9BVS4	RIOK2	332	NIETKEGSEFSFSDG	Phosphorylation	NCI-H2228	Crizotinib/Ctr	0.083	0.573
Q9BVS4	RIOK2	442	QGGVPAGSDEYEDEC	Phosphorylation	BOEC	Thrombin 5min/Ctr	0.015	0.874
Q9BVS4	RIOK2	332	NIETKEGSEFSFSDG	Phosphorylation	MCF-7	TNFA/SC-514	-0.146	-
Q9BVS4	RIOK2	335	TKEGSEFSFSDGEVA	Phosphorylation	Daudi	BCR stimulation 10min/Ctr	-0.225	-
Q9BVS4	RIOK2	332	NIETKEGSEFSFSDG	Phosphorylation	HeLa	EGF 5min/Ctr	-0.13	-
Q9BVS4	RIOK2	335	TKEGSEFSFSDGEVA	Phosphorylation	HeLa	Flavopiridol/Ctr	1.07	0.364
Q9BVS4	RIOK2	335	TKEGSEFSFSDGEVA	Phosphorylation	MCF-7	TNFA/IKK-B(K44M)	-0.214	-
Q9BVS4	RIOK2	332	NIETKEGSEFSFSDG	Phosphorylation	U2OS	VE-821+HU/HU	-0.024	-
Q9BVS4	RIOK2	335	TKEGSEFSFSDGEVA	Phosphorylation	MCF-7	TNFA, IKKB(K44M)/Ctr	0.223	-
Q9BVS4	RIOK2	335	TKEGSEFSFSDGEVA	Phosphorylation	HeLa	EGF 10min/Ctr	0.398	-
Q9BVS4	RIOK2	350	EKAEVYGSENESERN	Phosphorylation	breast cancer	Breast cancer low risk/Normal	-0.535	0.201
Q9BVS4	RIOK2	332	NIETKEGSEFSFSDG	Phosphorylation	U2OS	VE-821+HU/Ctr	0.221	-
Q9BVS4	RIOK2	382	QIKEDSLSEESADAR	Phosphorylation	HEK293	Ang 15min/Ctr	0.945	-
Q9BVS4	RIOK2	337	EGSEFSFSDGEVAEK	Phosphorylation	U-937	Tet-free 2d/Ctr	0.138	-
Q9BVS4	RIOK2	385	EDSLSEESADARSFE	Phosphorylation	HEK293	Ang 15min/Ctr	0.941	-
Q9BVS4	RIOK2	337	EGSEFSFSDGEVAEK	Phosphorylation	MCF-7	TIMP-1, high/Low	0.499	0.687
Q9BVS4	RIOK2	385	EDSLSEESADARSFE	Phosphorylation	HeLa	EGF/Ctr	0.047	-
Q9BVS4	RIOK2	335	TKEGSEFSFSDGEVA	Phosphorylation	KG-1	Erlotinib/Ctr	-0.02	-
Q9BVS4	RIOK2	380	PEQIKEDSLSEESAD	Phosphorylation	HaCaT	TGFB 20min/Ctr	0.36	0.503
Q9BVS4	RIOK2	335	TKEGSEFSFSDGEVA	Phosphorylation	HeLa	EGF 5min/Ctr	-0.13	-
Q9BVS4	RIOK2	390	EESADARSFEMTEFN	Phosphorylation	WM239A	AZD6244/Ctr	-0.082	-
Q9BVS4	RIOK2	337	EGSEFSFSDGEVAEK	Phosphorylation	TIG-3	OIS 9d/Ctr	-1.592	-
Q9BVS4	RIOK2	337	EGSEFSFSDGEVAEK	Phosphorylation	breast cancer	Breast cancer/Normal	1.462	0.139
Q9BVS4	RIOK2	385	EDSLSEESADARSFE	Phosphorylation	HeLa	EGF 24h/Ctr	0.216	-
Q9BVS4	RIOK2	337	EGSEFSFSDGEVAEK	Phosphorylation	Jurkat E6.1	CD3+CD4/Ctr	-0.26	0.263
Q9BVS4	RIOK2	382	QIKEDSLSEESADAR	Phosphorylation	KG-1	Erlotinib/Gefitinib	-0.035	-
Q9BVS4	RIOK2	380	PEQIKEDSLSEESAD	Phosphorylation	HeLa	EGF 10min/Ctr	0.377	-
Q9BVS4	RIOK2	337	EGSEFSFSDGEVAEK	Phosphorylation	TIG-3	OISb 9d/Ctr	-0.492	-
Q9BVS4	RIOK2	442	QGGVPAGSDEYEDEC	Phosphorylation	NHA	RAS-NHA/Ctr	1.51	-
Q9BVS4	RIOK2	337	EGSEFSFSDGEVAEK	Phosphorylation	U2OS	VE-821+HU/HU	-0.024	-
Q9BVS4	RIOK2	390	EESADARSFEMTEFN	Phosphorylation	GB-2	Ctr/Serum	1.656	-
Q9BVS4	RIOK2	390	EESADARSFEMTEFN	Phosphorylation	HeLa	MLN8054 1uM/Ctr	0.015	-
Q9BVS4	RIOK2	332	NIETKEGSEFSFSDG	Phosphorylation	NCI-H929	Velcade/Ctr	0.336	0.836
Q9BVS4	RIOK2	442	QGGVPAGSDEYEDEC	Phosphorylation	BT-474	BT-474-J4+Lapatinib/BT-474	1.257	0.001
Q9BVS4	RIOK2	332	NIETKEGSEFSFSDG	Phosphorylation	HeLa	Taxol/Ctr	-0.149	-
Q9BVS4	RIOK2	494	SGSAVSCSTIPPELV	Phosphorylation	HeLa	EGF 10min/Ctr	1.222	-
Q9BVS4	RIOK2	390	EESADARSFEMTEFN	Phosphorylation	HeLa	MLN8054 0.25uM/Ctr	0.045	-
Q9BVS4	RIOK2	369	SEGCYCRSSGDPEQI	Phosphorylation	Jurkat E6.1	CD3+CD4/Ctr	-0.744	0.005
Q9BVS4	RIOK2	350	EKAEVYGSENESERN	Phosphorylation	PaSC	Nicotine/Ctr	-0.412	-
Q9BVS4	RIOK2	382	QIKEDSLSEESADAR	Phosphorylation	HaCaT	TGFB 15min/Ctr	0.823	0.008
Q9BVS4	RIOK2	380	PEQIKEDSLSEESAD	Phosphorylation	HUES 9	NCM 1h/Ctr	0.01	-
Q9BVS4	RIOK2	337	EGSEFSFSDGEVAEK	Phosphorylation	hTERT-RPE1	Plk1(as) 3-MB-PP1/Ctr	-0.118	0.085
Q9BVS4	RIOK2	337	EGSEFSFSDGEVAEK	Phosphorylation	A-498	HB-EGF/Ctr	0.077	-
Q9BVS4	RIOK2	332	NIETKEGSEFSFSDG	Phosphorylation	CL1-0	Citreoviridin 1min/Ctr	0.255	-
Q9BVS4	RIOK2	335	TKEGSEFSFSDGEVA	Phosphorylation	BT-474	BT-474-J4+Lapatinib/BT-474	1.416	0.58
Q9BVS4	RIOK2	335	TKEGSEFSFSDGEVA	Phosphorylation	Daudi	BCR stimulation 2min/Ctr	-0.515	-
Q9BVS4	RIOK2	380	PEQIKEDSLSEESAD	Phosphorylation	HEK293	PMA, BI-D1870/Ctr	-0.521	-
Q9BVS4	RIOK2	337	EGSEFSFSDGEVAEK	Phosphorylation	KG-1	Erlotinib/Gefitinib	0.098	-
Q9BVS4	RIOK2	485	RTRTLSITSSGSAVS	Phosphorylation	HEK293	Rapamycin/Ctr	0.091	-
Q9BVS4	RIOK2	335	TKEGSEFSFSDGEVA	Phosphorylation	KG-1	Erlotinib/Ctr	0.07	-
Q9BVS4	RIOK2	332	NIETKEGSEFSFSDG	Phosphorylation	U2OS	HU/Ctr	0.108	-
Q9BVS4	RIOK2	382	QIKEDSLSEESADAR	Phosphorylation	HFF	HSV-1 12h/Ctr	0.869	-
Q9BVS4	RIOK2	335	TKEGSEFSFSDGEVA	Phosphorylation	HeLa	Pervanadate/Ctr	0.514	0.157
Q9BVS4	RIOK2	380	PEQIKEDSLSEESAD	Phosphorylation	HeLa	Flavopiridol/Ctr	1.285	-
Q9BVS4	RIOK2	380	PEQIKEDSLSEESAD	Phosphorylation	HeLa S3	Asynchronous/Thy double arrest	-0.024	0.965
Q9BVS4	RIOK2	390	EESADARSFEMTEFN	Phosphorylation	HeLa	Mitotic/Ctr	2.749	0.001
Q9BVS4	RIOK2	385	EDSLSEESADARSFE	Phosphorylation	K-562	Dasatinib 50nM/Ctr	-0.737	-
Q9BVS4	RIOK2	337	EGSEFSFSDGEVAEK	Phosphorylation	TIG-3	OISb 3d/Ctr	0.289	-
Q9BVS4	RIOK2	332	NIETKEGSEFSFSDG	Phosphorylation	HeLa	Ctr/BI 4834	0.084	-
Q9BVS4	RIOK2	350	EKAEVYGSENESERN	Phosphorylation	K-562	Dasatinib 50nM/Ctr	-0.737	-
Q9BVS4	RIOK2	442	QGGVPAGSDEYEDEC	Phosphorylation	A-204	DasR/A204	0.123	0.731
Q9BVS4	RIOK2	380	PEQIKEDSLSEESAD	Phosphorylation	MCF-7	IKKB(WT), TNFA/Ctr	0.205	-
Q9BVS4	RIOK2	369	SEGCYCRSSGDPEQI	Phosphorylation	K-562	K562-STI-R/K562	-2.145	-
Q9BVS4	RIOK2	332	NIETKEGSEFSFSDG	Phosphorylation	BT-474	BT-474, Lapatinib/Ctr	-0.174	0.935
Q9BVS4	RIOK2	370	EGCYCRSSGDPEQIK	Phosphorylation	Jurkat E6.1	CD3+CD4/Ctr	-0.478	0.005
Q9BVS4	RIOK2	380	PEQIKEDSLSEESAD	Phosphorylation	KG-1	Erlotinib/Ctr	0.093	-
Q9BVS4	RIOK2	412	GQVVENNSVTEFSEE	Phosphorylation	WM239A	AZD6244/Ctr	0.651	0.214
Q9BVS4	RIOK2	442	QGGVPAGSDEYEDEC	Phosphorylation	breast cancer	Breast cancer/Normal	1.709	0.333
Q9BVS4	RIOK2	385	EDSLSEESADARSFE	Phosphorylation	WM239A	AZD6244/Ctr	0.002	0.982
Q9BVS4	RIOK2	350	EKAEVYGSENESERN	Phosphorylation	MCF-7	TNFA, IKKB(WT)/Ctr	0.298	-
Q9BVS4	RIOK2	382	QIKEDSLSEESADAR	Phosphorylation	HEK293	Ang 3min/Ctr	0.438	-
Q9BVS4	RIOK2	414	VVENNSVTEFSEEKN	Phosphorylation	HeLa	AZD1152 1uM+ZM447439 5uM/Ctr	0.052	-
Q9BVS4	RIOK2	350	EKAEVYGSENESERN	Phosphorylation	HeLa	AZD1152 1uM+ZM447439 5uM/Ctr	0.077	-
Q9BVS4	RIOK2	337	EGSEFSFSDGEVAEK	Phosphorylation	A-431	Gefitinib+FGF2/Ctr	0.017	0.687
Q9BVS4	RIOK2	332	NIETKEGSEFSFSDG	Phosphorylation	HUES 9	NCM 1h/Ctr	-0.202	-
Q9BVS4	RIOK2	337	EGSEFSFSDGEVAEK	Phosphorylation	HUES 9	NCM 0.5h/Ctr	0.155	-
Q9BVS4	RIOK2	380	PEQIKEDSLSEESAD	Phosphorylation	WM239A	AZD6244/Ctr	0.002	0.982
Q9BVS4	RIOK2	412	GQVVENNSVTEFSEE	Phosphorylation	hTERT-RPE1	Plk1(as) 3-MB-PP1/Ctr	2.674	-
Q9BVS4	RIOK2	337	EGSEFSFSDGEVAEK	Phosphorylation	HeLa S3	Early S/Ctr	0.68	-
Q9BVS4	RIOK2	385	EDSLSEESADARSFE	Phosphorylation	K-562	Dasatinib 5nM/Ctr	-1.322	-
Q9BVS4	RIOK2	350	EKAEVYGSENESERN	Phosphorylation	Jurkat E6.1	Anti-CD3+Anti-CD28 60min/Ctr	-0.146	-
Q9BVS4	RIOK2	337	EGSEFSFSDGEVAEK	Phosphorylation	KG-1	Erlotinib/Gefitinib	-0.048	-
Q9BVS4	RIOK2	332	NIETKEGSEFSFSDG	Phosphorylation	HeLa	MLN8054 0.25uM/Ctr	0.039	-
Q9BVS4	RIOK2	380	PEQIKEDSLSEESAD	Phosphorylation	A-204	DasR/A204	-0.122	0.365
Q9BVS4	RIOK2	369	SEGCYCRSSGDPEQI	Phosphorylation	Jurkat E6.1	CD3+CD4/Ctr	-0.518	0.005
Q9BVS4	RIOK2	445	VPAGSDEYEDECPHL	Phosphorylation	HEK293	Torin1/Ctr	0.086	-
Q9BVS4	RIOK2	483	QYRTRTLSITSSGSA	Phosphorylation	Jurkat E6.1	CD3+CD4/Ctr	0.269	0.543
Q9BVS4	RIOK2	337	EGSEFSFSDGEVAEK	Phosphorylation	HeLa	MLN8054 5uM/Ctr	0.168	-
Q9BVS4	RIOK2	332	NIETKEGSEFSFSDG	Phosphorylation	HeLa	Flavopiridol/Ctr	0.739	0.339
Q9BVS4	RIOK2	382	QIKEDSLSEESADAR	Phosphorylation	HeLa	RO-3306/Ctr	0.82	0.005
Q9BVS4	RIOK2	380	PEQIKEDSLSEESAD	Phosphorylation	HNSCC	FADU/(OKF6/TERT1)	0.888	-
Q9BVS4	RIOK2	332	NIETKEGSEFSFSDG	Phosphorylation	HaCaT;SCC-9	SCC-9/HaCaT	-13.591	0.054
Q9BVS4	RIOK2	380	PEQIKEDSLSEESAD	Phosphorylation	HNSCC	JHU-O28/(OKF6/TERT1)	2.664	-
Q9BVS4	RIOK2	332	NIETKEGSEFSFSDG	Phosphorylation	MCF-7	IKKB(K44M), TNFA/Ctr	-0.019	-
Q9BVS4	RIOK2	494	SGSAVSCSTIPPELV	Phosphorylation	HEK293	Rapamycin/Ctr	0.019	-
Q9BVS4	RIOK2	332	NIETKEGSEFSFSDG	Phosphorylation	K-562	Dasatinib 5nM/Ctr	-0.322	-
Q9BVS4	RIOK2	337	EGSEFSFSDGEVAEK	Phosphorylation	A-204	DasR/A204	-0.388	0.179
Q9BVS4	RIOK2	382	QIKEDSLSEESADAR	Phosphorylation	HeLa	Taxol/Ctr	0.144	-
Q9BVS4	RIOK2	380	PEQIKEDSLSEESAD	Phosphorylation	HUES 9	NCM 24h/Ctr	-0.139	-
Q9BVS4	RIOK2	337	EGSEFSFSDGEVAEK	Phosphorylation	CL1-0	Citreoviridin 10min/Ctr	-0.23	-
Q9BVS4	RIOK2	390	EESADARSFEMTEFN	Phosphorylation	HEK293	PINK1 WT/KD	-0.207	0.247
Q9BVS4	RIOK2	442	QGGVPAGSDEYEDEC	Phosphorylation	HCT 116	PLX4032 25min/Ctr	0.051	-
Q9BVS4	RIOK2	335	TKEGSEFSFSDGEVA	Phosphorylation	HeLa	AZD1152 1uM+ZM447439 5uM/Ctr	-0.044	-
Q9BVS4	RIOK2	332	NIETKEGSEFSFSDG	Phosphorylation	COLO 205	PLX4032 60min/Ctr	-0.322	-
Q9BVS4	RIOK2	337	EGSEFSFSDGEVAEK	Phosphorylation	U2OS	HU/Ctr	0.108	-
Q9BVS4	RIOK2	380	PEQIKEDSLSEESAD	Phosphorylation	HEK293	SII Ang 3min/Ctr	-0.168	-
Q9BVS4	RIOK2	337	EGSEFSFSDGEVAEK	Phosphorylation	HUES 9	PMA 1h/Ctr	-0.283	-
Q9BVS4	RIOK2	495	GSAVSCSTIPPELVK	Phosphorylation	HEK293	Insulin/Ctr	0.058	-
Q9BVS4	RIOK2	332	NIETKEGSEFSFSDG	Phosphorylation	HeLa S3	M/S	0.512	-
Q9BVS4	RIOK2	335	TKEGSEFSFSDGEVA	Phosphorylation	HaCaT	TGFB 20min/Ctr	0.047	0.825
Q9BVS4	RIOK2	348	VAEKAEVYGSENESE	Phosphorylation	Jurkat E6.1	CD3+CD4/Ctr	-0.274	0.032
Q9BVS4	RIOK2	457	PHLIALSSLNREFRP	Phosphorylation	HeLa	AZD1152 1uM+ZM447439 5uM/Ctr	-0.276	-
Q9BVS4	RIOK2	380	PEQIKEDSLSEESAD	Phosphorylation	MDA-MB-231	Ginsenoside Rg3 3h/Ctr	0.25	0.267
Q9BVS4	RIOK2	337	EGSEFSFSDGEVAEK	Phosphorylation	KG-1	Erlotinib/Ctr	0.07	-
Q9BVS4	RIOK2	390	EESADARSFEMTEFN	Phosphorylation	HeLa	EGF 5min/Ctr	0.761	-
Q9BVS4	RIOK2	332	NIETKEGSEFSFSDG	Phosphorylation	PaSC	Nicotine/Ctr	-0.218	0.046
Q9BVS4	RIOK2	380	PEQIKEDSLSEESAD	Phosphorylation	HCT 116	EKD/ESC	-0.066	0.729
Q9BVS4	RIOK2	337	EGSEFSFSDGEVAEK	Phosphorylation	PaSC	A-bungarotoxin/Ctr	-0.453	0.007
Q9BVS4	RIOK2	382	QIKEDSLSEESADAR	Phosphorylation	SCC-9	LPA 90min/Ctr	-0.181	0.131
Q9BVS4	RIOK2	380	PEQIKEDSLSEESAD	Phosphorylation	KG-1	Erlotinib/Ctr	-0.01	-
Q9BVS4	RIOK2	390	EESADARSFEMTEFN	Phosphorylation	WM239A	PLX4032/Ctr	0.069	-
Q9BVS4	RIOK2	337	EGSEFSFSDGEVAEK	Phosphorylation	HeLa	Ctr/BI 4834	0.084	-
Q9BVS4	RIOK2	332	NIETKEGSEFSFSDG	Phosphorylation	HeLa	AZD1152 1uM+ZM447439 5uM/Ctr	-0.044	-
Q9BVS4	RIOK2	332	NIETKEGSEFSFSDG	Phosphorylation	Jurkat	PGE2 5min/Ctr	0.071	0.518
Q9BVS4	RIOK2	442	QGGVPAGSDEYEDEC	Phosphorylation	HCT 116	PLX4032 5min/Ctr	-0.395	-
Q9BVS4	RIOK2	335	TKEGSEFSFSDGEVA	Phosphorylation	A-498	HB-EGF/LPA	0.16	-
Q9BVS4	RIOK2	350	EKAEVYGSENESERN	Phosphorylation	WM239A	TRA/Ctr	0.23	-
Q9BVS4	RIOK2	369	SEGCYCRSSGDPEQI	Phosphorylation	Jurkat E6.1	CD3+CD4/Ctr	-0.712	0.005
Q9BVS4	RIOK2	332	NIETKEGSEFSFSDG	Phosphorylation	K-562	Dasatinib 50nM/5nM	-0.152	-
Q9BVS4	RIOK2	380	PEQIKEDSLSEESAD	Phosphorylation	HeLa	EGF 24h/Ctr	0.216	-
Q9BVS4	RIOK2	382	QIKEDSLSEESADAR	Phosphorylation	K-562	K562-STI-R/K562	-2.163	-
Q9BVS4	RIOK2	380	PEQIKEDSLSEESAD	Phosphorylation	HFF	HSV-1 3h/Ctr	1.51	-
Q9BVS4	RIOK2	485	RTRTLSITSSGSAVS	Phosphorylation	HEK293	Insulin/Ctr	0.159	-
Q9BVS4	RIOK2	382	QIKEDSLSEESADAR	Phosphorylation	HFF	HSV-1 3h/Ctr	1.51	-
Q9BVS4	RIOK2	337	EGSEFSFSDGEVAEK	Phosphorylation	HUES 9	NCM 6h/Ctr	0.381	-
Q9BVS4	RIOK2	385	EDSLSEESADARSFE	Phosphorylation	K-562	K562-STI-R/K562	-2.145	-
Q9BVS4	RIOK2	380	PEQIKEDSLSEESAD	Phosphorylation	SCC-9	LPA 90min/Ctr	-0.181	0.131
Q9BVS4	RIOK2	335	TKEGSEFSFSDGEVA	Phosphorylation	MCF-7	TNFA+SC-514/Ctr	0.366	-
Q9BVS4	RIOK2	335	TKEGSEFSFSDGEVA	Phosphorylation	BOEC	Thrombin 5min/Ctr	-0.111	0.258
Q9BVS4	RIOK2	390	EESADARSFEMTEFN	Phosphorylation	HEK293	PKD1kd/Parental	-0.943	0.712
Q9BVS4	RIOK2	369	SEGCYCRSSGDPEQI	Phosphorylation	Jurkat E6.1	CD3+CD4/Ctr	-0.513	0.008
Q9BVS4	RIOK2	332	NIETKEGSEFSFSDG	Phosphorylation	COLO 205	PLX4032 45min/Ctr	0.164	-
Q9BVS4	RIOK2	350	EKAEVYGSENESERN	Phosphorylation	NFF	H2O2/Ctr	1.007	-
Q9BVS4	RIOK2	335	TKEGSEFSFSDGEVA	Phosphorylation	Jurkat	PGE2 30min/Ctr	-1.414	-
Q9BVS4	RIOK2	380	PEQIKEDSLSEESAD	Phosphorylation	A-549	TRC-794/Ctr	-0.175	-
Q9BVS4	RIOK2	483	QYRTRTLSITSSGSA	Phosphorylation	Jurkat	PGE2 5min/Ctr	-0.436	0.004
Q9BVS4	RIOK2	382	QIKEDSLSEESADAR	Phosphorylation	MCF-7	TNFA/IKK-B(WT)	-0.202	-
Q9BVS4	RIOK2	412	GQVVENNSVTEFSEE	Phosphorylation	HaCaT	TGFB 10min/Ctr	-0.456	0.38
Q9BVS4	RIOK2	369	SEGCYCRSSGDPEQI	Phosphorylation	K-562	K562-STI-R/K562	-2.176	-
Q9BVS4	RIOK2	485	RTRTLSITSSGSAVS	Phosphorylation	HEK293	Insulin/Ctr	0.183	-
Q9BVS4	RIOK2	337	EGSEFSFSDGEVAEK	Phosphorylation	Jurkat(HIV expressing)	Doxycycline 24h, Vpr-deleted/WT	0.407	0.142
Q9BVS4	RIOK2	380	PEQIKEDSLSEESAD	Phosphorylation	Jurkat	HIV-1 5min/Ctr	-0.133	-
Q9BVS4	RIOK2	337	EGSEFSFSDGEVAEK	Phosphorylation	MDA-MB-231	PEKD3 siRNA/Ctr	-1.286	0.01
Q9BVS4	RIOK2	483	QYRTRTLSITSSGSA	Phosphorylation	K-562	K562-STI-R/K562	-0.87	0.016
Q9BVS4	RIOK2	337	EGSEFSFSDGEVAEK	Phosphorylation	HeLa	EGF 15min/Ctr	-0.315	-
Q9BVS4	RIOK2	390	EESADARSFEMTEFN	Phosphorylation	Jurkat	HIV-1 0min/Ctr	0.444	0.595
Q9BVS4	RIOK2	485	RTRTLSITSSGSAVS	Phosphorylation	HEK293	Torin1/Ctr	0.086	-
Q9BVS4	RIOK2	337	EGSEFSFSDGEVAEK	Phosphorylation	A-498	HB-EGF/LPA	0.16	-
Q9BVS4	RIOK2	337	EGSEFSFSDGEVAEK	Phosphorylation	MCF-7	TNFA, IKKB(K44M)/Ctr	0.247	-
Q9BVS4	RIOK2	332	NIETKEGSEFSFSDG	Phosphorylation	K-562	K562-STI-R/K562	-1.208	0.007
Q9BVS4	RIOK2	350	EKAEVYGSENESERN	Phosphorylation	MCF-7	TNFA/SC-514	-0.267	-
Q9BVS4	RIOK2	394	DARSFEMTEFNQALE	Phosphorylation	PaSC	Nicotine/Ctr	-0.055	0.4
Q9BVS4	RIOK2	382	QIKEDSLSEESADAR	Phosphorylation	KG-1	Ctr/Gefitinib	-0.035	-
Q9BVS4	RIOK2	350	EKAEVYGSENESERN	Phosphorylation	Jurkat E6.1	Anti-CD3+Anti-CD28 120min/Ctr	-0.333	-
Q9BVS4	RIOK2	380	PEQIKEDSLSEESAD	Phosphorylation	A-431	Gefitinib/Ctr	-0.024	0.697
Q9BVS4	RIOK2	332	NIETKEGSEFSFSDG	Phosphorylation	BT-474	BT-474-J4+Lapatinib/BT-474	1.416	0.58
Q9BVS4	RIOK2	445	VPAGSDEYEDECPHL	Phosphorylation	TIG-3	OIS 3d/Ctr	-0.052	-
Q9BVS4	RIOK2	380	PEQIKEDSLSEESAD	Phosphorylation	SCC-9	LPA 3min/Ctr	0.046	0.794
Q9BVS4	RIOK2	332	NIETKEGSEFSFSDG	Phosphorylation	PaSC	A-bungarotoxin/Ctr	-0.449	0.007
Q9BVS4	RIOK2	380	PEQIKEDSLSEESAD	Phosphorylation	A-431	K8-S73A/WT	0.295	0.031
Q9BVS4	RIOK2	337	EGSEFSFSDGEVAEK	Phosphorylation	HeLa	RO3306/Ctr	0.1	0.015
Q9BVS4	RIOK2	337	EGSEFSFSDGEVAEK	Phosphorylation	MCF-7	TNFA/IKK-B(WT)	0.173	-
Q9BVS4	RIOK2	337	EGSEFSFSDGEVAEK	Phosphorylation	SCC-9	LPA 90min/Ctr	-0.07	0.656
Q9BVS4	RIOK2	337	EGSEFSFSDGEVAEK	Phosphorylation	HUES 9	NCM 1h/Ctr	-0.202	-
Q9BVS4	RIOK2	385	EDSLSEESADARSFE	Phosphorylation	NB-1643	Crizotinib/Ctr	-0.237	0.732
Q9BVS4	RIOK2	382	QIKEDSLSEESADAR	Phosphorylation	HeLa	EGF 10min/Ctr	0.021	-
Q9BVS4	RIOK2	337	EGSEFSFSDGEVAEK	Phosphorylation	WM239A	SCH/Ctr	0.113	0.792
Q9BVS4	RIOK2	332	NIETKEGSEFSFSDG	Phosphorylation	NB-1	Crizotinib/Ctr	0.36	0.878
Q9BVS4	RIOK2	442	QGGVPAGSDEYEDEC	Phosphorylation	CCRF-CEM	CXCL12/Ctr	-0.453	0.765
Q9BVS4	RIOK2	442	QGGVPAGSDEYEDEC	Phosphorylation	HCT 116	PLX4032 40min/Ctr	-0.145	-
Q9BVS4	RIOK2	335	TKEGSEFSFSDGEVA	Phosphorylation	WM239A	AZD6244/Ctr	-0.003	0.971
Q9BVS4	RIOK2	350	EKAEVYGSENESERN	Phosphorylation	Jurkat E6.1	Anti-CD3+Anti-CD28 30min/Ctr	0.051	-
Q9BVS4	RIOK2	390	EESADARSFEMTEFN	Phosphorylation	liver	HCC/Normal	1.573	0.415
Q9BVS4	RIOK2	487	RTLSITSSGSAVSCS	Phosphorylation	HEK293	Torin1/Ctr	0.203	-
Q9BVS4	RIOK2	335	TKEGSEFSFSDGEVA	Phosphorylation	HaCaT;SCC-9	SCC-9/HaCaT	-13.005	0.235
Q9BVS4	RIOK2	335	TKEGSEFSFSDGEVA	Phosphorylation	NCI-H2228	Crizotinib/Ctr	0.119	0.573
Q9BVS4	RIOK2	486	TRTLSITSSGSAVSC	Phosphorylation	Jurkat	PGE2 10min/Ctr	0.195	0.556
Q9BVS4	RIOK2	337	EGSEFSFSDGEVAEK	Phosphorylation	TIG-3	OIS 3d/OISb 3d	-0.229	-
Q9BVS4	RIOK2	485	RTRTLSITSSGSAVS	Phosphorylation	Jurkat E6.1	CD3+CD4/Ctr	0.473	0.338
Q9BVS4	RIOK2	390	EESADARSFEMTEFN	Phosphorylation	Jurkat	HIV-1 40min/Ctr	-0.147	0.601
Q9BVS4	RIOK2	332	NIETKEGSEFSFSDG	Phosphorylation	U-937	Tet-free 2d/Ctr	0.138	-
Q9BVS4	RIOK2	382	QIKEDSLSEESADAR	Phosphorylation	HEK293	SII Ang 3min/Ctr	-0.168	-
Q9BVS4	RIOK2	390	EESADARSFEMTEFN	Phosphorylation	Jurkat	HIV-1 5min/Ctr	-0.153	0.313
Q9BVS4	RIOK2	445	VPAGSDEYEDECPHL	Phosphorylation	HeLa	BI2536 0.1uM entry/Ctr	0.081	-
Q9BVS4	RIOK2	380	PEQIKEDSLSEESAD	Phosphorylation	BOEC	Thrombin 30min/Ctr	0.032	0.96
Q9BVS4	RIOK2	332	NIETKEGSEFSFSDG	Phosphorylation	HeLa	EGF 10min/Ctr	-0.209	-
Q9BVS4	RIOK2	385	EDSLSEESADARSFE	Phosphorylation	HEK293	Ang 3min/Ctr	0.475	-
Q9BVS4	RIOK2	337	EGSEFSFSDGEVAEK	Phosphorylation	MCF-7	TIMP-1, high/Low	0.907	0.687
Q9BVS4	RIOK2	337	EGSEFSFSDGEVAEK	Phosphorylation	HaCaT	TGFB 5min/Ctr	0.346	0.16
Q9BVS4	RIOK2	350	EKAEVYGSENESERN	Phosphorylation	DG-75	CD79a KD/Ctr	-0.079	-
Q9BVS4	RIOK2	337	EGSEFSFSDGEVAEK	Phosphorylation	U2OS	HU/Ctr	0.149	-
Q9BVS4	RIOK2	335	TKEGSEFSFSDGEVA	Phosphorylation	HeLa	BI2536 0.1uM mitosis/Ctr	-0.492	-
Q9BVS4	RIOK2	382	QIKEDSLSEESADAR	Phosphorylation	MCF-7	TNFA, IKKB(WT)/Ctr	0.208	-
Q9BVS4	RIOK2	495	GSAVSCSTIPPELVK	Phosphorylation	HeLa	EGF 5min/Ctr	0.474	-
Q9BVS4	RIOK2	380	PEQIKEDSLSEESAD	Phosphorylation	MCF-7	TNFA, IKKB(WT)/Ctr	0.125	-
Q9BVS4	RIOK2	442	QGGVPAGSDEYEDEC	Phosphorylation	NCI-H2228	Crizotinib/Ctr	0.148	0.334
Q9BVS4	RIOK2	335	TKEGSEFSFSDGEVA	Phosphorylation	HeLa	MLN8054 1uM/Ctr	0.167	-
Q9BVS4	RIOK2	332	NIETKEGSEFSFSDG	Phosphorylation	MCF-7	TNFA/Ctr	-0.018	-
Q9BVS4	RIOK2	380	PEQIKEDSLSEESAD	Phosphorylation	HEK293	Ang 15min/Ctr	0.949	-
Q9BVS4	RIOK2	380	PEQIKEDSLSEESAD	Phosphorylation	NB-1643	Crizotinib/Ctr	-0.237	0.732
Q9BVS4	RIOK2	380	PEQIKEDSLSEESAD	Phosphorylation	HaCaT	TGFB 10min/Ctr	-0.102	0.827
Q9BVS4	RIOK2	332	NIETKEGSEFSFSDG	Phosphorylation	HaCaT	TGFB 20min/Ctr	-0.243	0.23
Q9BVS4	RIOK2	380	PEQIKEDSLSEESAD	Phosphorylation	Jurkat E6.1	CD3+CD4/Ctr	-0.513	0.008
Q9BVS4	RIOK2	489	LSITSSGSAVSCSTI	Phosphorylation	Jurkat	PGE2 5min/Ctr	-0.194	-
Q9BVS4	RIOK2	486	TRTLSITSSGSAVSC	Phosphorylation	HEK293	Insulin/Ctr	0.162	-
Q9BVS4	RIOK2	380	PEQIKEDSLSEESAD	Phosphorylation	HNSCC	JHU-O11/(OKF6/TERT1)	0.632	-
Q9BVS4	RIOK2	350	EKAEVYGSENESERN	Phosphorylation	MDA-MB-231	Ginsenoside Rg3 3h/Ctr	0.302	0.179
Q9BVS4	RIOK2	337	EGSEFSFSDGEVAEK	Phosphorylation	Jurkat E6.1	Anti-CD3+Anti-CD28 15min/Ctr	7.303	-
Q9BVS4	RIOK2	380	PEQIKEDSLSEESAD	Phosphorylation	Daudi	BCR stimulation 2min/Ctr	-0.304	-
Q9BVS4	RIOK2	332	NIETKEGSEFSFSDG	Phosphorylation	COLO 205	PLX4032 15min/Ctr	0.132	-
Q9BVS4	RIOK2	332	NIETKEGSEFSFSDG	Phosphorylation	WM239A	TRA/Ctr	0.181	-
Q9BVS4	RIOK2	332	NIETKEGSEFSFSDG	Phosphorylation	NCI-H2228	Crizotinib/Ctr	0.119	0.573
Q9BVS4	RIOK2	332	NIETKEGSEFSFSDG	Phosphorylation	Jurkat	PGE2 30min/Ctr	-0.074	0.341
Q9BVS4	RIOK2	390	EESADARSFEMTEFN	Phosphorylation	HeLa	EGF 5min/Ctr	0.159	-
Q9BVS4	RIOK2	385	EDSLSEESADARSFE	Phosphorylation	HEK293	SII Ang 3min/Ctr	-0.168	-
Q9BVS4	RIOK2	335	TKEGSEFSFSDGEVA	Phosphorylation	PaSC	A-bungarotoxin/Ctr	-0.451	0.007
Q9BVS4	RIOK2	332	NIETKEGSEFSFSDG	Phosphorylation	Daudi	BCR stimulation 10min/Ctr	-0.086	-
Q9BVS4	RIOK2	335	TKEGSEFSFSDGEVA	Phosphorylation	HeLa	EGF 10min/Ctr	0.093	-
Q9BVS4	RIOK2	385	EDSLSEESADARSFE	Phosphorylation	NCI-H2228	Crizotinib/Ctr	0.017	0.723
Q9BVS4	RIOK2	385	EDSLSEESADARSFE	Phosphorylation	HeLa	EGF 24h/Ctr	0.238	-
Q9BVS4	RIOK2	442	QGGVPAGSDEYEDEC	Phosphorylation	Jurkat	PGE2 10min/Ctr	-0.081	0.309
Q9BVS4	RIOK2	390	EESADARSFEMTEFN	Phosphorylation	HeLa	Pervanadate/Ctr	0.322	0.308
Q9BVS4	RIOK2	337	EGSEFSFSDGEVAEK	Phosphorylation	HeLa	Taxol/Ctr	-0.149	-
Q9BVS4	RIOK2	382	QIKEDSLSEESADAR	Phosphorylation	U2OS	VE-821+HU/Ctr	0.059	0.121
Q9BVS4	RIOK2	335	TKEGSEFSFSDGEVA	Phosphorylation	U2OS	HU/Ctr	0.067	0.664
Q9BVS4	RIOK2	380	PEQIKEDSLSEESAD	Phosphorylation	U2OS	VE-821+HU/HU	-0.176	0.026
Q9BVS4	RIOK2	337	EGSEFSFSDGEVAEK	Phosphorylation	Daudi	BCR stimulation 10min/Ctr	-0.39	-
Q9BVS4	RIOK2	412	GQVVENNSVTEFSEE	Phosphorylation	HeLa	Taxol/Ctr	-0.058	-
Q9BVS4	RIOK2	412	GQVVENNSVTEFSEE	Phosphorylation	hTERT-RPE1	Cyclin A High/Low	-0.58	-
Q9BVS4	RIOK2	380	PEQIKEDSLSEESAD	Phosphorylation	HeLa	RO-3306/Ctr	1.056	0.005
Q9BVS4	RIOK2	350	EKAEVYGSENESERN	Phosphorylation	MCF-7	TNFA/Ctr	-0.443	-
Q9BVS4	RIOK2	337	EGSEFSFSDGEVAEK	Phosphorylation	U2OS	VE-821+HU/HU	-0.135	0.348
Q9BVS4	RIOK2	382	QIKEDSLSEESADAR	Phosphorylation	A-549	Selumetinib/Ctr	-0.219	-
Q9BVS4	RIOK2	332	NIETKEGSEFSFSDG	Phosphorylation	HUES 9	NCM 24h/Ctr	0.253	-
Q9BVS4	RIOK2	385	EDSLSEESADARSFE	Phosphorylation	KG-1	Erlotinib/Ctr	-0.043	-
Q9BVS4	RIOK2	380	PEQIKEDSLSEESAD	Phosphorylation	KG-1	Erlotinib/Gefitinib	-0.247	-
Q9BVS4	RIOK2	385	EDSLSEESADARSFE	Phosphorylation	HeLa	RO-3306/Ctr	1.056	0.005
Q9BVS4	RIOK2	337	EGSEFSFSDGEVAEK	Phosphorylation	HaCaT;SCC-9	SCC-9/HaCaT	-13.591	0.054
Q9BVS4	RIOK2	390	EESADARSFEMTEFN	Phosphorylation	HeLa	Taxol/Ctr	-0.153	-
Q9BVS4	RIOK2	385	EDSLSEESADARSFE	Phosphorylation	HeLa	EGF 10min/Ctr	0.377	-
Q9BVS4	RIOK2	332	NIETKEGSEFSFSDG	Phosphorylation	HeLa	MLN8054 5uM/Ctr	0.168	-
Q9BVS4	RIOK2	380	PEQIKEDSLSEESAD	Phosphorylation	A-431	K8-S431A/WT	0.279	-
Q9BVS4	RIOK2	332	NIETKEGSEFSFSDG	Phosphorylation	SCC-9	LPA 3min/Ctr	0.203	0.439
Q9BVS4	RIOK2	337	EGSEFSFSDGEVAEK	Phosphorylation	COLO 205	PLX4032 5min/Ctr	-0.181	-
Q9BVS4	RIOK2	385	EDSLSEESADARSFE	Phosphorylation	A-431	K8-S431D/WT	0.279	0.117
Q9BVS4	RIOK2	332	NIETKEGSEFSFSDG	Phosphorylation	HeLa S3	Ctr/G1	0.62	-
Q9BVS4	RIOK2	335	TKEGSEFSFSDGEVA	Phosphorylation	KG-1	Ctr/Gefitinib	0.098	-
Q9BVS4	RIOK2	390	EESADARSFEMTEFN	Phosphorylation	HeLa S3	M/S	2.095	-
Q9BVS4	RIOK2	442	QGGVPAGSDEYEDEC	Phosphorylation	HCT 116	Cortistatin A/Ctr	-0.122	0.028
Q9BVS4	RIOK2	442	QGGVPAGSDEYEDEC	Phosphorylation	TIG-3	OIS 9d/OISb 9d	-0.744	-
Q9BVS4	RIOK2	445	VPAGSDEYEDECPHL	Phosphorylation	HEK293	Insulin/Ctr	-0.071	-
Q9BVS4	RIOK2	337	EGSEFSFSDGEVAEK	Phosphorylation	SCC-9	LPA 10min/Ctr	-0.009	0.947
Q9BVS4	RIOK2	442	QGGVPAGSDEYEDEC	Phosphorylation	Jurkat	HIV-1 20min/Ctr	0.483	-
Q9BVS4	RIOK2	332	NIETKEGSEFSFSDG	Phosphorylation	HUES 9	PMA 0.5h/Ctr	-0.606	-
Q9BVS4	RIOK2	382	QIKEDSLSEESADAR	Phosphorylation	HeLa	Mitotic/Ctr	0.674	0.242
Q9BVS4	RIOK2	445	VPAGSDEYEDECPHL	Phosphorylation	A-375	PD184352/DMSO	-0.408	-
Q9BVS4	RIOK2	332	NIETKEGSEFSFSDG	Phosphorylation	HeLa	RO3306/Ctr	0.127	0.051
Q9BVS4	RIOK2	335	TKEGSEFSFSDGEVA	Phosphorylation	HeLa S3	M/S	0.503	-
Q9BVS4	RIOK2	337	EGSEFSFSDGEVAEK	Phosphorylation	CL1-0	Citreoviridin 5min/Ctr	-0.279	-
Q9BVS4	RIOK2	337	EGSEFSFSDGEVAEK	Phosphorylation	CL1-0	Citreoviridin 1h/Ctr	-0.862	-
Q9BVS4	RIOK2	335	TKEGSEFSFSDGEVA	Phosphorylation	CL1-0	Citreoviridin 10s/Ctr	-0.71	-
Q9BVS4	RIOK2	337	EGSEFSFSDGEVAEK	Phosphorylation	Jurkat(HIV expressing)	Doxycycline 6h, Vpr-deleted/WT	0.406	0.458
Q9BVS4	RIOK2	337	EGSEFSFSDGEVAEK	Phosphorylation	NCI-H929	Velcade/Ctr	0.21	0.858
Q9BVS4	RIOK2	350	EKAEVYGSENESERN	Phosphorylation	MDA-MB-231	Ginsenoside Rg3 24h/Ctr	0.144	0.589
Q9BVS4	RIOK2	442	QGGVPAGSDEYEDEC	Phosphorylation	HEK293	Insulin/Ctr	-0.029	-
Q9BVS4	RIOK2	380	PEQIKEDSLSEESAD	Phosphorylation	K-562	K562-STI-R/K562	-1.169	-
Q9BVS4	RIOK2	337	EGSEFSFSDGEVAEK	Phosphorylation	Jurkat E6.1	CD3+CD4/Ctr	-0.226	0.263
Q9BVS4	RIOK2	442	QGGVPAGSDEYEDEC	Phosphorylation	KG-1	Erlotinib/Gefitinib	0.214	-
Q9BVS4	RIOK2	542	ENMQNIKSSLEAASF	Phosphorylation	PaSC	Nicotine/Ctr	-0.099	0.791
Q9BVS4	RIOK2	487	RTLSITSSGSAVSCS	Phosphorylation	HEK293	Insulin/Ctr	-0.175	-
Q9BVS4	RIOK2	380	PEQIKEDSLSEESAD	Phosphorylation	HeLa	EGF 5min/Ctr	0.761	-
Q9BVS4	RIOK2	380	PEQIKEDSLSEESAD	Phosphorylation	DG-75	SYK inhibition/Ctr	-0.004	-
Q9BVS4	RIOK2	337	EGSEFSFSDGEVAEK	Phosphorylation	Jurkat	PGE2 30min/Ctr	-0.133	0.187
Q9BVS4	RIOK2	335	TKEGSEFSFSDGEVA	Phosphorylation	MCF-7	TNFA, Ctr/SC-514	-0.103	-
Q9BVS4	RIOK2	382	QIKEDSLSEESADAR	Phosphorylation	HEK293	Ang 15min/Ctr	0.949	-
Q9BVS4	RIOK2	489	LSITSSGSAVSCSTI	Phosphorylation	K-562	K562-STI-R/K562	-0.86	0.021
Q9BVS4	RIOK2	337	EGSEFSFSDGEVAEK	Phosphorylation	Jurkat	HIV-1 20min/Ctr	0.071	0.887
Q9BVS4	RIOK2	483	QYRTRTLSITSSGSA	Phosphorylation	HEK293	Rapamycin/Ctr	0.081	-
Q9BVS4	RIOK2	494	SGSAVSCSTIPPELV	Phosphorylation	HEK293	Torin1/Ctr	0.009	-
Q9BVS4	RIOK2	486	TRTLSITSSGSAVSC	Phosphorylation	K-562	K562-STI-R/K562	-0.883	0.016
Q9BVS4	RIOK2	442	QGGVPAGSDEYEDEC	Phosphorylation	Jurkat(HIV expressing)	Doxycycline 6h, Vpr-deleted/WT	0.013	0.878
Q9BVS4	RIOK2	486	TRTLSITSSGSAVSC	Phosphorylation	Jurkat	PGE2 30min/Ctr	0.311	-
Q9BVS4	RIOK2	332	NIETKEGSEFSFSDG	Phosphorylation	HeLa S3	Ctr/mitosis	0.91	-
Q9BVS4	RIOK2	380	PEQIKEDSLSEESAD	Phosphorylation	HeLa S3	AZD1152/Ctr	-0.078	-
Q9BVS4	RIOK2	335	TKEGSEFSFSDGEVA	Phosphorylation	HaCaT	TGFB 5min/Ctr	0.161	0.629
Q9BVS4	RIOK2	380	PEQIKEDSLSEESAD	Phosphorylation	HFF	HSV-1 12h/Ctr	0.869	-
Q9BVS4	RIOK2	350	EKAEVYGSENESERN	Phosphorylation	BOEC	Thrombin 30min/Ctr	0.027	0.703
Q9BVS4	RIOK2	337	EGSEFSFSDGEVAEK	Phosphorylation	Jurkat(HIV expressing)	Doxycycline 12h, Vpr-deleted/WT	0.28	0.601
Q9BVS4	RIOK2	442	QGGVPAGSDEYEDEC	Phosphorylation	HCT 116	PLX4032 55min/Ctr	-0.085	-
Q9BVS4	RIOK2	335	TKEGSEFSFSDGEVA	Phosphorylation	HeLa	RO3306/Ctr	0.173	0.026
Q9BVS4	RIOK2	337	EGSEFSFSDGEVAEK	Phosphorylation	A-375	BI-D1870/DMSO	-0.123	-
Q9BVS4	RIOK2	337	EGSEFSFSDGEVAEK	Phosphorylation	HL-60	VE-821/Ctr	-0.427	-
Q9BVS4	RIOK2	380	PEQIKEDSLSEESAD	Phosphorylation	Jurkat	PGE2 20min/Ctr	0.023	0.622
Q9BVS4	RIOK2	380	PEQIKEDSLSEESAD	Phosphorylation	U2OS	VE-821+HU/Ctr	0.059	0.121
Q9BVS4	RIOK2	337	EGSEFSFSDGEVAEK	Phosphorylation	HeLa S3	Ctr/G1-S	0.17	-
Q9BVS4	RIOK2	332	NIETKEGSEFSFSDG	Phosphorylation	K-562	K562-STI-R/K562	-0.981	0.007
Q9BVS4	RIOK2	485	RTRTLSITSSGSAVS	Phosphorylation	Jurkat	PGE2 10min/Ctr	-0.228	-
Q9BVS4	RIOK2	380	PEQIKEDSLSEESAD	Phosphorylation	HEK293	Ang 15min/Ctr	0.945	-
Q9BVS4	RIOK2	335	TKEGSEFSFSDGEVA	Phosphorylation	HeLa	EGF 24h/Ctr	0.346	-
Q9BVS4	RIOK2	489	LSITSSGSAVSCSTI	Phosphorylation	Jurkat	PGE2 60min/Ctr	-0.107	0.53
Q9BVS4	RIOK2	486	TRTLSITSSGSAVSC	Phosphorylation	HEK293	Rapamycin/Ctr	0.217	-
Q9BVS4	RIOK2	380	PEQIKEDSLSEESAD	Phosphorylation	HEK293	Ang 3min/Ctr	0.457	-
Q9BVS4	RIOK2	337	EGSEFSFSDGEVAEK	Phosphorylation	BOEC	Thrombin 2min/Ctr	0.095	0.154
Q9BVS4	RIOK2	332	NIETKEGSEFSFSDG	Phosphorylation	SH-SY5Y	Crizotinib/Ctr	0.438	0.066
Q9BVS4	RIOK2	385	EDSLSEESADARSFE	Phosphorylation	Jurkat E6.1	CD3+CD4/Ctr	-0.712	0.005
Q9BVS4	RIOK2	337	EGSEFSFSDGEVAEK	Phosphorylation	HeLa	SB202190 20min+EGF 15min/Ctr	-0.145	-
Q9BVS4	RIOK2	332	NIETKEGSEFSFSDG	Phosphorylation	HaCaT	TGFB 10min/Ctr	-0.401	0.164
Q9BVS4	RIOK2	337	EGSEFSFSDGEVAEK	Phosphorylation	HeLa S3	Late S/Ctr	-0.1	-
Q9BVS4	RIOK2	337	EGSEFSFSDGEVAEK	Phosphorylation	HeLa	EGF 10min/Ctr	0.335	-
Q9BVS4	RIOK2	366	LEESEGCYCRSSGDP	Phosphorylation	J.gamma1	IgG 3min, Jgamma1/WT	1.22	0.027
Q9BVS4	RIOK2	380	PEQIKEDSLSEESAD	Phosphorylation	HeLa S3	M/S	1.954	-
Q9BVS4	RIOK2	442	QGGVPAGSDEYEDEC	Phosphorylation	Jurkat(HIV expressing)	Doxycycline 0h, Vpr-deleted/WT	-0.072	0.805
Q9BVS4	RIOK2	332	NIETKEGSEFSFSDG	Phosphorylation	MCF-7	TNFA/IKK-B(WT)	0.288	-
Q9BVS4	RIOK2	382	QIKEDSLSEESADAR	Phosphorylation	MCF-7	TIMP-1, high/Low	0.841	-
Q9BVS4	RIOK2	380	PEQIKEDSLSEESAD	Phosphorylation	HeLa	AZD1152 1uM+ZM447439 5uM/Ctr	-0.106	-
Q9BVS4	RIOK2	335	TKEGSEFSFSDGEVA	Phosphorylation	HeLa	EGF 10min/Ctr	-0.209	-
Q9BVS4	RIOK2	332	NIETKEGSEFSFSDG	Phosphorylation	HUES 9	PMA 1h/Ctr	-0.146	-
Q9BVS4	RIOK2	390	EESADARSFEMTEFN	Phosphorylation	Daudi	SYK inhibition/Ctr	0.016	-
Q9BVS4	RIOK2	332	NIETKEGSEFSFSDG	Phosphorylation	SCC-9	LPA 3min/Ctr	0.225	0.439
Q9BVS4	RIOK2	337	EGSEFSFSDGEVAEK	Phosphorylation	COLO 205	PLX4032 15min/Ctr	0.132	-
Q9BVS4	RIOK2	332	NIETKEGSEFSFSDG	Phosphorylation	liver	HCC, Sorafenib/Ctr	2.771	-
Q9BVS4	RIOK2	332	NIETKEGSEFSFSDG	Phosphorylation	SCC-9	LPA 90min/Ctr	-0.103	0.656
Q9BVS4	RIOK2	380	PEQIKEDSLSEESAD	Phosphorylation	HeLa	Pervanadate/Ctr	0.466	0.385
Q9BVS4	RIOK2	335	TKEGSEFSFSDGEVA	Phosphorylation	WM239A	TRA/Ctr	0.064	0.286
Q9BVS4	RIOK2	337	EGSEFSFSDGEVAEK	Phosphorylation	TIG-3	OISb 9d/Ctr	-1.104	-
Q9BVS4	RIOK2	382	QIKEDSLSEESADAR	Phosphorylation	HeLa	RO-3306/Ctr	1.056	0.005
Q9BVS4	RIOK2	380	PEQIKEDSLSEESAD	Phosphorylation	MCF-7	TNFA/Ctr	0.219	-
Q9BVS4	RIOK2	332	NIETKEGSEFSFSDG	Phosphorylation	KG-1	Erlotinib/Gefitinib	-0.048	-
Q9BVS4	RIOK2	382	QIKEDSLSEESADAR	Phosphorylation	DG-75	CD79a KD/Ctr	-0.244	-
Q9BVS4	RIOK2	332	NIETKEGSEFSFSDG	Phosphorylation	breast cancer	HER2+/HER2-	-0.659	0.154
Q9BVS4	RIOK2	350	EKAEVYGSENESERN	Phosphorylation	MCF-7	TNFA, Ctr/SC-514	-0.009	-
Q9BVS4	RIOK2	332	NIETKEGSEFSFSDG	Phosphorylation	SCC-9	LPA 30min/Ctr	-0.06	0.41
Q9BVS4	RIOK2	335	TKEGSEFSFSDGEVA	Phosphorylation	MCF-7	SC-514/Ctr	-0.016	-
Q9BVS4	RIOK2	380	PEQIKEDSLSEESAD	Phosphorylation	HeLa	Flavopiridol/Ctr	1.31	-
Q9BVS4	RIOK2	380	PEQIKEDSLSEESAD	Phosphorylation	K-562	K562-STI-R/K562	-2.145	-
Q9BVS4	RIOK2	350	EKAEVYGSENESERN	Phosphorylation	MCF-7	TNFA+SC-514/Ctr	0.153	-
Q9BVS4	RIOK2	417	NNSVTEFSEEKNRTE	Phosphorylation	HeLa	Taxol/Ctr	0.131	-
Q9BVS4	RIOK2	486	TRTLSITSSGSAVSC	Phosphorylation	Jurkat	PGE2 20min/Ctr	0.071	0.848
Q9BVS4	RIOK2	382	QIKEDSLSEESADAR	Phosphorylation	KG-1	Erlotinib/Gefitinib	-0.247	-
Q9BVS4	RIOK2	335	TKEGSEFSFSDGEVA	Phosphorylation	NCI-H1975	EGF/Ctr	-0.011	-
Q9BVS4	RIOK2	335	TKEGSEFSFSDGEVA	Phosphorylation	HeLa	Taxol/Ctr	0.107	-
Q9BVS4	RIOK2	442	QGGVPAGSDEYEDEC	Phosphorylation	liver	HCC/Normal	1.293	-
Q9BVS4	RIOK2	442	QGGVPAGSDEYEDEC	Phosphorylation	HeLa	MLN8054 0.25uM/Ctr	-0.191	-
Q9BVS4	RIOK2	332	NIETKEGSEFSFSDG	Phosphorylation	WM239A	SCH/TRA	0.034	-
Q9BVS4	RIOK2	382	QIKEDSLSEESADAR	Phosphorylation	MCF-7	TIMP-1, high/Low	0.65	-
Q9BVS4	RIOK2	335	TKEGSEFSFSDGEVA	Phosphorylation	HeLa S3	Ctr/G1-S	0.17	-
Q9BVS4	RIOK2	335	TKEGSEFSFSDGEVA	Phosphorylation	HEK293	Ang 15min/Ctr	0.245	0.22
Q9BVS4	RIOK2	412	GQVVENNSVTEFSEE	Phosphorylation	HCT 116	Cortistatin A/Ctr	-0.278	0.23
Q9BVS4	RIOK2	442	QGGVPAGSDEYEDEC	Phosphorylation	HeLa S3	M/S	0.506	-
Q9BVS4	RIOK2	385	EDSLSEESADARSFE	Phosphorylation	K-562	Dasatinib 50nM/5nM	0.263	-
Q9BVS4	RIOK2	335	TKEGSEFSFSDGEVA	Phosphorylation	A-549	Selumetinib/Ctr	-0.756	-
Q9BVS4	RIOK2	337	EGSEFSFSDGEVAEK	Phosphorylation	COLO 205	PLX4032 60min/Ctr	-0.322	-
Q9BVS4	RIOK2	442	QGGVPAGSDEYEDEC	Phosphorylation	PaSC	A-bungarotoxin/Ctr	0.319	0.368
Q9BVS4	RIOK2	337	EGSEFSFSDGEVAEK	Phosphorylation	K-562	K562-STI-R/K562	-1.208	0.007
Q9BVS4	RIOK2	337	EGSEFSFSDGEVAEK	Phosphorylation	WM239A	TRA/Ctr	0.217	0.427
Q9BVS4	RIOK2	412	GQVVENNSVTEFSEE	Phosphorylation	HaCaT	TGFB 5min/Ctr	0.427	0.312
Q9BVS4	RIOK2	382	QIKEDSLSEESADAR	Phosphorylation	HeLa	BI2536 0.1uM mitosis/Ctr	0.315	-
Q9BVS4	RIOK2	390	EESADARSFEMTEFN	Phosphorylation	breast cancer	Breast cancer/Normal	-0.768	0.424
Q9BVS4	RIOK2	382	QIKEDSLSEESADAR	Phosphorylation	HeLa	EGF 5min/Ctr	0.761	-
Q9BVS4	RIOK2	492	TSSGSAVSCSTIPPE	Phosphorylation	HeLa	EGF 5min/Ctr	0.474	-
Q9BVS4	RIOK2	337	EGSEFSFSDGEVAEK	Phosphorylation	HeLa	EGF 15min, SB202190 20min/Ctr	0.212	-
Q9BVS4	RIOK2	332	NIETKEGSEFSFSDG	Phosphorylation	PaSC	A-bungarotoxin/Ctr	-0.453	0.007
Q9BVS4	RIOK2	332	NIETKEGSEFSFSDG	Phosphorylation	MCF-7	TNFA, Ctr/SC-514	0.053	-
Q9BVS4	RIOK2	380	PEQIKEDSLSEESAD	Phosphorylation	HeLa	BI2536 0.1uM entry/Ctr	0.709	-
Q9BVS4	RIOK2	380	PEQIKEDSLSEESAD	Phosphorylation	WM239A	SCH/TRA	-0.16	-
Q9BVS4	RIOK2	354	VYGSENESERNCLEE	Phosphorylation	PaSC	Nicotine/Ctr	-0.412	-
Q9BVS4	RIOK2	380	PEQIKEDSLSEESAD	Phosphorylation	Jurkat	PGE2 60min/Ctr	-0.207	0.019
Q9BVS4	RIOK2	390	EESADARSFEMTEFN	Phosphorylation	A-498	HB-EGF/Ctr	0.155	-
Q9BVS4	RIOK2	380	PEQIKEDSLSEESAD	Phosphorylation	HeLa	EGF 10min/Ctr	0.387	-
Q9BVS4	RIOK2	354	VYGSENESERNCLEE	Phosphorylation	PaSC	A-bungarotoxin/Ctr	-0.764	0.001
Q9BVS4	RIOK2	380	PEQIKEDSLSEESAD	Phosphorylation	A-375	BI-D1870/DMSO	-0.423	-
Q9BVS4	RIOK2	335	TKEGSEFSFSDGEVA	Phosphorylation	HeLa	EGF 10min/Ctr	0.335	-
Q9BVS4	RIOK2	337	EGSEFSFSDGEVAEK	Phosphorylation	HeLa	Mitotic/Ctr	-0.105	0.797
Q9BVS4	RIOK2	335	TKEGSEFSFSDGEVA	Phosphorylation	KG-1	Ctr/Gefitinib	0.021	-
Q9BVS4	RIOK2	350	EKAEVYGSENESERN	Phosphorylation	HeLa	Mitotic/Ctr	1.239	-
Q9BVS4	RIOK2	442	QGGVPAGSDEYEDEC	Phosphorylation	HCT 116	PLX4032 15min/Ctr	-0.077	-
Q9BVS4	RIOK2	337	EGSEFSFSDGEVAEK	Phosphorylation	U2OS	VE-821+HU/HU	0.087	-
Q9BVS4	RIOK2	380	PEQIKEDSLSEESAD	Phosphorylation	HCT 116	HKD/HSC	0.377	0.268
Q9BVS4	RIOK2	337	EGSEFSFSDGEVAEK	Phosphorylation	MCF-7	TNFA+SC-514/Ctr	0.339	-
Q9BVS4	RIOK2	332	NIETKEGSEFSFSDG	Phosphorylation	HeLa S3	M/S	0.503	-
Q9BVS4	RIOK2	332	NIETKEGSEFSFSDG	Phosphorylation	WM239A	PLX4032/AZD6244	0.007	0.911
Q9BVS4	RIOK2	335	TKEGSEFSFSDGEVA	Phosphorylation	NB-1643	Crizotinib/Ctr	-0.287	0.723
Q9BVS4	RIOK2	445	VPAGSDEYEDECPHL	Phosphorylation	HEK293	Rapamycin/Ctr	0.025	-
Q9BVS4	RIOK2	382	QIKEDSLSEESADAR	Phosphorylation	A-204	PazR/A204	-0.226	0.16
Q9BVS4	RIOK2	332	NIETKEGSEFSFSDG	Phosphorylation	SCC-9	LPA 10min/Ctr	0.07	0.947
Q9BVS4	RIOK2	350	EKAEVYGSENESERN	Phosphorylation	HaCaT	TGFB 20min/Ctr	-0.388	0.341
Q9BVS4	RIOK2	486	TRTLSITSSGSAVSC	Phosphorylation	K-562	K562-STI-R/K562	-0.879	0.016
Q9BVS4	RIOK2	335	TKEGSEFSFSDGEVA	Phosphorylation	BOEC	Thrombin 30min/Ctr	-0.133	0.145
Q9BVS4	RIOK2	332	NIETKEGSEFSFSDG	Phosphorylation	COLO 205	PLX4032 35min/Ctr	-0.188	-
Q9BVS4	RIOK2	442	QGGVPAGSDEYEDEC	Phosphorylation	HeLa	AZD1152 1uM+ZM447439 5uM/Ctr	-0.294	-
Q9BVS4	RIOK2	412	GQVVENNSVTEFSEE	Phosphorylation	HeLa	AZD1152 1uM+ZM447439 5uM/Ctr	-0.151	-
Q9BVS4	RIOK2	337	EGSEFSFSDGEVAEK	Phosphorylation	TIG-3	OISb 9d/Ctr	-0.216	-
Q9BVS4	RIOK2	442	QGGVPAGSDEYEDEC	Phosphorylation	Akata(EBV+)	Vector/BGLF4	0.686	0.778
Q9BVS4	RIOK2	543	NMQNIKSSLEAASFW	Phosphorylation	Jurkat E6.1	Anti-CD3+Anti-CD28 120min/Ctr	-6.809	-
Q9BVS4	RIOK2	337	EGSEFSFSDGEVAEK	Phosphorylation	liver	HCC, Sorafenib/Ctr	2.771	-
Q9BVS4	RIOK2	337	EGSEFSFSDGEVAEK	Phosphorylation	MCF-7	TNFA, IKKB(WT)/Ctr	0.125	-
Q9BVS4	RIOK2	337	EGSEFSFSDGEVAEK	Phosphorylation	HeLa	MLN8054 0.25uM/Ctr	0.113	-
Q9BVS4	RIOK2	382	QIKEDSLSEESADAR	Phosphorylation	BOEC	Thrombin 5min/Ctr	-0.198	-
Q9BVS4	RIOK2	337	EGSEFSFSDGEVAEK	Phosphorylation	HEK293	PMA, RSK1/2 RNAi/Ctr	-1.107	-
Q9BVS4	RIOK2	337	EGSEFSFSDGEVAEK	Phosphorylation	A-375	RSK1/2 RNAi/Ctr	-1.248	-
Q9BVS4	RIOK2	380	PEQIKEDSLSEESAD	Phosphorylation	Jurkat	PGE2 5min/Ctr	-0.277	0.004
Q9BVS4	RIOK2	442	QGGVPAGSDEYEDEC	Phosphorylation	Jurkat	HIV-1 5min/Ctr	0.211	0.622
Q9BVS4	RIOK2	442	QGGVPAGSDEYEDEC	Phosphorylation	HCT 116	PLX4032 50min/Ctr	0.098	-
Q9BVS4	RIOK2	483	QYRTRTLSITSSGSA	Phosphorylation	K-562	K562-STI-R/K562	-0.879	0.016
Q9BVS4	RIOK2	382	QIKEDSLSEESADAR	Phosphorylation	BOEC	Thrombin 2min/Ctr	0.139	-
Q9BVS4	RIOK2	385	EDSLSEESADARSFE	Phosphorylation	NCI-H2228	Crizotinib/Ctr	0.013	0.723
Q9BVS4	RIOK2	335	TKEGSEFSFSDGEVA	Phosphorylation	A-498	HB-EGF/Ctr	0.077	-
Q9BVS4	RIOK2	382	QIKEDSLSEESADAR	Phosphorylation	WM239A	SCH/Ctr	-0.578	0.007
Q9BVS4	RIOK2	412	GQVVENNSVTEFSEE	Phosphorylation	HeLa	MLN8054 1uM/Ctr	-0.13	-
Q9BVS4	RIOK2	445	VPAGSDEYEDECPHL	Phosphorylation	GMPB	Pervanadate/Ctr	0.411	0.549
Q9BVS4	RIOK2	335	TKEGSEFSFSDGEVA	Phosphorylation	CL1-0	Citreoviridin 10min/Ctr	-0.23	-
Q9BVS4	RIOK2	332	NIETKEGSEFSFSDG	Phosphorylation	WM239A	SCH/Ctr	0.179	-
Q9BVS4	RIOK2	442	QGGVPAGSDEYEDEC	Phosphorylation	CL1-0	Citreoviridin 24h/Ctr	1.541	-
Q9BVS4	RIOK2	350	EKAEVYGSENESERN	Phosphorylation	HeLa S3	AZD1152/Ctr	0.132	-
Q9BVS4	RIOK2	332	NIETKEGSEFSFSDG	Phosphorylation	NB-1643	Crizotinib/Ctr	-0.287	0.723
Q9BVS4	RIOK2	380	PEQIKEDSLSEESAD	Phosphorylation	K-562	Dasatinib 50nM/Ctr	-0.737	-
Q9BVS4	RIOK2	442	QGGVPAGSDEYEDEC	Phosphorylation	HCT 116	PLX4032 10min/Ctr	-0.116	-
Q9BVS4	RIOK2	412	GQVVENNSVTEFSEE	Phosphorylation	HEK293	PINK1 WT/KD	-0.09	-
Q9BVS4	RIOK2	385	EDSLSEESADARSFE	Phosphorylation	HeLa	EGF 10min/Ctr	0.609	-
Q9BVS4	RIOK2	457	PHLIALSSLNREFRP	Phosphorylation	HeLa	BI2536 0.1uM mitosis/Ctr	-0.025	-
Q9BVS4	RIOK2	337	EGSEFSFSDGEVAEK	Phosphorylation	MCF-7	TNFA/Ctr	-0.001	-
Q9BVS4	RIOK2	380	PEQIKEDSLSEESAD	Phosphorylation	HeLa	Taxol/Ctr	0.087	-
Q9BVS4	RIOK2	332	NIETKEGSEFSFSDG	Phosphorylation	hTERT-RPE1	Plk1(as) 3-MB-PP1/Ctr	0.337	-
Q9BVS4	RIOK2	335	TKEGSEFSFSDGEVA	Phosphorylation	A-498	LPA/Ctr	-0.106	-
Q9BVS4	RIOK2	332	NIETKEGSEFSFSDG	Phosphorylation	U2OS	VE-821+HU/HU	0.087	-
Q9BVS4	RIOK2	442	QGGVPAGSDEYEDEC	Phosphorylation	HeLa S3	VX680/Ctr	-0.01	-
Q9BVS4	RIOK2	380	PEQIKEDSLSEESAD	Phosphorylation	A-549	Selumetinib/Ctr	-0.201	0.007
Q9BVS4	RIOK2	380	PEQIKEDSLSEESAD	Phosphorylation	HeLa S3	VX680/Ctr	-0.065	-
Q9BVS4	RIOK2	485	RTRTLSITSSGSAVS	Phosphorylation	HEK293	Rapamycin/Ctr	0.217	-
Q9BVS4	RIOK2	337	EGSEFSFSDGEVAEK	Phosphorylation	HeLa S3	M/S	0.512	-
Q9BVS4	RIOK2	487	RTLSITSSGSAVSCS	Phosphorylation	Jurkat	PGE2 20min/Ctr	-0.2	0.363
Q9BVS4	RIOK2	380	PEQIKEDSLSEESAD	Phosphorylation	MDA-MB-231	Ginsenoside Rg3 24h/Ctr	0.237	0.046
Q9BVS4	RIOK2	380	PEQIKEDSLSEESAD	Phosphorylation	HaCaT;SCC-9	SCC-9/HaCaT	-3.118	0.192
Q9BVS4	RIOK2	350	EKAEVYGSENESERN	Phosphorylation	BOEC	Thrombin 10min/Ctr	0.008	0.941
Q9BVS4	RIOK2	412	GQVVENNSVTEFSEE	Phosphorylation	HaCaT	TGFB 15min/Ctr	0.428	0.515
Q9BVS4	RIOK2	337	EGSEFSFSDGEVAEK	Phosphorylation	WM239A	SCH/TRA	-0.072	0.713
Q9BVS4	RIOK2	335	TKEGSEFSFSDGEVA	Phosphorylation	A-498	HB-EGF/LPA	0.012	-
Q9BVS4	RIOK2	337	EGSEFSFSDGEVAEK	Phosphorylation	A-431	Gefitinib/Ctr	0.091	0.139
Q9BVS4	RIOK2	442	QGGVPAGSDEYEDEC	Phosphorylation	Jurkat	PGE2 5min/Ctr	-0.403	-
Q9BVS4	RIOK2	335	TKEGSEFSFSDGEVA	Phosphorylation	SH-SY5Y	Crizotinib/Ctr	0.438	0.066
Q9BVS4	RIOK2	332	NIETKEGSEFSFSDG	Phosphorylation	HCT 116	Cortistatin A/Ctr	0.01	0.554
Q9BVS4	RIOK2	337	EGSEFSFSDGEVAEK	Phosphorylation	KG-1	Erlotinib/Ctr	0.183	-
Q9BVS4	RIOK2	335	TKEGSEFSFSDGEVA	Phosphorylation	HeLa	Flavopiridol/Ctr	0.508	0.364
Q9BVS4	RIOK2	385	EDSLSEESADARSFE	Phosphorylation	MCF-7	TIMP-1, high/Low	0.841	-
Q9BVS4	RIOK2	417	NNSVTEFSEEKNRTE	Phosphorylation	HeLa	AZD1152 1uM+ZM447439 5uM/Ctr	0.052	-
Q9BVS4	RIOK2	335	TKEGSEFSFSDGEVA	Phosphorylation	HeLa	EGF 5min/Ctr	-0.259	-
Q9BVS4	RIOK2	394	DARSFEMTEFNQALE	Phosphorylation	Jurkat E6.1	CD3+CD4/Ctr	-0.261	0.218
Q9BVS4	RIOK2	337	EGSEFSFSDGEVAEK	Phosphorylation	HeLa	EGF/Ctr	0.046	-
Q9BVS4	RIOK2	335	TKEGSEFSFSDGEVA	Phosphorylation	TIG-3	OIS 9d/OISb 9d	-0.5	-
Q9BVS4	RIOK2	380	PEQIKEDSLSEESAD	Phosphorylation	HeLa	EGF 24h/Ctr	0.238	-
Q9BVS4	RIOK2	442	QGGVPAGSDEYEDEC	Phosphorylation	HCT 116	PLX4032 45min/Ctr	-0.176	-
Q9BVS4	RIOK2	385	EDSLSEESADARSFE	Phosphorylation	A-431	K8-S431A/WT	0.206	0.101
Q9BVS4	RIOK2	380	PEQIKEDSLSEESAD	Phosphorylation	WM239A	PLX4032/Ctr	0.212	0.144
Q9BVS4	RIOK2	380	PEQIKEDSLSEESAD	Phosphorylation	K-562	Dasatinib 50nM/5nM	0.263	-
Q9BVS4	RIOK2	335	TKEGSEFSFSDGEVA	Phosphorylation	A-498	HB-EGF/Ctr	0.089	-
Q9BVS4	RIOK2	332	NIETKEGSEFSFSDG	Phosphorylation	KG-1	Erlotinib/Gefitinib	0.098	-
Q9BVS4	RIOK2	335	TKEGSEFSFSDGEVA	Phosphorylation	Jurkat	HIV-1 5min/Ctr	-0.004	0.991
Q9BVS4	RIOK2	337	EGSEFSFSDGEVAEK	Phosphorylation	SCC-9	LPA 30min/Ctr	-0.06	0.41
Q9BVS4	RIOK2	337	EGSEFSFSDGEVAEK	Phosphorylation	Daudi	SYK inhibition/Ctr	0.298	-
Q9BVS4	RIOK2	382	QIKEDSLSEESADAR	Phosphorylation	HeLa	Taxol/Ctr	0.087	-
Q9BVS4	RIOK2	337	EGSEFSFSDGEVAEK	Phosphorylation	Jurkat E6.1	CD3+CD4/Ctr	-0.208	0.263
Q9BVS4	RIOK2	335	TKEGSEFSFSDGEVA	Phosphorylation	HCT 116	Cortistatin A/Ctr	-0.053	0.247
Q9BVS4	RIOK2	382	QIKEDSLSEESADAR	Phosphorylation	BOEC	Thrombin 30min/Ctr	-0.675	-
Q9BVS4	RIOK2	494	SGSAVSCSTIPPELV	Phosphorylation	HEK293	Insulin/Ctr	0.058	-
Q9BVS4	RIOK2	164	SAMKEFAYMKALYER	Phosphorylation	GTL16 R3 Resistant	PF-04217903 24h/Ctr	-0.154	-
Q9BVS4	RIOK2	332	NIETKEGSEFSFSDG	Phosphorylation	MCF-7	IKKB(WT), TNFA/Ctr	0.446	-
Q9BVS4	RIOK2	380	PEQIKEDSLSEESAD	Phosphorylation	HeLa	MLN8054 5uM/Ctr	0.208	-
Q9BVS4	RIOK2	442	QGGVPAGSDEYEDEC	Phosphorylation	HFF	HSV-1 15h/Ctr	26.461	-
Q9BVS4	RIOK2	335	TKEGSEFSFSDGEVA	Phosphorylation	HeLa S3	Ctr/G1	0.698	-
Q9BVS4	RIOK2	483	QYRTRTLSITSSGSA	Phosphorylation	HEK293	Insulin/Ctr	0.159	-
Q9BVS4	RIOK2	350	EKAEVYGSENESERN	Phosphorylation	HeLa	Pervanadate/Ctr	0.254	0.201
Q9BVS4	RIOK2	380	PEQIKEDSLSEESAD	Phosphorylation	HNSCC	CAL27/(OKF6/TERT1)	1.646	-
Q9BVS4	RIOK2	335	TKEGSEFSFSDGEVA	Phosphorylation	HeLa	MLN8054 0.25uM/Ctr	0.039	-
Q9BVS4	RIOK2	382	QIKEDSLSEESADAR	Phosphorylation	HEK293	SII Ang 15min/Ctr	-0.761	-
Q9BVS4	RIOK2	335	TKEGSEFSFSDGEVA	Phosphorylation	HeLa	RO-3306/Ctr	0.083	0.652
Q9BVS4	RIOK2	380	PEQIKEDSLSEESAD	Phosphorylation	PaSC	Nicotine/Ctr	-0.195	0.1
Q9BVS4	RIOK2	337	EGSEFSFSDGEVAEK	Phosphorylation	HeLa	Taxol/Ctr	0.107	-
Q9BVS4	RIOK2	335	TKEGSEFSFSDGEVA	Phosphorylation	HEK293	PKD1kd/Parental	-0.257	0.912
Q9BVS4	RIOK2	442	QGGVPAGSDEYEDEC	Phosphorylation	Daudi	BCR stimulation 2min/Ctr	-0.369	-
Q9BVS4	RIOK2	385	EDSLSEESADARSFE	Phosphorylation	U2OS	VE-821+HU/Ctr	0.059	0.121
Q9BVS4	RIOK2	337	EGSEFSFSDGEVAEK	Phosphorylation	HeLa	EGF 10min/Ctr	-0.209	-
Q9BVS4	RIOK2	335	TKEGSEFSFSDGEVA	Phosphorylation	NCI-H2228	Crizotinib/Ctr	0.083	0.573
Q9BVS4	RIOK2	335	TKEGSEFSFSDGEVA	Phosphorylation	TIG-3	OIS 9d/OISb 9d	-0.473	-
Q9BVS4	RIOK2	337	EGSEFSFSDGEVAEK	Phosphorylation	HeLa Kyoto	Insulin+aa, Raptor KD/Ctr	0.165	0.01
Q9BVS4	RIOK2	486	TRTLSITSSGSAVSC	Phosphorylation	HEK293	Torin1/Ctr	0.231	-
Q9BVS4	RIOK2	366	LEESEGCYCRSSGDP	Phosphorylation	J.gamma1	IgG 0min, Jgamma1/WT	1.389	0.016
Q9BVS4	RIOK2	350	EKAEVYGSENESERN	Phosphorylation	MDA-MB-231	Genistein 24h/Ctr	0.205	0.407
Q9BVS4	RIOK2	487	RTLSITSSGSAVSCS	Phosphorylation	HEK293	Insulin/Ctr	0.162	-
Q9BVS4	RIOK2	337	EGSEFSFSDGEVAEK	Phosphorylation	U-937	Tet-free 2d/Ctr	-0.007	-
Q9BVS4	RIOK2	337	EGSEFSFSDGEVAEK	Phosphorylation	Jurkat(HIV expressing)	Doxycycline 0h, Vpr-deleted/WT	-0.769	0.051
Q9BVS4	RIOK2	442	QGGVPAGSDEYEDEC	Phosphorylation	hTERT-RPE1	Cyclin A High/Low	-0.736	0.054
Q9BVS4	RIOK2	335	TKEGSEFSFSDGEVA	Phosphorylation	CL1-0	Citreoviridin 36h/Ctr	-0.871	-
Q9BVS4	RIOK2	486	TRTLSITSSGSAVSC	Phosphorylation	Jurkat	PGE2 60min/Ctr	-0.121	0.678
Q9BVS4	RIOK2	412	GQVVENNSVTEFSEE	Phosphorylation	HeLa	Taxol/Ctr	0.131	-
Q9BVS4	RIOK2	380	PEQIKEDSLSEESAD	Phosphorylation	KG-1	Erlotinib/Gefitinib	-0.079	-
Q9BVS4	RIOK2	337	EGSEFSFSDGEVAEK	Phosphorylation	WM239A	PLX4032/AZD6244	0.007	0.911
Q9BVS4	RIOK2	382	QIKEDSLSEESADAR	Phosphorylation	HaCaT	TGFB 5min/Ctr	0.406	0.435
Q9BVS4	RIOK2	442	QGGVPAGSDEYEDEC	Phosphorylation	HL-60	VE-821/Ctr	0.17	0.021
Q9BVS4	RIOK2	337	EGSEFSFSDGEVAEK	Phosphorylation	PaSC	A-bungarotoxin/Ctr	-0.451	0.007
Q9BVS4	RIOK2	350	EKAEVYGSENESERN	Phosphorylation	Jurkat	PGE2 30min/Ctr	-0.235	0.001
Q9BVS4	RIOK2	337	EGSEFSFSDGEVAEK	Phosphorylation	HeLa S3	Late S/Ctr	-0.083	-
Q9BVS4	RIOK2	350	EKAEVYGSENESERN	Phosphorylation	Jurkat	PGE2 60min/Ctr	-0.411	-
Q9BVS4	RIOK2	337	EGSEFSFSDGEVAEK	Phosphorylation	MCF-7	TNFA/IKK-B(K44M)	-0.086	-
Q9BVS4	RIOK2	442	QGGVPAGSDEYEDEC	Phosphorylation	HEK293	PINK1 WT/KD	-0.299	0.158
Q9BVS4	RIOK2	332	NIETKEGSEFSFSDG	Phosphorylation	COLO 205	PLX4032 55min/Ctr	0.44	-
Q9BVS4	RIOK2	337	EGSEFSFSDGEVAEK	Phosphorylation	HeLa	MLN8054 1uM/Ctr	0.167	-
Q9BVS4	RIOK2	350	EKAEVYGSENESERN	Phosphorylation	HaCaT	TGFB 15min/Ctr	0.943	0.001
Q9BVS4	RIOK2	337	EGSEFSFSDGEVAEK	Phosphorylation	KG-1	Ctr/Gefitinib	0.021	-
Q9BVS4	RIOK2	382	QIKEDSLSEESADAR	Phosphorylation	NCI-H2228	Crizotinib/Ctr	0.013	0.723
Q9BVS4	RIOK2	382	QIKEDSLSEESADAR	Phosphorylation	HeLa	EGF 10min/Ctr	0.377	-
Q9BVS4	RIOK2	337	EGSEFSFSDGEVAEK	Phosphorylation	A-498	LPA/Ctr	0.05	-
Q9BVS4	RIOK2	337	EGSEFSFSDGEVAEK	Phosphorylation	breast cancer	Breast cancer low risk/Normal	-0.12	0.802
Q9BVS4	RIOK2	337	EGSEFSFSDGEVAEK	Phosphorylation	HeLa	MLN8054 1uM/Ctr	0.225	-
Q9BVS4	RIOK2	337	EGSEFSFSDGEVAEK	Phosphorylation	HCT 116	Metastatic/Non-metastatic	0.915	0.166
Q9BVS4	RIOK2	337	EGSEFSFSDGEVAEK	Phosphorylation	HeLa	EGF 10min/Ctr	0.093	-
Q9BVS4	RIOK2	337	EGSEFSFSDGEVAEK	Phosphorylation	TIG-3	OIS 9d/OISb 9d	-0.473	-
Q9BVS4	RIOK2	385	EDSLSEESADARSFE	Phosphorylation	U2OS	HU/Ctr	0.251	0.016
Q9BVS4	RIOK2	332	NIETKEGSEFSFSDG	Phosphorylation	HEK293	Nocodazole, PKD1kd/Parental	-0.014	0.995
Q9BVS4	RIOK2	369	SEGCYCRSSGDPEQI	Phosphorylation	DG-75	CD79a KD/Ctr	0.198	-
Q9BVS4	RIOK2	335	TKEGSEFSFSDGEVA	Phosphorylation	HeLa S3	Early S/Ctr	0.68	-
Q9BVS4	RIOK2	385	EDSLSEESADARSFE	Phosphorylation	KG-1	Erlotinib/Ctr	-0.01	-
Q9BVS4	RIOK2	483	QYRTRTLSITSSGSA	Phosphorylation	K-562	K562-STI-R/K562	-0.883	0.016
Q9BVS4	RIOK2	337	EGSEFSFSDGEVAEK	Phosphorylation	Jurkat	PGE2 5min/Ctr	-0.217	0.138
Q9BVS4	RIOK2	335	TKEGSEFSFSDGEVA	Phosphorylation	HeLa S3	AZD1152/Ctr	-0.018	-
Q9BVS4	RIOK2	380	PEQIKEDSLSEESAD	Phosphorylation	A-431	Gefitinib+FGF2/Ctr	0.069	0.234
Q9BVS4	RIOK2	442	QGGVPAGSDEYEDEC	Phosphorylation	HeLa	EGF 10min/Ctr	-0.286	0.013
Q9BVS4	RIOK2	385	EDSLSEESADARSFE	Phosphorylation	HeLa	BI2536 0.1uM mitosis/Ctr	0.315	-
Q9BVS4	RIOK2	412	GQVVENNSVTEFSEE	Phosphorylation	HeLa	Mitotic/Ctr	2.414	-
Q9BVS4	RIOK2	350	EKAEVYGSENESERN	Phosphorylation	A-431	Gefitinib/Ctr	-0.194	0.132
Q9BVS4	RIOK2	337	EGSEFSFSDGEVAEK	Phosphorylation	NCI-H2228	Crizotinib/Ctr	0.119	0.573
Q9BVS4	RIOK2	335	TKEGSEFSFSDGEVA	Phosphorylation	HEK293	SII Ang 3min/Ctr	0.029	0.936
Q9BVS4	RIOK2	337	EGSEFSFSDGEVAEK	Phosphorylation	HeLa	EGF 5min/Ctr	-0.13	-
Q9BVS4	RIOK2	382	QIKEDSLSEESADAR	Phosphorylation	Jurkat	PGE2 30min/Ctr	-0.179	0.292
Q9BVS4	RIOK2	382	QIKEDSLSEESADAR	Phosphorylation	HeLa	BI2536 0.1uM entry/Ctr	0.709	-
Q9BVS4	RIOK2	350	EKAEVYGSENESERN	Phosphorylation	K-562	Dasatinib 5nM/Ctr	-0.737	-
Q9BVS4	RIOK2	382	QIKEDSLSEESADAR	Phosphorylation	K-562	K562-STI-R/K562	-2.176	-
Q9BVS4	RIOK2	332	NIETKEGSEFSFSDG	Phosphorylation	HeLa	RO-3306/Ctr	0.233	0.652
Q9BVS4	RIOK2	332	NIETKEGSEFSFSDG	Phosphorylation	hTERT-RPE1	Cyclin A High/Low	0.035	-
Q9BVS4	RIOK2	332	NIETKEGSEFSFSDG	Phosphorylation	K-562	Dasatinib 50nM/Ctr	-0.515	-
Q9BVS4	RIOK2	442	QGGVPAGSDEYEDEC	Phosphorylation	HFF	HSV-1 6h/Ctr	-1.901	-
Q9BVS4	RIOK2	380	PEQIKEDSLSEESAD	Phosphorylation	HCT 116	Cortistatin A/Ctr	0.287	0.419
Q9BVS4	RIOK2	385	EDSLSEESADARSFE	Phosphorylation	K-562	K562-STI-R/K562	-2.163	-
Q9BVS4	RIOK2	350	EKAEVYGSENESERN	Phosphorylation	NCI-H2228	Crizotinib/Ctr	-0.122	0.084
Q9BVS4	RIOK2	337	EGSEFSFSDGEVAEK	Phosphorylation	NCI-H1975	EGF/Ctr	-0.011	-
Q9BVS4	RIOK2	382	QIKEDSLSEESADAR	Phosphorylation	BOEC	Thrombin 10min/Ctr	-0.037	-
Q9BVS4	RIOK2	337	EGSEFSFSDGEVAEK	Phosphorylation	A-498	LPA/Ctr	-0.106	-
Q9BVS4	RIOK2	390	EESADARSFEMTEFN	Phosphorylation	Jurkat E6.1	CD3+CD4/Ctr	-0.186	0.265
Q9BVS4	RIOK2	385	EDSLSEESADARSFE	Phosphorylation	HeLa	EGF 10min/Ctr	0.387	-
Q9BVS4	RIOK2	382	QIKEDSLSEESADAR	Phosphorylation	K-562	Dasatinib 5nM/Ctr	-1.322	-
Q9BVS4	RIOK2	390	EESADARSFEMTEFN	Phosphorylation	HeLa	AZD1152 1uM+ZM447439 5uM/Ctr	-0.078	-
Q9BVS4	RIOK2	442	QGGVPAGSDEYEDEC	Phosphorylation	A-375	RSK1/2 RNAi/Ctr	-1.782	-
Q9BVS4	RIOK2	350	EKAEVYGSENESERN	Phosphorylation	HeLa S3	M/S	0.687	-
Q9BVS4	RIOK2	337	EGSEFSFSDGEVAEK	Phosphorylation	Jurkat	HIV-1 40min/Ctr	-0.042	0.912
Q9BVS4	RIOK2	442	QGGVPAGSDEYEDEC	Phosphorylation	HEK293	Rapamycin/Ctr	0.027	-
Q9BVS4	RIOK2	390	EESADARSFEMTEFN	Phosphorylation	DG-75	CD79a KD/Ctr	-0.344	-
Q9BVS4	RIOK2	350	EKAEVYGSENESERN	Phosphorylation	DG-75	SYK inhibition/Ctr	-0.04	-
Q9BVS4	RIOK2	442	QGGVPAGSDEYEDEC	Phosphorylation	HCT 116	PLX4032 60min/Ctr	-0.467	-
Q9BVS4	RIOK2	489	LSITSSGSAVSCSTI	Phosphorylation	HEK293	Rapamycin/Ctr	0.029	-
Q9BVS4	RIOK2	417	NNSVTEFSEEKNRTE	Phosphorylation	HeLa	AZD1152 1uM+ZM447439 5uM/Ctr	-0.355	-
Q9BVS4	RIOK2	337	EGSEFSFSDGEVAEK	Phosphorylation	COLO 205	PLX4032 0min/Ctr	-0.286	-
Q9BVS4	RIOK2	337	EGSEFSFSDGEVAEK	Phosphorylation	A-431	K8-S431A/WT	0.239	0.054
Q9BVS4	RIOK2	487	RTLSITSSGSAVSCS	Phosphorylation	Jurkat	PGE2 60min/Ctr	-0.084	0.602
Q9BVS4	RIOK2	380	PEQIKEDSLSEESAD	Phosphorylation	HaCaT	TGFB 15min/Ctr	0.435	0.003
Q9BVS4	RIOK2	380	PEQIKEDSLSEESAD	Phosphorylation	K-562	Dasatinib 5nM/Ctr	-1.322	-
Q9BVS4	RIOK2	337	EGSEFSFSDGEVAEK	Phosphorylation	HEK293	SII Ang 3min/Ctr	0.029	0.936
Q9BVS4	RIOK2	380	PEQIKEDSLSEESAD	Phosphorylation	HeLa	EGF 24h/Ctr	0.464	-
Q9BVS4	RIOK2	337	EGSEFSFSDGEVAEK	Phosphorylation	TIG-3	OISb 3d/Ctr	0.61	-
Q9BVS4	RIOK2	335	TKEGSEFSFSDGEVA	Phosphorylation	Daudi	SYK inhibition/Ctr	-0.311	-
Q9BVS4	RIOK2	337	EGSEFSFSDGEVAEK	Phosphorylation	HeLa S3	M/S	0.504	-
Q9BVS4	RIOK2	385	EDSLSEESADARSFE	Phosphorylation	KG-1	Ctr/Gefitinib	-0.035	-
Q9BVS4	RIOK2	337	EGSEFSFSDGEVAEK	Phosphorylation	BT-474	BT-474, Lapatinib/Ctr	-0.174	0.935
Q9BVS4	RIOK2	335	TKEGSEFSFSDGEVA	Phosphorylation	Jurkat E6.1	CD3+CD4/Ctr	-0.26	0.263
Q9BVS4	RIOK2	335	TKEGSEFSFSDGEVA	Phosphorylation	Jurkat E6.1	CD3+CD4/Ctr	-0.226	0.263
Q9BVS4	RIOK2	354	VYGSENESERNCLEE	Phosphorylation	PaSC	Nicotine/Ctr	-0.643	-
Q9BVS4	RIOK2	380	PEQIKEDSLSEESAD	Phosphorylation	BOEC	Thrombin 2min/Ctr	0.068	0.462
Q9BVS4	RIOK2	350	EKAEVYGSENESERN	Phosphorylation	Jurkat	HIV-1 5min/Ctr	-0.065	0.698
Q9BVS4	RIOK2	380	PEQIKEDSLSEESAD	Phosphorylation	MCF-7	TIMP-1, high/Low	0.65	-
Q9BVS4	RIOK2	332	NIETKEGSEFSFSDG	Phosphorylation	MCF-7	TIMP-1, high/Low	0.499	0.687
Q9BVS4	RIOK2	332	NIETKEGSEFSFSDG	Phosphorylation	WM239A	AZD6244/Ctr	-0.003	0.971
Q9BVS4	RIOK2	335	TKEGSEFSFSDGEVA	Phosphorylation	HeLa	MLN8054 5uM/Ctr	0.168	-
Q9BVS4	RIOK2	332	NIETKEGSEFSFSDG	Phosphorylation	HeLa	EGF 5min/Ctr	-0.259	-
Q9BVS4	RIOK2	382	QIKEDSLSEESADAR	Phosphorylation	HEK293	SII Ang 3min/Ctr	-0.168	-
Q9BVS4	RIOK2	350	EKAEVYGSENESERN	Phosphorylation	HeLa	EGF/Ctr	-0.217	-
Q9BVS4	RIOK2	337	EGSEFSFSDGEVAEK	Phosphorylation	CL1-0	Citreoviridin 1min/Ctr	0.255	-
Q9BVS4	RIOK2	457	PHLIALSSLNREFRP	Phosphorylation	HeLa	Taxol/Ctr	-0.101	-
Q9BVS4	RIOK2	335	TKEGSEFSFSDGEVA	Phosphorylation	HeLa	AZD1152 1uM+ZM447439 5uM/Ctr	-0.017	-
Q9BVS4	RIOK2	332	NIETKEGSEFSFSDG	Phosphorylation	HeLa	EGF/Ctr	0.046	-
Q9BVS4	RIOK2	485	RTRTLSITSSGSAVS	Phosphorylation	K-562	K562-STI-R/K562	-0.87	0.016
Q9BVS4	RIOK2	382	QIKEDSLSEESADAR	Phosphorylation	HeLa	EGF 10min/Ctr	0.387	-
Q9BVS4	RIOK2	335	TKEGSEFSFSDGEVA	Phosphorylation	MCF-7	TNFA/Ctr	-0.154	-
Q9BVS4	RIOK2	483	QYRTRTLSITSSGSA	Phosphorylation	Jurkat	PGE2 60min/Ctr	-0.176	0.052
Q9BVS4	RIOK2	350	EKAEVYGSENESERN	Phosphorylation	MCF-7	TNFA/IKK-B(WT)	-0.003	-
Q9BVS4	RIOK2	385	EDSLSEESADARSFE	Phosphorylation	HeLa S3	M/S	1.954	-
Q9BVS4	RIOK2	350	EKAEVYGSENESERN	Phosphorylation	PaSC	A-bungarotoxin/Ctr	-0.764	0.001
Q9BVS4	RIOK2	337	EGSEFSFSDGEVAEK	Phosphorylation	HCT 116	EKD/ESC	0.278	0.007
Q9BVS4	RIOK2	382	QIKEDSLSEESADAR	Phosphorylation	K-562	Dasatinib 50nM/Ctr	-0.737	-
Q9BVS4	RIOK2	382	QIKEDSLSEESADAR	Phosphorylation	HeLa	EGF/Ctr	-0.053	-
Q9BVS4	RIOK2	335	TKEGSEFSFSDGEVA	Phosphorylation	breast cancer	Breast cancer/Normal	0.8	0.139
Q9BVS4	RIOK2	337	EGSEFSFSDGEVAEK	Phosphorylation	NCI-H1975	EGF, Erlotinib/Ctr	0.317	-
Q9BVS4	RIOK2	337	EGSEFSFSDGEVAEK	Phosphorylation	HEK293	Nocodazole, PKD1kd/Parental	0.363	0.877
Q9BVS4	RIOK2	382	QIKEDSLSEESADAR	Phosphorylation	K-562	Dasatinib 50nM/Ctr	-0.737	-
Q9BVS4	RIOK2	332	NIETKEGSEFSFSDG	Phosphorylation	HeLa S3	Ctr/G1-S	0.17	-
Q9BVS4	RIOK2	382	QIKEDSLSEESADAR	Phosphorylation	K-562	Dasatinib 50nM/5nM	0.263	-
Q9BVS4	RIOK2	382	QIKEDSLSEESADAR	Phosphorylation	HeLa	AZD1152 1uM+ZM447439 5uM/Ctr	-0.106	-
Q9BVS4	RIOK2	492	TSSGSAVSCSTIPPE	Phosphorylation	Jurkat E6.1	CD3+CD4/Ctr	0.473	0.338
Q9BVS4	RIOK2	332	NIETKEGSEFSFSDG	Phosphorylation	TIG-3	OISb 9d/Ctr	-0.492	-
Q9BVS4	RIOK2	337	EGSEFSFSDGEVAEK	Phosphorylation	NB-1	Crizotinib/Ctr	0.36	0.878
Q9BVS4	RIOK2	350	EKAEVYGSENESERN	Phosphorylation	WM239A	AZD6244/Ctr	-0.057	0.463
Q9BVS4	RIOK2	442	QGGVPAGSDEYEDEC	Phosphorylation	HFF	HSV-1 9h/Ctr	0.252	-
Q9BVS4	RIOK2	350	EKAEVYGSENESERN	Phosphorylation	Jurkat	HIV-1 20min/Ctr	-0.057	0.838
Q9BVS4	RIOK2	380	PEQIKEDSLSEESAD	Phosphorylation	HeLa	MLN8054 1uM/Ctr	0.349	-
Q9BVS4	RIOK2	350	EKAEVYGSENESERN	Phosphorylation	U2OS	VE-821+HU/Ctr	0.025	0.728
Q9BVS4	RIOK2	350	EKAEVYGSENESERN	Phosphorylation	Jurkat	PGE2 5min/Ctr	-0.147	0.023
Q9BVS4	RIOK2	442	QGGVPAGSDEYEDEC	Phosphorylation	HeLa	CX-4945/Ctr	-0.311	0.006
Q9BVS4	RIOK2	332	NIETKEGSEFSFSDG	Phosphorylation	HeLa	AZD1152 1uM+ZM447439 5uM/Ctr	-0.048	-
Q9BVS4	RIOK2	417	NNSVTEFSEEKNRTE	Phosphorylation	HeLa S3	M/S	4.793	-
Q9BVS4	RIOK2	335	TKEGSEFSFSDGEVA	Phosphorylation	KG-1	Erlotinib/Gefitinib	0.021	-
Q9BVS4	RIOK2	380	PEQIKEDSLSEESAD	Phosphorylation	HeLa S3	M/S	1.792	-
Q9BVS4	RIOK2	543	NMQNIKSSLEAASFW	Phosphorylation	Jurkat E6.1	Anti-CD3+Anti-CD28 30min/Ctr	-6.809	-
Q9BVS4	RIOK2	380	PEQIKEDSLSEESAD	Phosphorylation	MCF-7	TNFA/SC-514	0.049	-
Q9BVS4	RIOK2	337	EGSEFSFSDGEVAEK	Phosphorylation	SCC-9	LPA 30min/Ctr	-0.217	0.41
Q9BVS4	RIOK2	385	EDSLSEESADARSFE	Phosphorylation	HeLa	EGF/Ctr	-0.053	-
Q9BVS4	RIOK2	350	EKAEVYGSENESERN	Phosphorylation	WM239A	PLX4032/Ctr	0.643	0.342
Q9BVS4	RIOK2	382	QIKEDSLSEESADAR	Phosphorylation	hTERT-RPE1	Cyclin A High/Low	-0.69	-
Q9BVS4	RIOK2	445	VPAGSDEYEDECPHL	Phosphorylation	AML	Pervanadate/Ctr	2.148	0.011
Q9BVS4	RIOK2	332	NIETKEGSEFSFSDG	Phosphorylation	hTERT-RPE1	Plk1(wt) 3-MB-PP1/Ctr	0.343	0.026
Q9BVS4	RIOK2	380	PEQIKEDSLSEESAD	Phosphorylation	A-431	K8-S73D/WT	0.371	0.098
Q9BVS4	RIOK2	332	NIETKEGSEFSFSDG	Phosphorylation	COLO 205	PLX4032 30min/Ctr	-0.03	-
Q9BVS4	RIOK2	332	NIETKEGSEFSFSDG	Phosphorylation	HEK293	PMA, BI-D1870/Ctr	0.035	-
Q9BVS4	RIOK2	382	QIKEDSLSEESADAR	Phosphorylation	HFF	HSV-1 15h/Ctr	0.523	-
Q9BVS4	RIOK2	335	TKEGSEFSFSDGEVA	Phosphorylation	HeLa	EGF 24h/Ctr	0.48	-
Q9BVS4	RIOK2	335	TKEGSEFSFSDGEVA	Phosphorylation	HEK293	SII Ang 15min/Ctr	0.104	0.165
Q9BVS4	RIOK2	382	QIKEDSLSEESADAR	Phosphorylation	PaSC	Nicotine/Ctr	-0.195	0.1
Q9BVS4	RIOK2	366	LEESEGCYCRSSGDP	Phosphorylation	J.gamma1	IgG 10min, Jgamma1/WT	1.87	0.058
Q9BVS4	RIOK2	337	EGSEFSFSDGEVAEK	Phosphorylation	HeLa S3	Ctr/G1	0.62	-
Q9BVS4	RIOK2	332	NIETKEGSEFSFSDG	Phosphorylation	HeLa	AZD1152 1uM+ZM447439 5uM/Ctr	-0.017	-
Q9BVS4	RIOK2	332	NIETKEGSEFSFSDG	Phosphorylation	HEK293	PKD1kd/Parental	0.089	0.914
Q9BVS4	RIOK2	362	ERNCLEESEGCYCRS	Phosphorylation	HeLa	Taxol/Ctr	-0.106	-
Q9BVS4	RIOK2	332	NIETKEGSEFSFSDG	Phosphorylation	CL1-0	Citreoviridin 1h/Ctr	-0.862	-
Q9BVS4	RIOK2	332	NIETKEGSEFSFSDG	Phosphorylation	HUES 9	PMA 24h/Ctr	-0.833	-
Q9BVS4	RIOK2	380	PEQIKEDSLSEESAD	Phosphorylation	SW620;SW480	SW620/SW480	-0.227	0.776
Q9BVS4	RIOK2	382	QIKEDSLSEESADAR	Phosphorylation	HeLa	EGF 24h/Ctr	0.216	-
Q9BVS4	RIOK2	442	QGGVPAGSDEYEDEC	Phosphorylation	HeLa	BI2536 0.1uM mitosis/Ctr	-0.343	-
Q9BVS4	RIOK2	442	QGGVPAGSDEYEDEC	Phosphorylation	HeLa	Taxol/Ctr	-1.183	-
Q9BVS4	RIOK2	385	EDSLSEESADARSFE	Phosphorylation	A-431	K8-S73A/WT	0.352	0.007
Q9BVS4	RIOK2	337	EGSEFSFSDGEVAEK	Phosphorylation	Jurkat	PGE2 20min/Ctr	-0.128	0.212
Q9BVS4	RIOK2	335	TKEGSEFSFSDGEVA	Phosphorylation	TIG-3	OISb 9d/Ctr	-1.104	-
Q9BVS4	RIOK2	335	TKEGSEFSFSDGEVA	Phosphorylation	MCF-7	IKKB(WT), TNFA/Ctr	0.37	-
Q9BVS4	RIOK2	442	QGGVPAGSDEYEDEC	Phosphorylation	NB-1643	Crizotinib/Ctr	-0.56	0.035
Q9BVS4	RIOK2	332	NIETKEGSEFSFSDG	Phosphorylation	CL1-0	Citreoviridin 10min/Ctr	-0.23	-
Q9BVS4	RIOK2	380	PEQIKEDSLSEESAD	Phosphorylation	SH-SY5Y	Crizotinib/Ctr	-0.455	0.847
Q9BVS4	RIOK2	380	PEQIKEDSLSEESAD	Phosphorylation	HaCaT	TGFB 5min/Ctr	0.25	0.698
Q9BVS4	RIOK2	442	QGGVPAGSDEYEDEC	Phosphorylation	HeLa S3	Asynchronous/Thy double arrest	-0.015	-
Q9BVS4	RIOK2	332	NIETKEGSEFSFSDG	Phosphorylation	A-375	PD184352/DMSO	-0.564	-
Q9BVS4	RIOK2	335	TKEGSEFSFSDGEVA	Phosphorylation	NB-1	Crizotinib/Ctr	0.36	0.878
Q9BVS4	RIOK2	385	EDSLSEESADARSFE	Phosphorylation	HeLa	Flavopiridol/Ctr	1.016	-
Q9BVS4	RIOK2	350	EKAEVYGSENESERN	Phosphorylation	breast cancer	HER2+/HER2-	-0.905	0.262
Q9BVS4	RIOK2	382	QIKEDSLSEESADAR	Phosphorylation	KG-1	Erlotinib/Ctr	-0.01	-
Q9BVS4	RIOK2	335	TKEGSEFSFSDGEVA	Phosphorylation	CL1-0	Citreoviridin 1min/Ctr	0.255	-
Q9BVS4	RIOK2	385	EDSLSEESADARSFE	Phosphorylation	KG-1	Erlotinib/Gefitinib	-0.079	-
Q9BVS4	RIOK2	442	QGGVPAGSDEYEDEC	Phosphorylation	HeLa	CHC siRNA/Luc siRNA	-0.049	-
Q9BVS4	RIOK2	390	EESADARSFEMTEFN	Phosphorylation	HeLa	EGF 10min/Ctr	0.068	-
Q9BVS4	RIOK2	382	QIKEDSLSEESADAR	Phosphorylation	WM239A	PLX4032/Ctr	0.212	0.144
Q9BVS4	RIOK2	337	EGSEFSFSDGEVAEK	Phosphorylation	HUES 9	PMA 6h/Ctr	-0.338	-
Q9BVS4	RIOK2	335	TKEGSEFSFSDGEVA	Phosphorylation	Jurkat	HIV-1 20min/Ctr	-0.398	-
Q9BVS4	RIOK2	445	VPAGSDEYEDECPHL	Phosphorylation	TIG-3	OIS 3d/OISb 3d	-0.832	-
Q9BVS4	RIOK2	485	RTRTLSITSSGSAVS	Phosphorylation	K-562	K562-STI-R/K562	-0.883	0.016
Q9BVS4	RIOK2	350	EKAEVYGSENESERN	Phosphorylation	WM239A	SCH/Ctr	-0.079	-
Q9BVS4	RIOK2	337	EGSEFSFSDGEVAEK	Phosphorylation	HUES 9	NCM 24h/Ctr	0.253	-
Q9BVS4	RIOK2	335	TKEGSEFSFSDGEVA	Phosphorylation	hTERT-RPE1	Plk1(as) 3-MB-PP1/Ctr	0.238	-
Q9BVS4	RIOK2	337	EGSEFSFSDGEVAEK	Phosphorylation	KG-1	Ctr/Gefitinib	-0.048	-
Q9BVS4	RIOK2	382	QIKEDSLSEESADAR	Phosphorylation	HeLa	MLN8054 1uM/Ctr	0.349	-
Q9BVS4	RIOK2	332	NIETKEGSEFSFSDG	Phosphorylation	SCC-9	LPA 10min/Ctr	-0.009	0.947
Q9BVS4	RIOK2	350	EKAEVYGSENESERN	Phosphorylation	HeLa	RO3306/Ctr	0.08	0.234
Q9BVS4	RIOK2	481	MNQYRTRTLSITSSG	Phosphorylation	Jurkat	HIV-1 5min/Ctr	-0.013	-
Q9BVS4	RIOK2	442	QGGVPAGSDEYEDEC	Phosphorylation	KG-1	Erlotinib/Ctr	0.091	-
Q9BVS4	RIOK2	489	LSITSSGSAVSCSTI	Phosphorylation	Jurkat	PGE2 20min/Ctr	0.05	-
Q9BVS4	RIOK2	337	EGSEFSFSDGEVAEK	Phosphorylation	HeLa S3	M/S	0.503	-
Q9BVS4	RIOK2	335	TKEGSEFSFSDGEVA	Phosphorylation	SCC-9	LPA 10min/Ctr	0.148	0.157
Q9BVS4	RIOK2	442	QGGVPAGSDEYEDEC	Phosphorylation	HCT 116	PLX4032 20min/Ctr	-0.243	-
Q9BVS4	RIOK2	337	EGSEFSFSDGEVAEK	Phosphorylation	HeLa	RO-3306/Ctr	0.233	0.652
Q9BVS4	RIOK2	382	QIKEDSLSEESADAR	Phosphorylation	HeLa	MLN8054 0.25uM/Ctr	0.244	-
Q9BVS4	RIOK2	382	QIKEDSLSEESADAR	Phosphorylation	HeLa	EGF 24h/Ctr	0.464	-
Q9BVS4	RIOK2	412	GQVVENNSVTEFSEE	Phosphorylation	WM239A	PLX4032/AZD6244	0.146	0.813
Q9BVS4	RIOK2	369	SEGCYCRSSGDPEQI	Phosphorylation	HeLa S3	M/S	-3.644	-
Q9BVS4	RIOK2	335	TKEGSEFSFSDGEVA	Phosphorylation	TIG-3	OIS 9d/Ctr	-1.311	-
Q9BVS4	RIOK2	335	TKEGSEFSFSDGEVA	Phosphorylation	hTERT-RPE1	Plk1(as) 3-MB-PP1/Ctr	0.337	-
Q9BVS4	RIOK2	337	EGSEFSFSDGEVAEK	Phosphorylation	HEK293	Ang 3min/Ctr	0.501	0.116
Q9BVS4	RIOK2	337	EGSEFSFSDGEVAEK	Phosphorylation	BOEC	Thrombin 10min/Ctr	0.053	0.431
Q9BVS4	RIOK2	332	NIETKEGSEFSFSDG	Phosphorylation	A-549	Selumetinib/Ctr	-0.756	-
Q9BVS4	RIOK2	390	EESADARSFEMTEFN	Phosphorylation	HeLa	EGF 10min/Ctr	0.609	-
Q9BVS4	RIOK2	417	NNSVTEFSEEKNRTE	Phosphorylation	HeLa	MLN8054 1uM/Ctr	-0.13	-
Q9BVS4	RIOK2	442	QGGVPAGSDEYEDEC	Phosphorylation	A-427	Selumetinib/Ctr	0.397	-
Q9BVS4	RIOK2	337	EGSEFSFSDGEVAEK	Phosphorylation	HeLa	Forskolin/Ctr	-0.04	-
Q9BVS4	RIOK2	335	TKEGSEFSFSDGEVA	Phosphorylation	Jurkat	PGE2 5min/Ctr	-0.162	-
Q9BVS4	RIOK2	382	QIKEDSLSEESADAR	Phosphorylation	K-562	Dasatinib 5nM/Ctr	-1.322	-
Q9BVS4	RIOK2	382	QIKEDSLSEESADAR	Phosphorylation	U2OS	VE-821+HU/HU	-0.176	0.026
Q9BVS4	RIOK2	337	EGSEFSFSDGEVAEK	Phosphorylation	HeLa	Pervanadate/Ctr	0.208	0.602
Q9BVS4	RIOK2	332	NIETKEGSEFSFSDG	Phosphorylation	A-204	DasR/A204	0.1	0.818
Q9BVS4	RIOK2	380	PEQIKEDSLSEESAD	Phosphorylation	DG-75	CD79a KD/Ctr	-0.206	-
Q9BVS4	RIOK2	442	QGGVPAGSDEYEDEC	Phosphorylation	HFF	HSV-1 12h/Ctr	0.098	-
Q9BVS4	RIOK2	382	QIKEDSLSEESADAR	Phosphorylation	PaSC	A-bungarotoxin/Ctr	-0.35	0.041
Q9BVS4	RIOK2	337	EGSEFSFSDGEVAEK	Phosphorylation	HaCaT	TGFB 15min/Ctr	0.572	0.03
Q9BVS4	RIOK2	335	TKEGSEFSFSDGEVA	Phosphorylation	WM239A	SCH/Ctr	0.083	0.052
Q9BVS4	RIOK2	350	EKAEVYGSENESERN	Phosphorylation	HaCaT	TGFB 5min/Ctr	0.436	0.499
Q9BVS4	RIOK2	332	NIETKEGSEFSFSDG	Phosphorylation	K-562	K562-STI-R/K562	-1.207	0.007
Q9BVS4	RIOK2	332	NIETKEGSEFSFSDG	Phosphorylation	CL1-0	Citreoviridin 10s/Ctr	-0.632	-
Q9BVS4	RIOK2	335	TKEGSEFSFSDGEVA	Phosphorylation	A-204	DasR/A204	-0.328	-
Q9BVS4	RIOK2	485	RTRTLSITSSGSAVS	Phosphorylation	K-562	K562-STI-R/K562	-0.879	0.016
Q9BVS4	RIOK2	332	NIETKEGSEFSFSDG	Phosphorylation	HeLa S3	G2/Ctr	-0.18	-
Q9BVS4	RIOK2	380	PEQIKEDSLSEESAD	Phosphorylation	NCI-H2228	Crizotinib/Ctr	0.013	0.723
Q9BVS4	RIOK2	337	EGSEFSFSDGEVAEK	Phosphorylation	U2OS	HU/Ctr	0.067	0.664
Q9BVS4	RIOK2	335	TKEGSEFSFSDGEVA	Phosphorylation	Jurkat	HIV-1 40min/Ctr	0.107	0.815
Q9BVS4	RIOK2	487	RTLSITSSGSAVSCS	Phosphorylation	Jurkat	PGE2 10min/Ctr	0.048	0.784
Q9BVS4	RIOK2	337	EGSEFSFSDGEVAEK	Phosphorylation	U-937	Tet-free 4d/Ctr	-1.737	-
Q9BVS4	RIOK2	380	PEQIKEDSLSEESAD	Phosphorylation	DG-75	Piceatannol/Ctr	-2.238	-
Q9BVS4	RIOK2	332	NIETKEGSEFSFSDG	Phosphorylation	CL1-0	Citreoviridin 5min/Ctr	-0.279	-
Q9BVS4	RIOK2	394	DARSFEMTEFNQALE	Phosphorylation	PaSC	A-bungarotoxin/Ctr	-0.273	0.018
Q9BVS4	RIOK2	337	EGSEFSFSDGEVAEK	Phosphorylation	Jurkat	PGE2 10min/Ctr	0.026	0.738
Q9BVS4	RIOK2	332	NIETKEGSEFSFSDG	Phosphorylation	KG-1	Erlotinib/Gefitinib	0.021	-
Q9BVS4	RIOK2	489	LSITSSGSAVSCSTI	Phosphorylation	HEK293	Torin1/Ctr	-0.089	-
Q9BVS4	RIOK2	417	NNSVTEFSEEKNRTE	Phosphorylation	HeLa	Taxol/Ctr	-0.248	-
Q9BVS4	RIOK2	442	QGGVPAGSDEYEDEC	Phosphorylation	Daudi	BCR stimulation 10min/Ctr	-0.062	-
Q9BVS4	RIOK2	335	TKEGSEFSFSDGEVA	Phosphorylation	HeLa	MLN8054 5uM/Ctr	-0.048	-
Q9BVS4	RIOK2	442	QGGVPAGSDEYEDEC	Phosphorylation	HCT 116	PLX4032 0min/Ctr	-0.079	-
Q9BVS4	RIOK2	332	NIETKEGSEFSFSDG	Phosphorylation	COLO 205	PLX4032 0min/Ctr	-0.286	-
Q9BVS4	RIOK2	337	EGSEFSFSDGEVAEK	Phosphorylation	COLO 205	PLX4032 55min/Ctr	0.44	-
Q9BVS4	RIOK2	337	EGSEFSFSDGEVAEK	Phosphorylation	HeLa S3	Ctr/G1	0.698	-
Q9BVS4	RIOK2	335	TKEGSEFSFSDGEVA	Phosphorylation	HeLa	EGF 10min/Ctr	0.413	-
Q9BVS4	RIOK2	486	TRTLSITSSGSAVSC	Phosphorylation	HEK293	Rapamycin/Ctr	0.295	-
Q9BVS4	RIOK2	483	QYRTRTLSITSSGSA	Phosphorylation	Jurkat	PGE2 20min/Ctr	-0.129	0.452
Q9BVS4	RIOK2	366	LEESEGCYCRSSGDP	Phosphorylation	J.gamma1	IgG 5min, Jgamma1/WT	1.069	0.002
Q9BVS4	RIOK2	380	PEQIKEDSLSEESAD	Phosphorylation	WM239A	PLX4032/AZD6244	0.263	0.341
Q9BVS4	RIOK2	442	QGGVPAGSDEYEDEC	Phosphorylation	Jurkat(HIV expressing)	Doxycycline 12h, Vpr-deleted/WT	0.327	0.236
Q9BVS4	RIOK2	337	EGSEFSFSDGEVAEK	Phosphorylation	SCC-9	LPA 10min/Ctr	0.148	0.157
Q9BVS4	RIOK2	337	EGSEFSFSDGEVAEK	Phosphorylation	HeLa	EGF 24h/Ctr	0.346	-
Q9BVS4	RIOK2	369	SEGCYCRSSGDPEQI	Phosphorylation	K-562	K562-STI-R/K562	-2.177	-
Q9BVS4	RIOK2	380	PEQIKEDSLSEESAD	Phosphorylation	HeLa	EGF 10min/Ctr	0.609	-
Q9BVS4	RIOK2	385	EDSLSEESADARSFE	Phosphorylation	K-562	K562-STI-R/K562	-2.177	-
Q9BVS4	RIOK2	335	TKEGSEFSFSDGEVA	Phosphorylation	PaSC	A-bungarotoxin/Ctr	-0.449	0.007
Q9BVS4	RIOK2	335	TKEGSEFSFSDGEVA	Phosphorylation	breast cancer	Breast cancer/Normal	1.462	0.139
Q9BVS4	RIOK2	164	SAMKEFAYMKALYER	Phosphorylation	GTL16 R3 Resistant	PF-04217903 6h/Ctr	-0.184	-
Q9BVS4	RIOK2	380	PEQIKEDSLSEESAD	Phosphorylation	K-562	K562-STI-R/K562	-2.177	-
Q9BVS4	RIOK2	337	EGSEFSFSDGEVAEK	Phosphorylation	hTERT-RPE1	Plk1(wt) 3-MB-PP1/Ctr	-0.01	0.905
Q9BVS4	RIOK2	442	QGGVPAGSDEYEDEC	Phosphorylation	Jurkat	HIV-1 40min/Ctr	0.26	0.645
Q9BVS4	RIOK2	332	NIETKEGSEFSFSDG	Phosphorylation	U2OS	VE-821+HU/Ctr	0.053	-
Q9BVS4	RIOK2	382	QIKEDSLSEESADAR	Phosphorylation	HeLa	EGF/Ctr	0.047	-
Q9BVS4	RIOK2	337	EGSEFSFSDGEVAEK	Phosphorylation	Jurkat(HIV expressing)	Doxycycline 3h, Vpr-deleted/WT	-0.147	0.802
Q9BVS4	RIOK2	350	EKAEVYGSENESERN	Phosphorylation	Jurkat	HIV-1 0min/Ctr	0.709	0.538
Q9BVS4	RIOK2	382	QIKEDSLSEESADAR	Phosphorylation	KG-1	Erlotinib/Gefitinib	-0.079	-
Q9BVS4	RIOK2	350	EKAEVYGSENESERN	Phosphorylation	Jurkat	PGE2 10min/Ctr	-0.074	0.137
Q9BVS4	RIOK2	337	EGSEFSFSDGEVAEK	Phosphorylation	HEK293	Ang 15min/Ctr	0.245	0.22
Q9BVS4	RIOK2	385	EDSLSEESADARSFE	Phosphorylation	WM239A	PLX4032/AZD6244	0.263	0.341
Q9BVS4	RIOK2	332	NIETKEGSEFSFSDG	Phosphorylation	Jurkat E6.1	CD3+CD4/Ctr	-0.226	0.263
Q9BVS4	RIOK2	332	NIETKEGSEFSFSDG	Phosphorylation	HUES 9	NCM 0.5h/Ctr	0.431	-
Q9BVS4	RIOK2	442	QGGVPAGSDEYEDEC	Phosphorylation	A-549	Selumetinib/Ctr	1.265	0.552
Q9BVS4	RIOK2	335	TKEGSEFSFSDGEVA	Phosphorylation	MCF-7	TNFA, IKKB(WT)/Ctr	0.035	-
Q9BVS4	RIOK2	335	TKEGSEFSFSDGEVA	Phosphorylation	SCC-9	LPA 30min/Ctr	0.103	0.548
Q9BVS4	RIOK2	382	QIKEDSLSEESADAR	Phosphorylation	SCC-9	LPA 30min/Ctr	-0.03	0.672
Q9BVS4	RIOK2	332	NIETKEGSEFSFSDG	Phosphorylation	HeLa S3	Late S/Ctr	-0.1	-
Q9BVS4	RIOK2	362	ERNCLEESEGCYCRS	Phosphorylation	HeLa	AZD1152 1uM+ZM447439 5uM/Ctr	0.167	-
Q9BVS4	RIOK2	337	EGSEFSFSDGEVAEK	Phosphorylation	Jurkat	HIV-1 5min/Ctr	-0.61	-
Q9BVS4	RIOK2	332	NIETKEGSEFSFSDG	Phosphorylation	COLO 205	PLX4032 50min/Ctr	0.66	-
Q9BVS4	RIOK2	486	TRTLSITSSGSAVSC	Phosphorylation	K-562	K562-STI-R/K562	-0.87	0.016
Q9BVS4	RIOK2	337	EGSEFSFSDGEVAEK	Phosphorylation	SCC-9	LPA 90min/Ctr	-0.103	0.656
Q9BVS4	RIOK2	369	SEGCYCRSSGDPEQI	Phosphorylation	K-562	K562-STI-R/K562	-2.163	-
Q9BVS4	RIOK2	382	QIKEDSLSEESADAR	Phosphorylation	HFF	HSV-1 9h/Ctr	2.359	-
Q9BVS4	RIOK2	337	EGSEFSFSDGEVAEK	Phosphorylation	A-431	K8-S73D/WT	0.21	0.087
Q9BVS4	RIOK2	380	PEQIKEDSLSEESAD	Phosphorylation	HeLa	RO3306/Ctr	0.301	0.004
Q9BVS4	RIOK2	354	VYGSENESERNCLEE	Phosphorylation	PaSC	A-bungarotoxin/Ctr	-0.508	0.001
Q9BVS4	RIOK2	487	RTLSITSSGSAVSCS	Phosphorylation	Jurkat E6.1	CD3+CD4/Ctr	0.269	0.543
Q9BVS4	RIOK2	382	QIKEDSLSEESADAR	Phosphorylation	HeLa	RO-3306/Ctr	1.096	0.005
Q9BVS4	RIOK2	335	TKEGSEFSFSDGEVA	Phosphorylation	HeLa	BI2536 0.1uM entry/Ctr	-0.337	-
Q9BVS4	RIOK2	335	TKEGSEFSFSDGEVA	Phosphorylation	TIG-3	OIS 9d/Ctr	-1.592	-
Q9BVS4	RIOK2	442	QGGVPAGSDEYEDEC	Phosphorylation	Jurkat	PGE2 30min/Ctr	-0.024	0.839
Q9BVS4	RIOK2	380	PEQIKEDSLSEESAD	Phosphorylation	HFF	HSV-1 15h/Ctr	25.92	-
Q9BVS4	RIOK2	335	TKEGSEFSFSDGEVA	Phosphorylation	HeLa S3	Ctr/mitosis	0.91	-
Q9BVS4	RIOK2	350	EKAEVYGSENESERN	Phosphorylation	Jurkat	PGE2 20min/Ctr	-0.144	0.012
Q9BVS4	RIOK2	382	QIKEDSLSEESADAR	Phosphorylation	HeLa S3	M/S	1.792	-
Q9BVS4	RIOK2	337	EGSEFSFSDGEVAEK	Phosphorylation	HeLa	Flavopiridol/Ctr	0.739	0.339
Q9BVS4	RIOK2	380	PEQIKEDSLSEESAD	Phosphorylation	KG-1	Ctr/Gefitinib	-0.079	-
Q9BVS4	RIOK2	337	EGSEFSFSDGEVAEK	Phosphorylation	breast cancer	Breast cancer high risk/Normal	-0.205	0.202
Q9BVS4	RIOK2	382	QIKEDSLSEESADAR	Phosphorylation	Jurkat	PGE2 10min/Ctr	0.086	0.269
Q9BVS4	RIOK2	380	PEQIKEDSLSEESAD	Phosphorylation	MCF-7	SC-514/Ctr	0.215	-
Q9BVS4	RIOK2	380	PEQIKEDSLSEESAD	Phosphorylation	HeLa	Mitotic/Ctr	1.417	0.108
Q9BVS4	RIOK2	486	TRTLSITSSGSAVSC	Phosphorylation	K-562	K562-STI-R/K562	-0.895	0.002
Q9BVS4	RIOK2	337	EGSEFSFSDGEVAEK	Phosphorylation	COLO 205	PLX4032 45min/Ctr	0.164	-
Q9BVS4	RIOK2	335	TKEGSEFSFSDGEVA	Phosphorylation	K-562	K562-STI-R/K562	-0.981	0.007
Q9BVS4	RIOK2	483	QYRTRTLSITSSGSA	Phosphorylation	HEK293	Rapamycin/Ctr	0.091	-
Q9BVS4	RIOK2	442	QGGVPAGSDEYEDEC	Phosphorylation	Jurkat	PGE2 20min/Ctr	-0.325	0.008
Q9BVS4	RIOK2	332	NIETKEGSEFSFSDG	Phosphorylation	KG-1	Ctr/Gefitinib	-0.048	-
Q9BVS4	RIOK2	332	NIETKEGSEFSFSDG	Phosphorylation	SCC-9	LPA 90min/Ctr	-0.07	0.656
Q9BVS4	RIOK2	332	NIETKEGSEFSFSDG	Phosphorylation	KG-1	Erlotinib/Ctr	-0.02	-
Q9BVS4	RIOK2	445	VPAGSDEYEDECPHL	Phosphorylation	SW620;SW480	SW620/SW480	-0.474	0.547
Q9BVS4	RIOK2	335	TKEGSEFSFSDGEVA	Phosphorylation	hTERT-RPE1	Cyclin A High/Low	0.51	-
Q9BVS4	RIOK2	442	QGGVPAGSDEYEDEC	Phosphorylation	HCT 116	PLX4032 30min/Ctr	0.16	-
Q9BVS4	RIOK2	385	EDSLSEESADARSFE	Phosphorylation	HeLa	Flavopiridol/Ctr	1.285	-
Q9BVS4	RIOK2	337	EGSEFSFSDGEVAEK	Phosphorylation	HeLa S3	Ctr/mitosis	0.91	-
Q9BVS4	RIOK2	332	NIETKEGSEFSFSDG	Phosphorylation	HeLa S3	Late S/Ctr	-0.083	-
Q9BVS4	RIOK2	350	EKAEVYGSENESERN	Phosphorylation	MDA-MB-231	Genistein 3h/Ctr	0.219	0.38
Q9BVS4	RIOK2	332	NIETKEGSEFSFSDG	Phosphorylation	HeLa S3	Early S/Ctr	0.68	-
Q9BVS4	RIOK2	332	NIETKEGSEFSFSDG	Phosphorylation	HeLa S3	M/S	0.504	-
Q9BVS4	RIOK2	380	PEQIKEDSLSEESAD	Phosphorylation	HeLa	Forskolin/Ctr	0.201	-
Q9BVS4	RIOK2	332	NIETKEGSEFSFSDG	Phosphorylation	MCF-7	TNFA, IKKB(WT)/Ctr	0.095	-
Q9BVS4	RIOK2	382	QIKEDSLSEESADAR	Phosphorylation	SCC-9	LPA 3min/Ctr	0.046	0.794
Q9BVS4	RIOK2	382	QIKEDSLSEESADAR	Phosphorylation	KG-1	Ctr/Gefitinib	-0.079	-
Q9BVS4	RIOK2	350	EKAEVYGSENESERN	Phosphorylation	Jurkat	HIV-1 40min/Ctr	-0.063	0.82
Q9BVS4	RIOK2	382	QIKEDSLSEESADAR	Phosphorylation	A-204	DasR/A204	0.043	0.871
Q9BVS4	RIOK2	442	QGGVPAGSDEYEDEC	Phosphorylation	HEK293	Torin1/Ctr	0.124	-
Q9BVS4	RIOK2	385	EDSLSEESADARSFE	Phosphorylation	K-562	K562-STI-R/K562	-2.176	-
Q9BVS4	RIOK2	350	EKAEVYGSENESERN	Phosphorylation	U2OS	VE-821+HU/HU	-0.01	0.454
Q9BVS4	RIOK2	442	QGGVPAGSDEYEDEC	Phosphorylation	SH-SY5Y	Crizotinib/Ctr	-0.256	0.047
Q9BVS4	RIOK2	337	EGSEFSFSDGEVAEK	Phosphorylation	U2OS	VE-821+HU/Ctr	-0.114	0.014
Q9BVS4	RIOK2	335	TKEGSEFSFSDGEVA	Phosphorylation	TIG-3	OISb 3d/Ctr	0.61	-
Q9BVS4	RIOK2	380	PEQIKEDSLSEESAD	Phosphorylation	breast cancer	Breast cancer/Normal	-1.865	0.049
Q9BVS4	RIOK2	382	QIKEDSLSEESADAR	Phosphorylation	HeLa	Pervanadate/Ctr	0.361	0.387
Q9BVS4	RIOK2	350	EKAEVYGSENESERN	Phosphorylation	HeLa	MLN8054 1uM/Ctr	0.126	-
Q9BVS4	RIOK2	164	SAMKEFAYMKALYER	Phosphorylation	GTL-16	PF-04217903 6h/Ctr	-0.214	-
Q9BVS4	RIOK2	332	NIETKEGSEFSFSDG	Phosphorylation	HeLa	EGF 10min/Ctr	0.413	-
Q9BVS4	RIOK2	380	PEQIKEDSLSEESAD	Phosphorylation	KG-1	Ctr/Gefitinib	-0.035	-
Q9BVS4	RIOK2	380	PEQIKEDSLSEESAD	Phosphorylation	HeLa	RO-3306/Ctr	0.82	0.005
Q9BVS4	RIOK2	380	PEQIKEDSLSEESAD	Phosphorylation	HeLa	MLN8054 0.25uM/Ctr	0.244	-
Q9BVS4	RIOK2	380	PEQIKEDSLSEESAD	Phosphorylation	HNSCC	JHU-O22/(OKF6/TERT1)	1.655	-
Q9BVS4	RIOK2	350	EKAEVYGSENESERN	Phosphorylation	BOEC	Thrombin 2min/Ctr	0.023	0.869
Q9BVS4	RIOK2	385	EDSLSEESADARSFE	Phosphorylation	KG-1	Erlotinib/Ctr	0.093	-
Q9BVS4	RIOK2	332	NIETKEGSEFSFSDG	Phosphorylation	KG-1	Ctr/Gefitinib	0.021	-
Q9BVS4	RIOK2	380	PEQIKEDSLSEESAD	Phosphorylation	MCF-7	TNFA/IKK-B(WT)	0.253	-
Q9BVS4	RIOK2	332	NIETKEGSEFSFSDG	Phosphorylation	PaSC	A-bungarotoxin/Ctr	-0.451	0.007
Q9BVS4	RIOK2	382	QIKEDSLSEESADAR	Phosphorylation	HeLa	EGF 24h/Ctr	0.238	-
Q9BVS4	RIOK2	442	QGGVPAGSDEYEDEC	Phosphorylation	TIG-3	OISb 9d/Ctr	-0.446	-
Q9BVS4	RIOK2	370	EGCYCRSSGDPEQIK	Phosphorylation	Jurkat E6.1	CD3+CD4/Ctr	-0.518	0.005
Q9BVS4	RIOK2	380	PEQIKEDSLSEESAD	Phosphorylation	PaSC	A-bungarotoxin/Ctr	-0.35	0.041
Q9BVS4	RIOK2	337	EGSEFSFSDGEVAEK	Phosphorylation	HeLa S3	G2/Ctr	-0.18	-
Q9BVS4	RIOK2	390	EESADARSFEMTEFN	Phosphorylation	A-498	HB-EGF/LPA	0.136	-
Q9BVS4	RIOK2	350	EKAEVYGSENESERN	Phosphorylation	MCF-7	IKKB(WT), TNFA/Ctr	0.218	-
Q9BVS4	RIOK2	382	QIKEDSLSEESADAR	Phosphorylation	HEK293	Ang 3min/Ctr	0.475	-
Q9BVS4	RIOK2	332	NIETKEGSEFSFSDG	Phosphorylation	HeLa	EGF 5min/Ctr	0.051	-
Q9BVS4	RIOK2	385	EDSLSEESADARSFE	Phosphorylation	HEK293	SII Ang 15min/Ctr	-0.761	-
Q9BVS4	RIOK2	380	PEQIKEDSLSEESAD	Phosphorylation	HEK293	SII Ang 15min/Ctr	-0.761	-
Q9BVS4	RIOK2	332	NIETKEGSEFSFSDG	Phosphorylation	HeLa	RO-3306/Ctr	0.083	0.652
Q9BVS4	RIOK2	382	QIKEDSLSEESADAR	Phosphorylation	HeLa	AZD1152 1uM+ZM447439 5uM/Ctr	-0.089	-
Q9BVS4	RIOK2	417	NNSVTEFSEEKNRTE	Phosphorylation	HeLa	Taxol/Ctr	-0.058	-
Q9BVS4	RIOK2	332	NIETKEGSEFSFSDG	Phosphorylation	MCF-7	TIMP-1, high/Low	0.907	0.687
Q9BVS4	RIOK2	385	EDSLSEESADARSFE	Phosphorylation	HeLa S3	M/S	1.641	-
Q9BVS4	RIOK2	380	PEQIKEDSLSEESAD	Phosphorylation	Jurkat E6.1	CD3+CD4/Ctr	-0.744	0.005
Q9BVS4	RIOK2	332	NIETKEGSEFSFSDG	Phosphorylation	PaSC	Nicotine/Ctr	-0.235	0.046
Q9BVS4	RIOK2	390	EESADARSFEMTEFN	Phosphorylation	HeLa	MLN8054 5uM/Ctr	-0.314	-
Q9BVS4	RIOK2	337	EGSEFSFSDGEVAEK	Phosphorylation	Jurkat	OKT3 15min/Ctr	1.214	0.032
Q9BVS4	RIOK2	337	EGSEFSFSDGEVAEK	Phosphorylation	HeLa	AZD1152 1uM+ZM447439 5uM/Ctr	-0.048	-
Q9BVS4	RIOK2	385	EDSLSEESADARSFE	Phosphorylation	HeLa	Taxol/Ctr	0.087	-
Q9BVS4	RIOK2	337	EGSEFSFSDGEVAEK	Phosphorylation	HeLa	MLN8054 5uM/Ctr	-0.048	-
Q9BVS4	RIOK2	485	RTRTLSITSSGSAVS	Phosphorylation	HEK293	Rapamycin/Ctr	0.081	-
Q9BVS4	RIOK2	382	QIKEDSLSEESADAR	Phosphorylation	WM239A	SCH/TRA	-0.23	0.074
Q9BVS4	RIOK2	442	QGGVPAGSDEYEDEC	Phosphorylation	HeLa	BI2536 0.1uM entry/Ctr	0.062	-
Q9BVS4	RIOK2	337	EGSEFSFSDGEVAEK	Phosphorylation	SCC-9	LPA 30min/Ctr	0.103	0.548
Q9BVS4	RIOK2	380	PEQIKEDSLSEESAD	Phosphorylation	HEK293	Ang 3min/Ctr	0.438	-
Q9BVS4	RIOK2	337	EGSEFSFSDGEVAEK	Phosphorylation	HUES 9	PMA 24h/Ctr	-0.833	-
Q9BVS4	RIOK2	337	EGSEFSFSDGEVAEK	Phosphorylation	HCT 116	Cortistatin A/Ctr	0.01	0.554
Q9BVS4	RIOK2	335	TKEGSEFSFSDGEVA	Phosphorylation	HeLa S3	Late S/Ctr	-0.083	-
Q9BVS4	RIOK2	332	NIETKEGSEFSFSDG	Phosphorylation	HeLa	EGF 10min/Ctr	0.093	-
Q9BVS4	RIOK2	337	EGSEFSFSDGEVAEK	Phosphorylation	HeLa	MLN8054 0.25uM/Ctr	0.039	-
Q9BVS4	RIOK2	483	QYRTRTLSITSSGSA	Phosphorylation	K-562	K562-STI-R/K562	-0.9	0.002
Q9BVS4	RIOK2	350	EKAEVYGSENESERN	Phosphorylation	HeLa	MLN8054 0.25uM/Ctr	0.168	-
Q9BVS4	RIOK2	337	EGSEFSFSDGEVAEK	Phosphorylation	K-562	Dasatinib 5nM/Ctr	-0.322	-
Q9BVS4	RIOK2	335	TKEGSEFSFSDGEVA	Phosphorylation	A-498	LPA/Ctr	0.05	-
Q9BVS4	RIOK2	380	PEQIKEDSLSEESAD	Phosphorylation	NB-1	Crizotinib/Ctr	-0.15	0.948
Q9BVS4	RIOK2	382	QIKEDSLSEESADAR	Phosphorylation	Jurkat	PGE2 60min/Ctr	-0.191	0.095
Q9BVS4	RIOK2	337	EGSEFSFSDGEVAEK	Phosphorylation	HUES 9	PMA 0.5h/Ctr	-0.606	-
Q9BVS4	RIOK2	337	EGSEFSFSDGEVAEK	Phosphorylation	A-498	HB-EGF/Ctr	0.089	-
Q9BVS4	RIOK2	337	EGSEFSFSDGEVAEK	Phosphorylation	KG-1	Erlotinib/Gefitinib	0.021	-
Q9BVS4	RIOK2	442	QGGVPAGSDEYEDEC	Phosphorylation	DG-75	Piceatannol/Ctr	-3.208	-
Q9BVS4	RIOK2	494	SGSAVSCSTIPPELV	Phosphorylation	K-562	K562-STI-R/K562	-0.9	0.002
Q9BVS4	RIOK2	337	EGSEFSFSDGEVAEK	Phosphorylation	A-498	HB-EGF/LPA	0.012	-
Q9BVS4	RIOK2	335	TKEGSEFSFSDGEVA	Phosphorylation	KG-1	Erlotinib/Gefitinib	0.098	-
Q9BVS4	RIOK2	337	EGSEFSFSDGEVAEK	Phosphorylation	HeLa S3	AZD1152/Ctr	-0.07	-
Q9BVS4	RIOK2	164	SAMKEFAYMKALYER	Phosphorylation	GTL-16	PF-04217903 24h/Ctr	-0.28	-
Q9BVS4	RIOK2	442	QGGVPAGSDEYEDEC	Phosphorylation	Kit225	IL-23 30min/Ctr	-0.605	0.039
Q9BVS4	RIOK2	337	EGSEFSFSDGEVAEK	Phosphorylation	DG-75	Piceatannol/Ctr	-3.23	-
Q9BVS4	RIOK2	442	QGGVPAGSDEYEDEC	Phosphorylation	TIG-3	OIS 9d/Ctr	-1.213	-
Q9BVS4	RIOK2	483	QYRTRTLSITSSGSA	Phosphorylation	Jurkat	PGE2 10min/Ctr	0.036	0.641
Q9BVS4	RIOK2	335	TKEGSEFSFSDGEVA	Phosphorylation	HEK293	Nocodazole, PKD1kd/Parental	-0.686	0.354
Q9BVS4	RIOK2	337	EGSEFSFSDGEVAEK	Phosphorylation	breast cancer	Breast cancer/Normal	0.8	0.139
Q9BVS4	RIOK2	332	NIETKEGSEFSFSDG	Phosphorylation	Jurkat	PGE2 60min/Ctr	-0.067	0.134
Q9BVS4	RIOK2	483	QYRTRTLSITSSGSA	Phosphorylation	Jurkat	PGE2 30min/Ctr	-0.172	0.123
Q9BVS4	RIOK2	380	PEQIKEDSLSEESAD	Phosphorylation	MCF-7	IKKB(K44M), TNFA/Ctr	-0.175	-
Q9BVS4	RIOK2	390	EESADARSFEMTEFN	Phosphorylation	A-498	LPA/Ctr	0.248	-
Q9BVS4	RIOK2	390	EESADARSFEMTEFN	Phosphorylation	MDA-MB-231	PEKD3 siRNA/Ctr	-0.667	-
Q9BVS4	RIOK2	382	QIKEDSLSEESADAR	Phosphorylation	MCF-7	IKKB(WT), TNFA/Ctr	-0.099	-
Q9BVS4	RIOK2	442	QGGVPAGSDEYEDEC	Phosphorylation	DG-75	SYK inhibition/Ctr	-0.825	-
Q9BVS4	RIOK2	442	QGGVPAGSDEYEDEC	Phosphorylation	A-204	PazR/A204	-0.495	0.058
Q9BVS4	RIOK2	337	EGSEFSFSDGEVAEK	Phosphorylation	A-431	K8-S431D/WT	0.375	0.01
Q9BVS4	RIOK2	385	EDSLSEESADARSFE	Phosphorylation	WM239A	PLX4032/Ctr	0.212	0.144
Q9BVS4	RIOK2	382	QIKEDSLSEESADAR	Phosphorylation	Jurkat E6.1	CD3+CD4/Ctr	-0.712	0.005
Q9BVS4	RIOK2	335	TKEGSEFSFSDGEVA	Phosphorylation	breast cancer	Breast cancer/Normal	1.149	0.139
Q9BVS4	RIOK2	332	NIETKEGSEFSFSDG	Phosphorylation	HeLa S3	AZD1152/Ctr	-0.206	-
Q9BVS4	RIOK2	332	NIETKEGSEFSFSDG	Phosphorylation	Jurkat	PGE2 20min/Ctr	-0.106	0.041
Q9BVS4	RIOK2	380	PEQIKEDSLSEESAD	Phosphorylation	HeLa S3	M/S	1.641	-
Q9BVS4	RIOK2	390	EESADARSFEMTEFN	Phosphorylation	NB-1643	Crizotinib/Ctr	-0.166	0.527
Q9BVS4	RIOK2	337	EGSEFSFSDGEVAEK	Phosphorylation	HeLa	CX-4945/Ctr	-0.806	0.065
Q9BVS4	RIOK2	457	PHLIALSSLNREFRP	Phosphorylation	HeLa	BI2536 0.1uM entry/Ctr	0.291	-
Q9BVS4	RIOK2	382	QIKEDSLSEESADAR	Phosphorylation	MCF-7	TNFA/IKK-B(K44M)	0.086	-
Q9BVS4	RIOK2	412	GQVVENNSVTEFSEE	Phosphorylation	WM239A	PLX4032/Ctr	0.848	0.189
Q9BVS4	RIOK2	337	EGSEFSFSDGEVAEK	Phosphorylation	HeLa	H89/Ctr	-0.113	-
Q9BVS4	RIOK2	337	EGSEFSFSDGEVAEK	Phosphorylation	Jurkat	OKT3 60min/Ctr	0.628	0.029
Q9BVS4	RIOK2	442	QGGVPAGSDEYEDEC	Phosphorylation	HeLa	Mitotic/Ctr	1.452	0.04
Q9BVS4	RIOK2	332	NIETKEGSEFSFSDG	Phosphorylation	HUES 9	NCM 6h/Ctr	0.381	-
Q9BVS4	RIOK2	542	ENMQNIKSSLEAASF	Phosphorylation	PaSC	A-bungarotoxin/Ctr	-0.408	0.245
Q9BVS4	RIOK2	445	VPAGSDEYEDECPHL	Phosphorylation	TIG-3	OISb 3d/Ctr	0.839	-
Q9BVS4	RIOK2	495	GSAVSCSTIPPELVK	Phosphorylation	HEK293	Torin1/Ctr	0.009	-
Q9BVS4	RIOK2	337	EGSEFSFSDGEVAEK	Phosphorylation	KG-1	Erlotinib/Ctr	-0.02	-
Q9BVS4	RIOK2	335	TKEGSEFSFSDGEVA	Phosphorylation	HeLa	MLN8054 0.25uM/Ctr	0.113	-
Q9BVS4	RIOK2	350	EKAEVYGSENESERN	Phosphorylation	BOEC	Thrombin 5min/Ctr	0.003	0.961
Q9BVS4	RIOK2	337	EGSEFSFSDGEVAEK	Phosphorylation	HeLa	BI2536 0.1uM mitosis/Ctr	-0.492	-
Q9BVS4	RIOK2	350	EKAEVYGSENESERN	Phosphorylation	DG-75	Piceatannol/Ctr	-2.552	-
Q9BVS4	RIOK2	382	QIKEDSLSEESADAR	Phosphorylation	HeLa	RO3306/Ctr	0.301	0.004
Q9BVS4	RIOK2	380	PEQIKEDSLSEESAD	Phosphorylation	hTERT-RPE1	Cyclin A High/Low	0.316	-
Q9BVS4	RIOK2	442	QGGVPAGSDEYEDEC	Phosphorylation	BOEC	Thrombin 10min/Ctr	-0.084	0.384
Q9BVS4	RIOK2	380	PEQIKEDSLSEESAD	Phosphorylation	hTERT-RPE1	Plk1(wt) 3-MB-PP1/Ctr	-0.1	0.486
Q9BVS4	RIOK2	382	QIKEDSLSEESADAR	Phosphorylation	Jurkat	PGE2 5min/Ctr	-0.363	0.006
Q9BVS4	RIOK2	385	EDSLSEESADARSFE	Phosphorylation	KG-1	Erlotinib/Gefitinib	-0.035	-
Q9BVS4	RIOK2	335	TKEGSEFSFSDGEVA	Phosphorylation	HaCaT	TGFB 15min/Ctr	1.015	0.002
Q9BVS4	RIOK2	380	PEQIKEDSLSEESAD	Phosphorylation	SCC-9	LPA 10min/Ctr	-0.05	0.059
Q9BVS4	RIOK2	380	PEQIKEDSLSEESAD	Phosphorylation	HeLa	RO-3306/Ctr	1.096	0.005
Q9BVS4	RIOK2	382	QIKEDSLSEESADAR	Phosphorylation	HFF	HSV-1 6h/Ctr	1.746	-
Q9BVS4	RIOK2	332	NIETKEGSEFSFSDG	Phosphorylation	HeLa	MLN8054 5uM/Ctr	-0.048	-
Q9BVS4	RIOK2	382	QIKEDSLSEESADAR	Phosphorylation	HeLa S3	M/S	1.954	-
Q9BVS4	RIOK2	335	TKEGSEFSFSDGEVA	Phosphorylation	BOEC	Thrombin 10min/Ctr	-0.091	0.4
Q9BVS4	RIOK2	380	PEQIKEDSLSEESAD	Phosphorylation	HeLa	EGF 10min/Ctr	0.021	-
Q9BVS4	RIOK2	335	TKEGSEFSFSDGEVA	Phosphorylation	KG-1	Erlotinib/Gefitinib	-0.048	-
Q9BVS4	RIOK2	332	NIETKEGSEFSFSDG	Phosphorylation	BOEC	Thrombin 5min/Ctr	-0.152	0.075
Q9BVS4	RIOK2	385	EDSLSEESADARSFE	Phosphorylation	HeLa	MLN8054 0.25uM/Ctr	0.244	-
Q9BVS4	RIOK2	380	PEQIKEDSLSEESAD	Phosphorylation	BOEC	Thrombin 10min/Ctr	-0.095	0.24
Q9BVS4	RIOK2	382	QIKEDSLSEESADAR	Phosphorylation	WM239A	PLX4032/AZD6244	0.263	0.341
Q9BVS4	RIOK2	445	VPAGSDEYEDECPHL	Phosphorylation	AML;GMPB	AML/GMPB	-0.951	0.17
Q9BVS4	RIOK2	332	NIETKEGSEFSFSDG	Phosphorylation	TIG-3	OISb 9d/Ctr	-0.216	-
Q9BVS4	RIOK2	366	LEESEGCYCRSSGDP	Phosphorylation	J.gamma1	IgG 1min, Jgamma1/WT	-0.06	0.736
Q9BVS4	RIOK2	337	EGSEFSFSDGEVAEK	Phosphorylation	HaCaT	TGFB 10min/Ctr	0.254	0.148
Q9BVS4	RIOK2	412	GQVVENNSVTEFSEE	Phosphorylation	HaCaT	TGFB 20min/Ctr	0.382	0.586
Q9BVS4	RIOK2	385	EDSLSEESADARSFE	Phosphorylation	MCF-7	TIMP-1, high/Low	0.65	-
Q9BVS4	RIOK2	332	NIETKEGSEFSFSDG	Phosphorylation	HaCaT	TGFB 15min/Ctr	0.917	0.022
Q9BVS4	RIOK2	414	VVENNSVTEFSEEKN	Phosphorylation	HeLa	Taxol/Ctr	-0.248	-
Q9BVS4	RIOK2	385	EDSLSEESADARSFE	Phosphorylation	HeLa	Flavopiridol/Ctr	1.31	-
Q9BVS4	RIOK2	337	EGSEFSFSDGEVAEK	Phosphorylation	MCF-7	IKKB(WT), TNFA/Ctr	0.317	-
Q9BVS4	RIOK2	380	PEQIKEDSLSEESAD	Phosphorylation	K-562	K562-STI-R/K562	-2.176	-
Q9BVS4	RIOK2	382	QIKEDSLSEESADAR	Phosphorylation	K-562	Dasatinib 50nM/5nM	0.263	-
Q9BVS4	RIOK2	483	QYRTRTLSITSSGSA	Phosphorylation	HEK293	Torin1/Ctr	0.114	-
Q9BVS4	RIOK2	335	TKEGSEFSFSDGEVA	Phosphorylation	PaSC	Nicotine/Ctr	-0.218	0.046
Q9BVS4	RIOK2	337	EGSEFSFSDGEVAEK	Phosphorylation	K-562	Dasatinib 50nM/Ctr	-0.737	-
Q9BVS4	RIOK2	382	QIKEDSLSEESADAR	Phosphorylation	HeLa	Flavopiridol/Ctr	1.285	-
Q9BVS4	RIOK2	442	QGGVPAGSDEYEDEC	Phosphorylation	Jurkat(HIV expressing)	Doxycycline 24h, Vpr-deleted/WT	0.285	0.277
Q9BVS4	RIOK2	382	QIKEDSLSEESADAR	Phosphorylation	HaCaT	TGFB 10min/Ctr	-1.213	-
Q9BVS4	RIOK2	337	EGSEFSFSDGEVAEK	Phosphorylation	HaCaT	TGFB 20min/Ctr	-0.307	0.457
Q9BVS4	RIOK2	337	EGSEFSFSDGEVAEK	Phosphorylation	SCC-9	LPA 3min/Ctr	0.225	0.439
Q9BVS4	RIOK2	382	QIKEDSLSEESADAR	Phosphorylation	WM239A	AZD6244/Ctr	0.002	0.982
Q9BVS4	RIOK2	337	EGSEFSFSDGEVAEK	Phosphorylation	COLO 205	PLX4032 20min/Ctr	0.178	-
Q9BVS4	RIOK2	332	NIETKEGSEFSFSDG	Phosphorylation	U-937	Tet-free 2d/Ctr	-0.007	-
Q9BVS4	RIOK2	380	PEQIKEDSLSEESAD	Phosphorylation	Jurkat	PGE2 10min/Ctr	0.017	0.739
Q9BVS4	RIOK2	380	PEQIKEDSLSEESAD	Phosphorylation	HeLa	Flavopiridol/Ctr	1.016	-
Q9BVS4	RIOK2	337	EGSEFSFSDGEVAEK	Phosphorylation	WM239A	AZD6244/Ctr	-0.003	0.971
Q9BVS4	RIOK2	335	TKEGSEFSFSDGEVA	Phosphorylation	NCI-H1975	EGF, Erlotinib/Ctr	0.317	-
Q9BVS4	RIOK2	495	GSAVSCSTIPPELVK	Phosphorylation	HEK293	Rapamycin/Ctr	0.019	-
Q9BVS4	RIOK2	412	GQVVENNSVTEFSEE	Phosphorylation	PaSC	Nicotine/Ctr	-0.056	0.589
Q9BVS4	RIOK2	332	NIETKEGSEFSFSDG	Phosphorylation	MCF-7	TNFA/IKK-B(K44M)	-0.132	-
Q9BVS4	RIOK2	332	NIETKEGSEFSFSDG	Phosphorylation	KG-1	Ctr/Gefitinib	0.098	-
Q9BVS4	RIOK2	335	TKEGSEFSFSDGEVA	Phosphorylation	WM239A	SCH/TRA	-0.06	0.507
Q9BVS4	RIOK2	382	QIKEDSLSEESADAR	Phosphorylation	NB-1643	Crizotinib/Ctr	-0.237	0.732
Q9BVS4	RIOK2	380	PEQIKEDSLSEESAD	Phosphorylation	KG-1	Erlotinib/Ctr	-0.043	-
Q9BVS4	RIOK2	337	EGSEFSFSDGEVAEK	Phosphorylation	BOEC	Thrombin 5min/Ctr	-0.048	0.444
Q9BVS4	RIOK2	385	EDSLSEESADARSFE	Phosphorylation	HeLa	RO-3306/Ctr	1.096	0.005
Q9BVS4	RIOK2	337	EGSEFSFSDGEVAEK	Phosphorylation	Daudi	BCR stimulation 2min/Ctr	-0.64	-
Q9BVS4	RIOK2	442	QGGVPAGSDEYEDEC	Phosphorylation	A-375	PD184352/DMSO	-0.461	-
Q9BVS4	RIOK2	382	QIKEDSLSEESADAR	Phosphorylation	SCC-9	LPA 10min/Ctr	-0.05	0.059
Q9BVS4	RIOK2	380	PEQIKEDSLSEESAD	Phosphorylation	NFF	H2O2/Ctr	0.329	-
Q9BVS4	RIOK2	483	QYRTRTLSITSSGSA	Phosphorylation	HEK293	Torin1/Ctr	0.086	-
Q9BVS4	RIOK2	483	QYRTRTLSITSSGSA	Phosphorylation	HCT 116	Cortistatin A/Ctr	-0.074	0.818
Q9BVS4	RIOK2	337	EGSEFSFSDGEVAEK	Phosphorylation	A-549	Selumetinib/Ctr	-0.756	-
Q9BVS4	RIOK2	332	NIETKEGSEFSFSDG	Phosphorylation	Daudi	BCR stimulation 2min/Ctr	-0.437	-
Q9BVS4	RIOK2	385	EDSLSEESADARSFE	Phosphorylation	HeLa	BI2536 0.1uM entry/Ctr	0.709	-
Q9BVS4	RIOK2	337	EGSEFSFSDGEVAEK	Phosphorylation	SCC-9	LPA 3min/Ctr	0.203	0.439
Q9BVS4	RIOK2	442	QGGVPAGSDEYEDEC	Phosphorylation	PaSC	Nicotine/Ctr	0.221	0.369
Q9BVS4	RIOK2	335	TKEGSEFSFSDGEVA	Phosphorylation	HeLa	EGF/Ctr	0.046	-
Q9BVS4	RIOK2	332	NIETKEGSEFSFSDG	Phosphorylation	MCF-7	TNFA+SC-514/Ctr	0.41	-
Q9BVS4	RIOK2	337	EGSEFSFSDGEVAEK	Phosphorylation	NCI-H929	Imatinib/Ctr	0.568	0.619
Q9BVS4	RIOK2	337	EGSEFSFSDGEVAEK	Phosphorylation	HEK293	PINK1 WT/KD	-0.056	0.386
Q9BVS4	RIOK2	335	TKEGSEFSFSDGEVA	Phosphorylation	KG-1	Ctr/Gefitinib	-0.048	-
Q9BVS4	RIOK2	337	EGSEFSFSDGEVAEK	Phosphorylation	TIG-3	OIS 9d/OISb 9d	-0.5	-
Q9BVS4	RIOK2	332	NIETKEGSEFSFSDG	Phosphorylation	HeLa	Flavopiridol/Ctr	0.508	0.364
Q9BVS4	RIOK2	366	LEESEGCYCRSSGDP	Phosphorylation	J.gamma1	IgG 2min, Jgamma1/WT	0.848	0.004
Q9BVS4	RIOK2	335	TKEGSEFSFSDGEVA	Phosphorylation	MCF-7	TNFA/SC-514	-0.032	-
Q9BVS4	RIOK2	485	RTRTLSITSSGSAVS	Phosphorylation	Jurkat	PGE2 20min/Ctr	-0.619	-
Q9BVS4	RIOK2	337	EGSEFSFSDGEVAEK	Phosphorylation	PaSC	Nicotine/Ctr	-0.218	0.046
Q9BVS4	RIOK2	380	PEQIKEDSLSEESAD	Phosphorylation	HeLa	BI2536 0.1uM mitosis/Ctr	0.315	-
Q9BVS4	RIOK2	380	PEQIKEDSLSEESAD	Phosphorylation	Jurkat E6.1	CD3+CD4/Ctr	-0.478	0.005
Q9BVS4	RIOK2	337	EGSEFSFSDGEVAEK	Phosphorylation	COLO 205	PLX4032 35min/Ctr	-0.188	-
Q9BVS4	RIOK2	483	QYRTRTLSITSSGSA	Phosphorylation	K-562	K562-STI-R/K562	-0.895	0.002
Q9BVS4	RIOK2	337	EGSEFSFSDGEVAEK	Phosphorylation	U2OS	VE-821+HU/Ctr	0.053	-
Q9BVS4	RIOK2	380	PEQIKEDSLSEESAD	Phosphorylation	liver	HCC/Normal	1.415	-
Q9BVS4	RIOK2	382	QIKEDSLSEESADAR	Phosphorylation	HEK293	Ang 15min/Ctr	0.941	-
Q9BVS4	RIOK2	412	GQVVENNSVTEFSEE	Phosphorylation	HeLa	AZD1152 1uM+ZM447439 5uM/Ctr	-0.355	-
Q9BVS4	RIOK2	332	NIETKEGSEFSFSDG	Phosphorylation	BOEC	Thrombin 30min/Ctr	-0.031	0.746
Q9BVS4	RIOK2	332	NIETKEGSEFSFSDG	Phosphorylation	WM239A	PLX4032/Ctr	-0.033	0.46
Q9BVS4	RIOK2	442	QGGVPAGSDEYEDEC	Phosphorylation	KG-1	Ctr/Gefitinib	0.214	-
Q9BVS4	RIOK2	332	NIETKEGSEFSFSDG	Phosphorylation	breast cancer	Breast cancer/Normal	1.149	0.139
Q9BVS4	RIOK2	445	VPAGSDEYEDECPHL	Phosphorylation	A-375	BI-D1870/DMSO	-0.812	-
Q9BVS4	RIOK2	335	TKEGSEFSFSDGEVA	Phosphorylation	HeLa	EGF 5min/Ctr	0.051	-
Q9BVS4	RIOK2	335	TKEGSEFSFSDGEVA	Phosphorylation	MCF-7	TIMP-1, high/Low	0.499	0.687
Q9BVS4	RIOK2	382	QIKEDSLSEESADAR	Phosphorylation	HeLa S3	VX680/Ctr	-0.065	-
Q9BVS4	RIOK2	385	EDSLSEESADARSFE	Phosphorylation	HeLa	RO-3306/Ctr	0.82	0.005
Q9BVS4	RIOK2	335	TKEGSEFSFSDGEVA	Phosphorylation	CL1-0	Citreoviridin 1h/Ctr	-0.862	-
Q9BVS4	RIOK2	382	QIKEDSLSEESADAR	Phosphorylation	HeLa	MLN8054 5uM/Ctr	0.208	-
Q9BVS4	RIOK2	335	TKEGSEFSFSDGEVA	Phosphorylation	hTERT-RPE1	Plk1(wt) 3-MB-PP1/Ctr	0.075	0.026
Q9BVS4	RIOK2	412	GQVVENNSVTEFSEE	Phosphorylation	HeLa	Pervanadate/Ctr	-0.463	0.348
Q9BVS4	RIOK2	335	TKEGSEFSFSDGEVA	Phosphorylation	HeLa S3	Late S/Ctr	-0.1	-
Q9BVS4	RIOK2	369	SEGCYCRSSGDPEQI	Phosphorylation	Jurkat E6.1	CD3+CD4/Ctr	-0.478	0.005
Q9BVS4	RIOK2	442	QGGVPAGSDEYEDEC	Phosphorylation	Jurkat E6.1	CD3+CD4/Ctr	-0.695	0.001
Q9BVS4	RIOK2	335	TKEGSEFSFSDGEVA	Phosphorylation	HeLa	MLN8054 1uM/Ctr	0.225	-
Q9BVS4	RIOK2	337	EGSEFSFSDGEVAEK	Phosphorylation	CL1-0	Citreoviridin 36h/Ctr	-0.871	-
Q9BVS4	RIOK2	337	EGSEFSFSDGEVAEK	Phosphorylation	HeLa Kyoto	Starve/Insulin+aa	-0.235	0.026
Q9BVS4	RIOK2	382	QIKEDSLSEESADAR	Phosphorylation	HaCaT	TGFB 20min/Ctr	0.236	0.61
Q9BVS4	RIOK2	382	QIKEDSLSEESADAR	Phosphorylation	KG-1	Erlotinib/Ctr	-0.043	-
Q9BVS4	RIOK2	442	QGGVPAGSDEYEDEC	Phosphorylation	HeLa	MLN8054 5uM/Ctr	-0.754	-
Q9BVS4	RIOK2	442	QGGVPAGSDEYEDEC	Phosphorylation	SW620;SW480	SW620/SW480	-0.474	0.547
Q9BVS4	RIOK2	337	EGSEFSFSDGEVAEK	Phosphorylation	CL1-0	Citreoviridin 10s/Ctr	-0.554	-
Q9BVS4	RIOK2	332	NIETKEGSEFSFSDG	Phosphorylation	NCI-H1975	EGF, Erlotinib/Ctr	0.317	-
Q9BVS4	RIOK2	543	NMQNIKSSLEAASFW	Phosphorylation	Jurkat E6.1	Anti-CD3+Anti-CD28 60min/Ctr	-6.809	-
Q9BVS4	RIOK2	337	EGSEFSFSDGEVAEK	Phosphorylation	HeLa	EGF 24h/Ctr	0.48	-
Q9BVS4	RIOK2	335	TKEGSEFSFSDGEVA	Phosphorylation	BT-474	BT-474, Lapatinib/Ctr	-0.174	0.935
Q9BVS4	RIOK2	380	PEQIKEDSLSEESAD	Phosphorylation	NCI-H2228	Crizotinib/Ctr	0.017	0.723
Q9BVS4	RIOK2	380	PEQIKEDSLSEESAD	Phosphorylation	liver	HCC, Sorafenib/Ctr	3.47	-
Q9BVS4	RIOK2	337	EGSEFSFSDGEVAEK	Phosphorylation	K-562	K562-STI-R/K562	-1.207	0.007
Q9BVS4	RIOK2	385	EDSLSEESADARSFE	Phosphorylation	HeLa	AZD1152 1uM+ZM447439 5uM/Ctr	-0.106	-
Q9BVS4	RIOK2	382	QIKEDSLSEESADAR	Phosphorylation	HEK293	Ang 3min/Ctr	0.457	-
Q9BVS4	RIOK2	442	QGGVPAGSDEYEDEC	Phosphorylation	A-375	BI-D1870/DMSO	-0.413	-
Q9BVS4	RIOK2	332	NIETKEGSEFSFSDG	Phosphorylation	HeLa S3	Ctr/G1	0.698	-
Q9BVS4	RIOK2	337	EGSEFSFSDGEVAEK	Phosphorylation	HeLa S3	Asynchronous/Thy double arrest	-0.325	0.588
Q9BVS4	RIOK2	337	EGSEFSFSDGEVAEK	Phosphorylation	MCF-7	TNFA, Ctr/SC-514	-0.076	-
Q9BVS4	RIOK2	337	EGSEFSFSDGEVAEK	Phosphorylation	HeLa	EGF 5min/Ctr	0.051	-
Q9BVS4	RIOK2	380	PEQIKEDSLSEESAD	Phosphorylation	Jurkat	PGE2 30min/Ctr	-0.118	0.163
Q9BVS4	RIOK2	483	QYRTRTLSITSSGSA	Phosphorylation	HEK293	Insulin/Ctr	0.053	-
Q9BVS4	RIOK2	382	QIKEDSLSEESADAR	Phosphorylation	KG-1	Erlotinib/Ctr	0.093	-
Q9BVS4	RIOK2	335	TKEGSEFSFSDGEVA	Phosphorylation	WM239A	PLX4032/AZD6244	0.007	0.911
Q9BVS4	RIOK2	332	NIETKEGSEFSFSDG	Phosphorylation	Jurkat E6.1	CD3+CD4/Ctr	-0.208	0.263
Q9BVS4	RIOK2	332	NIETKEGSEFSFSDG	Phosphorylation	MCF-7	TNFA, IKKB(K44M)/Ctr	0.148	-
Q9BVS4	RIOK2	337	EGSEFSFSDGEVAEK	Phosphorylation	COLO 205	PLX4032 40min/Ctr	-0.28	-
Q9BVS4	RIOK2	412	GQVVENNSVTEFSEE	Phosphorylation	PaSC	A-bungarotoxin/Ctr	-0.172	0.003
Q9BVS4	RIOK2	350	EKAEVYGSENESERN	Phosphorylation	liver	HCC, Sorafenib/Ctr	3.013	-
Q9BVS4	RIOK2	335	TKEGSEFSFSDGEVA	Phosphorylation	breast cancer	HER2+/HER2-	-0.603	0.182
Q9BVS4	RIOK2	442	QGGVPAGSDEYEDEC	Phosphorylation	BOEC	Thrombin 2min/Ctr	0.018	0.186
Q9BVS4	RIOK2	337	EGSEFSFSDGEVAEK	Phosphorylation	MCF-7	IKKB(K44M), TNFA/Ctr	0.127	-
Q9BVS4	RIOK2	335	TKEGSEFSFSDGEVA	Phosphorylation	SCC-9	LPA 90min/Ctr	-0.118	0.498
Q9BVS4	RIOK2	385	EDSLSEESADARSFE	Phosphorylation	KG-1	Ctr/Gefitinib	-0.079	-
Q9BVS4	RIOK2	332	NIETKEGSEFSFSDG	Phosphorylation	HeLa	MLN8054 0.25uM/Ctr	0.113	-
Q9BVS4	RIOK2	335	TKEGSEFSFSDGEVA	Phosphorylation	WM239A	PLX4032/Ctr	-0.033	0.46
Q9BVS4	RIOK2	337	EGSEFSFSDGEVAEK	Phosphorylation	liver	HCC/Normal	0.311	0.699
Q9BVS4	RIOK2	337	EGSEFSFSDGEVAEK	Phosphorylation	PaSC	A-bungarotoxin/Ctr	-0.449	0.007
Q9BVS4	RIOK2	385	EDSLSEESADARSFE	Phosphorylation	HeLa	RO3306/Ctr	0.261	0.063
Q9BVS4	RIOK2	332	NIETKEGSEFSFSDG	Phosphorylation	HeLa	MLN8054 1uM/Ctr	0.225	-
Q9BVS4	RIOK2	337	EGSEFSFSDGEVAEK	Phosphorylation	HeLa	AZD1152 1uM+ZM447439 5uM/Ctr	-0.017	-
Q9BVS4	RIOK2	390	EESADARSFEMTEFN	Phosphorylation	SH-SY5Y	Crizotinib/Ctr	0.375	0.358
Q9BVS4	RIOK2	332	NIETKEGSEFSFSDG	Phosphorylation	breast cancer	Breast cancer/Normal	0.8	0.139
Q9BVS4	RIOK2	332	NIETKEGSEFSFSDG	Phosphorylation	KG-1	Erlotinib/Ctr	0.183	-
Q9BVS4	RIOK2	485	RTRTLSITSSGSAVS	Phosphorylation	HEK293	Torin1/Ctr	0.114	-
Q9BVS4	RIOK2	380	PEQIKEDSLSEESAD	Phosphorylation	KG-1	Ctr/Gefitinib	-0.247	-
Q9BVS4	RIOK2	442	QGGVPAGSDEYEDEC	Phosphorylation	Jurkat(HIV expressing)	Doxycycline 3h, Vpr-deleted/WT	-0.164	0.63
Q9BVS4	RIOK2	335	TKEGSEFSFSDGEVA	Phosphorylation	MCF-7	IKKB(K44M), TNFA/Ctr	-0.03	-
Q9BVS4	RIOK2	380	PEQIKEDSLSEESAD	Phosphorylation	A-204	PazR/A204	-0.342	-
Q9BVS4	RIOK2	487	RTLSITSSGSAVSCS	Phosphorylation	HEK293	Rapamycin/Ctr	0.029	-
Q9BVS4	RIOK2	385	EDSLSEESADARSFE	Phosphorylation	KG-1	Erlotinib/Gefitinib	-0.247	-
Q9BVS4	RIOK2	332	NIETKEGSEFSFSDG	Phosphorylation	U2OS	HU/Ctr	0.149	-
Q9BVS4	RIOK2	390	EESADARSFEMTEFN	Phosphorylation	WM239A	PLX4032/AZD6244	0.279	-
Q9BVS4	RIOK2	335	TKEGSEFSFSDGEVA	Phosphorylation	HeLa S3	M/S	0.504	-
Q9BVS4	RIOK2	337	EGSEFSFSDGEVAEK	Phosphorylation	TIG-3	OIS 3d/OISb 3d	-0.077	-
Q9BVS4	RIOK2	337	EGSEFSFSDGEVAEK	Phosphorylation	COLO 205	PLX4032 25min/Ctr	0.11	-
Q9BVS4	RIOK2	335	TKEGSEFSFSDGEVA	Phosphorylation	U2OS	VE-821+HU/HU	-0.135	0.348
Q9BVS4	RIOK2	385	EDSLSEESADARSFE	Phosphorylation	HeLa	MLN8054 1uM/Ctr	0.349	-
Q9BVS4	RIOK2	332	NIETKEGSEFSFSDG	Phosphorylation	hTERT-RPE1	Cyclin A High/Low	-0.44	-
Q9BVS4	RIOK2	335	TKEGSEFSFSDGEVA	Phosphorylation	K-562	K562-STI-R/K562	-1.208	0.007
Q9BVS4	RIOK2	486	TRTLSITSSGSAVSC	Phosphorylation	HEK293	Insulin/Ctr	0.183	-
Q9BVS4	RIOK2	380	PEQIKEDSLSEESAD	Phosphorylation	BOEC	Thrombin 5min/Ctr	0.059	0.829
Q9BVS4	RIOK2	380	PEQIKEDSLSEESAD	Phosphorylation	U2OS	HU/Ctr	0.251	0.016
Q9BVS4	RIOK2	337	EGSEFSFSDGEVAEK	Phosphorylation	MCF-7	SC-514/Ctr	0.123	-
Q9BVS4	RIOK2	369	SEGCYCRSSGDPEQI	Phosphorylation	WM239A	AZD6244/Ctr	0.507	-
Q9BVS4	RIOK2	332	NIETKEGSEFSFSDG	Phosphorylation	MCF-7	SC-514/Ctr	0.064	-
Q9BVS4	RIOK2	332	NIETKEGSEFSFSDG	Phosphorylation	Jurkat	PGE2 10min/Ctr	-0.058	0.178
Q9BVS4	RIOK2	390	EESADARSFEMTEFN	Phosphorylation	Jurkat	HIV-1 20min/Ctr	-0.069	0.793
Q9BVS4	RIOK2	382	QIKEDSLSEESADAR	Phosphorylation	NCI-H2228	Crizotinib/Ctr	0.017	0.723
Q9BVS4	RIOK2	390	EESADARSFEMTEFN	Phosphorylation	HCT 116	Cortistatin A/Ctr	-0.082	0.686
Q9BVS4	RIOK2	337	EGSEFSFSDGEVAEK	Phosphorylation	COLO 205	PLX4032 30min/Ctr	-0.03	-
Q9BVS4	RIOK2	382	QIKEDSLSEESADAR	Phosphorylation	HeLa	Flavopiridol/Ctr	1.016	-
Q9BVS4	RIOK2	412	GQVVENNSVTEFSEE	Phosphorylation	hTERT-RPE1	Plk1(wt) 3-MB-PP1/Ctr	0.202	-
Q9BVS4	RIOK2	332	NIETKEGSEFSFSDG	Phosphorylation	HeLa	Taxol/Ctr	0.107	-
Q9BVS4	RIOK2	487	RTLSITSSGSAVSCS	Phosphorylation	HEK293	Rapamycin/Ctr	0.295	-
Q9BVS4	RIOK2	332	NIETKEGSEFSFSDG	Phosphorylation	KG-1	Erlotinib/Ctr	0.07	-
Q9BVS4	RIOK2	385	EDSLSEESADARSFE	Phosphorylation	HeLa	AZD1152 1uM+ZM447439 5uM/Ctr	-0.089	-
Q9BVS4	RIOK2	337	EGSEFSFSDGEVAEK	Phosphorylation	TIG-3	OIS 9d/Ctr	-1.311	-
Q9BVS4	RIOK2	369	SEGCYCRSSGDPEQI	Phosphorylation	WM239A	PLX4032/Ctr	0.325	-
Q9BVS4	RIOK2	390	EESADARSFEMTEFN	Phosphorylation	HeLa S3	Asynchronous/Thy double arrest	-0.375	-
Q9BVS4	RIOK2	335	TKEGSEFSFSDGEVA	Phosphorylation	HeLa	Mitotic/Ctr	1.62	0.001
Q9BVS4	RIOK2	385	EDSLSEESADARSFE	Phosphorylation	HeLa	EGF 10min/Ctr	0.021	-
Q9BVS4	RIOK2	350	EKAEVYGSENESERN	Phosphorylation	Jurkat E6.1	Anti-CD3+Anti-CD28 15min/Ctr	-0.272	-
Q9BVS4	RIOK2	337	EGSEFSFSDGEVAEK	Phosphorylation	HeLa	BI2536 0.1uM entry/Ctr	-0.337	-
Q9BVS4	RIOK2	382	QIKEDSLSEESADAR	Phosphorylation	NCI-H2228	Crizotinib/Ctr	0.004	0.723
Q9BVS4	RIOK2	337	EGSEFSFSDGEVAEK	Phosphorylation	SCC-9	LPA 3min/Ctr	0.184	0.344
Q9BVS4	RIOK2	442	QGGVPAGSDEYEDEC	Phosphorylation	HFF	HSV-1 3h/Ctr	0.049	-
Q9BVS4	RIOK2	487	RTLSITSSGSAVSCS	Phosphorylation	K-562	K562-STI-R/K562	-0.895	0.002
Q9BVS4	RIOK2	350	EKAEVYGSENESERN	Phosphorylation	SH-SY5Y	Crizotinib/Ctr	1.106	0.397
Q9BVS4	RIOK2	350	EKAEVYGSENESERN	Phosphorylation	U2OS	HU/Ctr	0.06	0.52
Q9BVS4	RIOK2	385	EDSLSEESADARSFE	Phosphorylation	KG-1	Ctr/Gefitinib	-0.247	-
Q9BVS4	RIOK2	385	EDSLSEESADARSFE	Phosphorylation	HeLa	Taxol/Ctr	0.144	-
Q9BVS4	RIOK2	337	EGSEFSFSDGEVAEK	Phosphorylation	HEK293	SII Ang 15min/Ctr	0.104	0.165
Q9BVS4	RIOK2	337	EGSEFSFSDGEVAEK	Phosphorylation	Jurkat	PGE2 60min/Ctr	-0.118	0.183
Q9BVS4	RIOK2	382	QIKEDSLSEESADAR	Phosphorylation	Jurkat E6.1	CD3+CD4/Ctr	-0.513	0.008
Q9BVS4	RIOK2	335	TKEGSEFSFSDGEVA	Phosphorylation	HeLa	Taxol/Ctr	-0.149	-
Q9BVS4	RIOK2	442	QGGVPAGSDEYEDEC	Phosphorylation	HeLa	Pervanadate/Ctr	0.842	0.093
Q9BVS4	RIOK2	332	NIETKEGSEFSFSDG	Phosphorylation	HeLa	Flavopiridol/Ctr	1.07	0.364
Q9BVS4	RIOK2	485	RTRTLSITSSGSAVS	Phosphorylation	HEK293	Insulin/Ctr	0.053	-
Q9BVS4	RIOK2	412	GQVVENNSVTEFSEE	Phosphorylation	HeLa	EGF/Ctr	-0.247	-
Q9BVS4	RIOK2	337	EGSEFSFSDGEVAEK	Phosphorylation	COLO 205	PLX4032 10min/Ctr	-0.195	-
Q9BVS4	RIOK2	382	QIKEDSLSEESADAR	Phosphorylation	U2OS	HU/Ctr	0.251	0.016
Q9BVS4	RIOK2	492	TSSGSAVSCSTIPPE	Phosphorylation	K-562	K562-STI-R/K562	-0.86	0.021
Q9BVS4	RIOK2	380	PEQIKEDSLSEESAD	Phosphorylation	KG-1	Erlotinib/Gefitinib	-0.035	-
Q9BVS4	RIOK2	337	EGSEFSFSDGEVAEK	Phosphorylation	NCI-H2228	Crizotinib/Ctr	0.083	0.573
Q9BVS4	RIOK2	332	NIETKEGSEFSFSDG	Phosphorylation	BOEC	Thrombin 10min/Ctr	-0.006	0.942
Q9BVS4	RIOK2	335	TKEGSEFSFSDGEVA	Phosphorylation	PaSC	A-bungarotoxin/Ctr	-0.453	0.007
Q9BVS4	RIOK2	337	EGSEFSFSDGEVAEK	Phosphorylation	A-431	K8-S73A/WT	0.102	0.416
Q9BVS4	RIOK2	380	PEQIKEDSLSEESAD	Phosphorylation	HNSCC	JHU-O29/(OKF6/TERT1)	1.138	-
Q9BVS4	RIOK2	380	PEQIKEDSLSEESAD	Phosphorylation	WM239A	SCH/Ctr	-0.637	-
Q9BVS4	RIOK2	335	TKEGSEFSFSDGEVA	Phosphorylation	Jurkat E6.1	CD3+CD4/Ctr	-0.208	0.263
Q9BVS4	RIOK2	332	NIETKEGSEFSFSDG	Phosphorylation	COLO 205	PLX4032 40min/Ctr	-0.28	-
Q9BVS4	RIOK2	337	EGSEFSFSDGEVAEK	Phosphorylation	K-562	Dasatinib 50nM/5nM	-0.322	-
Q9BVS4	RIOK2	380	PEQIKEDSLSEESAD	Phosphorylation	K-562	K562-STI-R/K562	-2.163	-
Q9BVS4	RIOK2	487	RTLSITSSGSAVSCS	Phosphorylation	Jurkat	PGE2 5min/Ctr	-0.061	0.827
Q9BVS4	RIOK2	382	QIKEDSLSEESADAR	Phosphorylation	KG-1	Ctr/Gefitinib	-0.247	-
Q9BVS4	RIOK2	332	NIETKEGSEFSFSDG	Phosphorylation	COLO 205	PLX4032 10min/Ctr	-0.195	-
Q9BVS4	RIOK2	380	PEQIKEDSLSEESAD	Phosphorylation	A-375	PD184352/DMSO	-0.328	-
Q9BVS4	RIOK2	335	TKEGSEFSFSDGEVA	Phosphorylation	PaSC	Nicotine/Ctr	-0.235	0.046
Q9BVS4	RIOK2	442	QGGVPAGSDEYEDEC	Phosphorylation	HeLa	EGF 24h/Ctr	0.106	0.377
Q9BVS4	RIOK2	445	VPAGSDEYEDECPHL	Phosphorylation	breast cancer	HER2+/HER2-	-0.314	0.196
Q9BVS4	RIOK2	335	TKEGSEFSFSDGEVA	Phosphorylation	U2OS	VE-821+HU/Ctr	-0.114	0.014
Q9BVS4	RIOK2	332	NIETKEGSEFSFSDG	Phosphorylation	HeLa	MLN8054 1uM/Ctr	0.167	-
Q9BVS4	RIOK2	380	PEQIKEDSLSEESAD	Phosphorylation	hTERT-RPE1	Cyclin A High/Low	-0.69	-
Q9BVS4	RIOK2	335	TKEGSEFSFSDGEVA	Phosphorylation	TIG-3	OIS 3d/OISb 3d	-0.229	-
Q9BVS4	RIOK2	442	QGGVPAGSDEYEDEC	Phosphorylation	DG-75	CD79a KD/Ctr	0.561	-
Q9BVS4	RIOK2	412	GQVVENNSVTEFSEE	Phosphorylation	Jurkat	HIV-1 40min/Ctr	-0.093	-
Q9BVS4	RIOK2	337	EGSEFSFSDGEVAEK	Phosphorylation	breast cancer	HER2+/HER2-	0.097	0.765
Q9BVS4	RIOK2	337	EGSEFSFSDGEVAEK	Phosphorylation	DG-75	SYK inhibition/Ctr	-0.112	-
Q9BVS4	RIOK2	332	NIETKEGSEFSFSDG	Phosphorylation	NCI-H1975	EGF/Ctr	-0.011	-
Q9BVS4	RIOK2	337	EGSEFSFSDGEVAEK	Phosphorylation	BT-474	BT-474-J4+Lapatinib/BT-474	1.416	0.58
Q9BVS4	RIOK2	369	SEGCYCRSSGDPEQI	Phosphorylation	WM239A	PLX4032/AZD6244	0.12	-
Q9BVS4	RIOK2	350	EKAEVYGSENESERN	Phosphorylation	A-431	Gefitinib+FGF2/Ctr	0.034	0.746
Q9BVS4	RIOK2	390	EESADARSFEMTEFN	Phosphorylation	breast cancer	HER2+/HER2-	-0.279	0.457
Q9BVS4	RIOK2	337	EGSEFSFSDGEVAEK	Phosphorylation	SCC-9	LPA 10min/Ctr	0.07	0.947
Q9BVS4	RIOK2	487	RTLSITSSGSAVSCS	Phosphorylation	Jurkat	PGE2 30min/Ctr	0.041	0.833
Q9BVS4	RIOK2	337	EGSEFSFSDGEVAEK	Phosphorylation	hTERT-RPE1	Cyclin A High/Low	-0.44	-
Q9BVS4	RIOK2	382	QIKEDSLSEESADAR	Phosphorylation	MCF-7	TNFA, IKKB(K44M)/Ctr	0.156	-
Q9BVS4	RIOK2	380	PEQIKEDSLSEESAD	Phosphorylation	HFF	HSV-1 9h/Ctr	2.359	-
Q9BVS4	RIOK2	390	EESADARSFEMTEFN	Phosphorylation	Glioblastoma initiating cell	EGF 15min/Ctr	0.037	-
Q9BVS4	RIOK2	380	PEQIKEDSLSEESAD	Phosphorylation	hTERT-RPE1	Plk1(as) 3-MB-PP1/Ctr	0.895	0.191
Q9BVS4	RIOK2	382	QIKEDSLSEESADAR	Phosphorylation	HeLa	Flavopiridol/Ctr	1.31	-
Q9BVS4	RIOK2	442	QGGVPAGSDEYEDEC	Phosphorylation	Daudi	SYK inhibition/Ctr	-0.026	-
Q9BVS4	RIOK2	380	PEQIKEDSLSEESAD	Phosphorylation	SCC-9	LPA 30min/Ctr	-0.03	0.672
Q9BVS4	RIOK2	485	RTRTLSITSSGSAVS	Phosphorylation	HEK293	Torin1/Ctr	0.231	-
Q9BVS4	RIOK2	486	TRTLSITSSGSAVSC	Phosphorylation	Jurkat	PGE2 5min/Ctr	-0.069	0.791
Q9BVS4	RIOK2	337	EGSEFSFSDGEVAEK	Phosphorylation	BT-474	BT-474-J4+Lapatinib/BT-474	1.416	0.58
Q9BVS4	RIOK2	350	EKAEVYGSENESERN	Phosphorylation	Jurkat E6.1	CD3+CD4/Ctr	-0.27	0.032
Q9BVS4	RIOK2	380	PEQIKEDSLSEESAD	Phosphorylation	Jurkat E6.1	CD3+CD4/Ctr	-0.518	0.005
Q9BVS4	RIOK2	370	EGCYCRSSGDPEQIK	Phosphorylation	K-562	K562-STI-R/K562	-1.169	-
Q9BVS4	RIOK2	385	EDSLSEESADARSFE	Phosphorylation	U2OS	VE-821+HU/HU	-0.176	0.026
Q9BVS4	RIOK2	337	EGSEFSFSDGEVAEK	Phosphorylation	WM239A	PLX4032/Ctr	-0.033	0.46
Q9BVS4	RIOK2	380	PEQIKEDSLSEESAD	Phosphorylation	MCF-7	TNFA, IKKB(K44M)/Ctr	0.165	-
Q9BVS4	RIOK2	337	EGSEFSFSDGEVAEK	Phosphorylation	HeLa	EGF 10min/Ctr	0.398	-
Q9BVS4	RIOK2	442	QGGVPAGSDEYEDEC	Phosphorylation	BT-474	BT-474, Lapatinib/Ctr	0.098	0.769
Q9BVS4	RIOK2	335	TKEGSEFSFSDGEVA	Phosphorylation	SCC-9	LPA 3min/Ctr	0.184	0.344
Q9BVS4	RIOK2	382	QIKEDSLSEESADAR	Phosphorylation	hTERT-RPE1	Cyclin A High/Low	0.316	-
Q9BVS4	RIOK2	332	NIETKEGSEFSFSDG	Phosphorylation	BOEC	Thrombin 2min/Ctr	0.044	0.676
Q9BVS4	RIOK2	380	PEQIKEDSLSEESAD	Phosphorylation	HeLa	EGF/Ctr	-0.053	-
Q9BVS4	RIOK2	385	EDSLSEESADARSFE	Phosphorylation	HeLa S3	M/S	1.792	-
Q9BVS4	RIOK2	337	EGSEFSFSDGEVAEK	Phosphorylation	TIG-3	OIS 3d/Ctr	0.016	-
Q9BVS4	RIOK2	332	NIETKEGSEFSFSDG	Phosphorylation	HaCaT	TGFB 5min/Ctr	0.337	0.377
Q9BVS4	RIOK2	332	NIETKEGSEFSFSDG	Phosphorylation	NCI-H929	Imatinib/Ctr	0.591	0.695
Q9BVS4	RIOK2	442	QGGVPAGSDEYEDEC	Phosphorylation	Jurkat	PGE2 60min/Ctr	-0.151	0.182
Q9BVS4	RIOK2	337	EGSEFSFSDGEVAEK	Phosphorylation	PaSC	Nicotine/Ctr	-0.235	0.046
Q9BVS4	RIOK2	335	TKEGSEFSFSDGEVA	Phosphorylation	KG-1	Erlotinib/Ctr	0.183	-
Q9BVS4	RIOK2	382	QIKEDSLSEESADAR	Phosphorylation	HaCaT;SCC-9	SCC-9/HaCaT	-3.118	0.192
Q9BVS4	RIOK2	337	EGSEFSFSDGEVAEK	Phosphorylation	MCF-7	TNFA/SC-514	-0.131	-
Q9BVS4	RIOK2	483	QYRTRTLSITSSGSA	Phosphorylation	K-562	K562-STI-R/K562	-0.86	0.021
Q9BVS4	RIOK2	483	QYRTRTLSITSSGSA	Phosphorylation	NB-1643	Crizotinib/Ctr	-0.906	0.721
Q9BVS4	RIOK2	412	GQVVENNSVTEFSEE	Phosphorylation	DG-75	CD79a KD/Ctr	-0.153	-
Q9BVS4	RIOK2	445	VPAGSDEYEDECPHL	Phosphorylation	HEK293	PMA, BI-D1870/Ctr	-0.524	-
Q9BVS4	RIOK2	380	PEQIKEDSLSEESAD	Phosphorylation	MDA-MB-231	RG7356 1.5/Ctr	-0.052	0.74
Q9BVS4	RIOK2	335	TKEGSEFSFSDGEVA	Phosphorylation	MDA-MB-231	RG7356 0.5/Ctr	0.189	0.084
Q9BVS4	RIOK2	335	TKEGSEFSFSDGEVA	Phosphorylation	MDA-MB-231	RG7356 1.5/Ctr	0.034	0.756
Q9BVS4	RIOK2	335	TKEGSEFSFSDGEVA	Phosphorylation	MDA-MB-231	RG7356 4.5/Ctr	0.135	0.395
Q9BVS4	RIOK2	337	EGSEFSFSDGEVAEK	Phosphorylation	MDA-MB-231	RG7356 0.5/Ctr	0.189	0.084
Q9BVS4	RIOK2	337	EGSEFSFSDGEVAEK	Phosphorylation	MDA-MB-231	RG7356 1.5/Ctr	0.061	0.497
Q9BVS4	RIOK2	337	EGSEFSFSDGEVAEK	Phosphorylation	MDA-MB-231	RG7356 4.5/Ctr	0.21	0.443
Q9BVS4	RIOK2	332	NIETKEGSEFSFSDG	Phosphorylation	MDA-MB-231	RG7356 0.5/Ctr	0.178	0.104
Q9BVS4	RIOK2	332	NIETKEGSEFSFSDG	Phosphorylation	MDA-MB-231	RG7356 1.5/Ctr	0.083	0.356
Q9BVS4	RIOK2	332	NIETKEGSEFSFSDG	Phosphorylation	MDA-MB-231	RG7356 4.5/Ctr	0.263	0.175
Q9BVS4	RIOK2	350	EKAEVYGSENESERN	Phosphorylation	HeLa	Salmonella infection/Ctr	0.214	-
Q9BVS4	RIOK2	335	TKEGSEFSFSDGEVA	Phosphorylation	HeLa	Salmonella infection/Ctr	0.235	-
Q9BVS4	RIOK2	337	EGSEFSFSDGEVAEK	Phosphorylation	HeLa	Salmonella infection/Ctr	0.235	-
Q9BVS4	RIOK2	350	EKAEVYGSENESERN	Phosphorylation	HeLa	KU60019 120min/Ctr	-0.064	0.413
Q9BVS4	RIOK2	350	EKAEVYGSENESERN	Phosphorylation	HeLa	S. flexneri infected+ATMi 120min/Ctr	-0.426	0.845
Q9BVS4	RIOK2	350	EKAEVYGSENESERN	Phosphorylation	HeLa	S. flexneri ospF infected 30min/Ctr	-0.103	0.757
Q9BVS4	RIOK2	350	EKAEVYGSENESERN	Phosphorylation	HeLa	S. flexneri ospF infected 30min+MAPKi/Ctr	-0.113	0.653
Q9BVS4	RIOK2	380	PEQIKEDSLSEESAD	Phosphorylation	HeLa	S. flexneri ospF infected 30min/Ctr	0.104	0.217
Q9BVS4	RIOK2	380	PEQIKEDSLSEESAD	Phosphorylation	HeLa	S. flexneri ospF infected 30min+MAPKi/Ctr	0.005	0.6
Q9BVS4	RIOK2	350	EKAEVYGSENESERN	Phosphorylation	HeLa	S. flexneri wt infected 30min/ospF infected	0.077	0.653
Q9BVS4	RIOK2	350	EKAEVYGSENESERN	Phosphorylation	HeLa	S. flexneri ospF infected 30min+MAPKi/ospF infected	-0.009	0.917
Q9BVS4	RIOK2	380	PEQIKEDSLSEESAD	Phosphorylation	HeLa	S. flexneri wt infected 30min/ospF infected	0.064	0.6
Q9BVS4	RIOK2	380	PEQIKEDSLSEESAD	Phosphorylation	HeLa	S. flexneri ospF infected 30min+MAPKi/ospF infected	-0.1	0.74
Q9BVS4	RIOK2	332	NIETKEGSEFSFSDG	Phosphorylation	HEK293	PINK1 KD/Ctr	0.422	-
Q9BVS4	RIOK2	442	QGGVPAGSDEYEDEC	Phosphorylation	HEK293	PINK1 KD/Ctr	0.152	-
Q9BVS4	RIOK2	380	PEQIKEDSLSEESAD	Phosphorylation	basal breast cancer	cold 5min/Ctr	0.114	0.868
Q9BVS4	RIOK2	382	QIKEDSLSEESADAR	Phosphorylation	basal breast cancer	cold 5min/Ctr	0.232	0.512
Q9BVS4	RIOK2	380	PEQIKEDSLSEESAD	Phosphorylation	basal breast cancer	cold 30min/Ctr	0.169	0.868
Q9BVS4	RIOK2	382	QIKEDSLSEESADAR	Phosphorylation	basal breast cancer	cold 30min/Ctr	0.282	0.512
Q9BVS4	RIOK2	380	PEQIKEDSLSEESAD	Phosphorylation	basal breast cancer	cold 60min/Ctr	0.262	0.868
Q9BVS4	RIOK2	382	QIKEDSLSEESADAR	Phosphorylation	basal breast cancer	cold 60min/Ctr	0.401	0.512
Q9BVS4	RIOK2	442	QGGVPAGSDEYEDEC	Phosphorylation	basal breast cancer	cold 5min/Ctr	0.19	0.637
Q9BVS4	RIOK2	442	QGGVPAGSDEYEDEC	Phosphorylation	basal breast cancer	cold 30min/Ctr	0.091	0.637
Q9BVS4	RIOK2	442	QGGVPAGSDEYEDEC	Phosphorylation	basal breast cancer	cold 60min/Ctr	0.015	0.637
Q9BVS4	RIOK2	485	RTRTLSITSSGSAVS	Phosphorylation	basal breast cancer	cold 5min/Ctr	0.096	0.906
Q9BVS4	RIOK2	485	RTRTLSITSSGSAVS	Phosphorylation	basal breast cancer	cold 30min/Ctr	0.076	0.906
Q9BVS4	RIOK2	485	RTRTLSITSSGSAVS	Phosphorylation	basal breast cancer	cold 60min/Ctr	0.052	0.906
Q9BVS4	RIOK2	380	PEQIKEDSLSEESAD	Phosphorylation	luminal breast cancer	cold 5min/Ctr	0.363	0.46
Q9BVS4	RIOK2	380	PEQIKEDSLSEESAD	Phosphorylation	luminal breast cancer	cold 30min/Ctr	0.057	0.46
Q9BVS4	RIOK2	380	PEQIKEDSLSEESAD	Phosphorylation	luminal breast cancer	cold 60min/Ctr	0.525	0.46
Q9BVS4	RIOK2	442	QGGVPAGSDEYEDEC	Phosphorylation	luminal breast cancer	cold 5min/Ctr	0.115	0.08
Q9BVS4	RIOK2	442	QGGVPAGSDEYEDEC	Phosphorylation	luminal breast cancer	cold 30min/Ctr	0.271	0.08
Q9BVS4	RIOK2	442	QGGVPAGSDEYEDEC	Phosphorylation	luminal breast cancer	cold 60min/Ctr	0.426	0.08
Q9BVS4	RIOK2	335	TKEGSEFSFSDGEVA	Phosphorylation	luminal breast cancer	cold 5min/Ctr	0.018	0.736
Q9BVS4	RIOK2	337	EGSEFSFSDGEVAEK	Phosphorylation	luminal breast cancer	cold 5min/Ctr	-0.15	0.005
Q9BVS4	RIOK2	335	TKEGSEFSFSDGEVA	Phosphorylation	luminal breast cancer	cold 30min/Ctr	-0.122	0.736
Q9BVS4	RIOK2	337	EGSEFSFSDGEVAEK	Phosphorylation	luminal breast cancer	cold 30min/Ctr	-0.321	0.005
Q9BVS4	RIOK2	335	TKEGSEFSFSDGEVA	Phosphorylation	luminal breast cancer	cold 60min/Ctr	-0.142	0.736
Q9BVS4	RIOK2	337	EGSEFSFSDGEVAEK	Phosphorylation	luminal breast cancer	cold 60min/Ctr	-0.434	0.005
Q9BVS4	RIOK2	486	TRTLSITSSGSAVSC	Phosphorylation	breast cancer stem cells	SDF-1+CXCR4 stimulation/Ctr	0.15	-
Q9BVS4	RIOK2	487	RTLSITSSGSAVSCS	Phosphorylation	breast cancer stem cells	SDF-1+CXCR4 stimulation/Ctr	0.026	-
Q9BVS4	RIOK2	481	MNQYRTRTLSITSSG	Phosphorylation	breast cancer stem cells	SDF-1+CXCR4 stimulation/Ctr	-0.097	-
Q9BVS4	RIOK2	380	PEQIKEDSLSEESAD	Phosphorylation	breast cancer stem cells	SDF-1+CXCR4 stimulation/Ctr	-0.507	-
Q9BVS4	RIOK2	382	QIKEDSLSEESADAR	Phosphorylation	breast cancer stem cells	SDF-1+CXCR4 stimulation/Ctr	-0.507	-
Q9BVS4	RIOK2	385	EDSLSEESADARSFE	Phosphorylation	breast cancer stem cells	SDF-1+CXCR4 stimulation/Ctr	-0.555	-
Q9BVS4	RIOK2	332	NIETKEGSEFSFSDG	Phosphorylation	breast cancer stem cells	SDF-1+CXCR4 stimulation/Ctr	-0.625	-
Q9BVS4	RIOK2	337	EGSEFSFSDGEVAEK	Phosphorylation	breast cancer stem cells	SDF-1+CXCR4 stimulation/Ctr	-0.801	-
Q9BVS4	RIOK2	335	TKEGSEFSFSDGEVA	Phosphorylation	breast cancer stem cells	SDF-1+CXCR4 stimulation/Ctr	-0.962	-
Q9BVS4	RIOK2	337	EGSEFSFSDGEVAEK	Phosphorylation	LNCaP	Casatrated/Intact	0.284	0.325
Q9BVS4	RIOK2	350	EKAEVYGSENESERN	Phosphorylation	HeLa	tBID delivery/Ctr	-0.957	0.165
Q9BVS4	RIOK2	445	VPAGSDEYEDECPHL	Phosphorylation	HeLa	tBID delivery/Ctr	-0.293	0.512
Q9BVS4	RIOK2	380	PEQIKEDSLSEESAD	Phosphorylation	HeLa	tBID delivery/Ctr	-0.571	0.615
Q9BVS4	RIOK2	382	QIKEDSLSEESADAR	Phosphorylation	HeLa	tBID delivery/Ctr	-0.571	0.615
Q9BVS4	RIOK2	337	EGSEFSFSDGEVAEK	Phosphorylation	HeLa	tBID delivery/Ctr	0.035	0.9
Q9BVS4	RIOK2	337	EGSEFSFSDGEVAEK	Phosphorylation	HMT-3909S13	A4/B7	0.051	-
Q9BVS4	RIOK2	337	EGSEFSFSDGEVAEK	Phosphorylation	HMT-3909S13	H6/G4	0.181	-
Q9BVS4	RIOK2	332	NIETKEGSEFSFSDG	Phosphorylation	HMT-3909S13	A4/B7	-0.172	-
Q9BVS4	RIOK2	332	NIETKEGSEFSFSDG	Phosphorylation	HMT-3909S13	H6/G4	0.286	-
Q9BVS4	RIOK2	382	QIKEDSLSEESADAR	Phosphorylation	HMT-3909S13	A4/B7	0.256	-
Q9BVS4	RIOK2	382	QIKEDSLSEESADAR	Phosphorylation	HMT-3909S13	H6/G4	0.229	-
Q9BVS4	RIOK2	385	EDSLSEESADARSFE	Phosphorylation	HMT-3909S13	A4/B7	0.035	-
Q9BVS4	RIOK2	385	EDSLSEESADARSFE	Phosphorylation	HMT-3909S13	H6/G4	0.326	-
Q9BVS4	RIOK2	445	VPAGSDEYEDECPHL	Phosphorylation	HMT-3909S13	A4/B7	-0.102	-
Q9BVS4	RIOK2	445	VPAGSDEYEDECPHL	Phosphorylation	HMT-3909S13	H6/G4	0.003	-
Q9BVS4	RIOK2	486	TRTLSITSSGSAVSC	Phosphorylation	HMT-3909S13	A4/B7	-0.031	-
Q9BVS4	RIOK2	487	RTLSITSSGSAVSCS	Phosphorylation	HMT-3909S13	A4/B7	-0.031	-
Q9BVS4	RIOK2	486	TRTLSITSSGSAVSC	Phosphorylation	HMT-3909S13	H6/G4	-0.36	-
Q9BVS4	RIOK2	487	RTLSITSSGSAVSCS	Phosphorylation	HMT-3909S13	H6/G4	-0.36	-
Q9BVS4	RIOK2	369	SEGCYCRSSGDPEQI	Phosphorylation	HMT-3909S13	A4/B7	0.069	-
Q9BVS4	RIOK2	369	SEGCYCRSSGDPEQI	Phosphorylation	HMT-3909S13	H6/G4	0.063	-
Q9BVS4	RIOK2	350	EKAEVYGSENESERN	Phosphorylation	Hep-G2	Insulin 20min/Ctr	-0.086	-
Q9BVS4	RIOK2	350	EKAEVYGSENESERN	Phosphorylation	Hep-G2	Palmitic Acid 24h+insulin/insulin	-0.309	-
Q9BVS4	RIOK2	442	QGGVPAGSDEYEDEC	Phosphorylation	MM1.S	cocult/monocult	0.348	0.847
Q9BVS4	RIOK2	442	QGGVPAGSDEYEDEC	Phosphorylation	MM1.S	Tofacitinib cocult 1.5h/monocult	-0.359	0.735
Q9BVS4	RIOK2	442	QGGVPAGSDEYEDEC	Phosphorylation	MM1.S	Tofacitinib cocult 24h/monocult	-1.269	0.996
Q9BVS4	RIOK2	442	QGGVPAGSDEYEDEC	Phosphorylation	MM1.S	Tofacitinib cocult 1.5h/Ctr cocult	-0.011	0.867
Q9BVS4	RIOK2	442	QGGVPAGSDEYEDEC	Phosphorylation	MM1.S	Tofacitinib cocult 24h/Ctr cocult	-0.921	0.844
Q9BVS4	RIOK2	350	EKAEVYGSENESERN	Phosphorylation	HCT 116	3D+dispase/2D	0.586	0.59
Q9BVS4	RIOK2	332	NIETKEGSEFSFSDG	Phosphorylation	HCT 116	3D+dispase/2D	2.818	0.005
Q9BVS4	RIOK2	332	NIETKEGSEFSFSDG	Phosphorylation	HCT 116	3D+recovery/2D	1.226	0.235
Q9BVS4	RIOK2	332	NIETKEGSEFSFSDG	Phosphorylation	HCT 116	3D+recovery/3D+dispase	-1.592	0.051
Q9BVS4	RIOK2	335	TKEGSEFSFSDGEVA	Phosphorylation	HCT 116	3D+dispase/2D	1.142	0.281
Q9BVS4	RIOK2	335	TKEGSEFSFSDGEVA	Phosphorylation	HCT 116	3D+recovery/2D	-0.178	0.593
Q9BVS4	RIOK2	335	TKEGSEFSFSDGEVA	Phosphorylation	HCT 116	3D+recovery/3D+dispase	-1.32	0.368
Q9BVS4	RIOK2	337	EGSEFSFSDGEVAEK	Phosphorylation	HCT 116	3D+dispase/2D	2.863	0.022
Q9BVS4	RIOK2	337	EGSEFSFSDGEVAEK	Phosphorylation	HCT 116	3D+recovery/2D	0.112	0.922
Q9BVS4	RIOK2	337	EGSEFSFSDGEVAEK	Phosphorylation	HCT 116	3D+recovery/3D+dispase	-2.751	0.096
Q9BVS4	RIOK2	369	SEGCYCRSSGDPEQI	Phosphorylation	HCT 116	3D+dispase/2D	2.274	0.297
Q9BVS4	RIOK2	369	SEGCYCRSSGDPEQI	Phosphorylation	HCT 116	3D+recovery/2D	-0.309	0.925
Q9BVS4	RIOK2	369	SEGCYCRSSGDPEQI	Phosphorylation	HCT 116	3D+recovery/3D+dispase	-2.583	0.31
Q9BVS4	RIOK2	380	PEQIKEDSLSEESAD	Phosphorylation	HCT 116	3D+dispase/2D	0.243	0.845
Q9BVS4	RIOK2	380	PEQIKEDSLSEESAD	Phosphorylation	HCT 116	3D+recovery/2D	1.901	0.095
Q9BVS4	RIOK2	380	PEQIKEDSLSEESAD	Phosphorylation	HCT 116	3D+recovery/3D+dispase	1.658	0.227
Q9BVS4	RIOK2	382	QIKEDSLSEESADAR	Phosphorylation	HCT 116	3D+dispase/2D	2.319	0.007
Q9BVS4	RIOK2	382	QIKEDSLSEESADAR	Phosphorylation	HCT 116	3D+recovery/2D	1.338	0.048
Q9BVS4	RIOK2	382	QIKEDSLSEESADAR	Phosphorylation	HCT 116	3D+recovery/3D+dispase	-0.98	0.092
Q9BVS4	RIOK2	385	EDSLSEESADARSFE	Phosphorylation	HCT 116	3D+dispase/2D	3.216	0.01
Q9BVS4	RIOK2	385	EDSLSEESADARSFE	Phosphorylation	HCT 116	3D+recovery/2D	1.006	0.315
Q9BVS4	RIOK2	385	EDSLSEESADARSFE	Phosphorylation	HCT 116	3D+recovery/3D+dispase	-2.21	0.019
Q9BVS4	RIOK2	483	QYRTRTLSITSSGSA	Phosphorylation	HCT 116	3D+recovery/3D+dispase	1.315	0.623
Q9BVS4	RIOK2	442	QGGVPAGSDEYEDEC	Phosphorylation	HCT 116	3D+recovery/3D+dispase	0.37	0.414
Q9BVS4	RIOK2	337	EGSEFSFSDGEVAEK	Phosphorylation	Rhabdomyosarcoma	ARMS/ERMS	0.178	0.136
Q9BVS4	RIOK2	337	EGSEFSFSDGEVAEK	Phosphorylation	Rhabdomyosarcoma	ARMS/Ctr	-0.431	0.136
Q9BVS4	RIOK2	337	EGSEFSFSDGEVAEK	Phosphorylation	Rhabdomyosarcoma	ERMS/Ctr	-0.609	0.136
Q9BVS4	RIOK2	335	TKEGSEFSFSDGEVA	Phosphorylation	Rhabdomyosarcoma	ARMS/ERMS	0.151	0.377
Q9BVS4	RIOK2	335	TKEGSEFSFSDGEVA	Phosphorylation	Rhabdomyosarcoma	ARMS/Ctr	-0.132	0.377
Q9BVS4	RIOK2	335	TKEGSEFSFSDGEVA	Phosphorylation	Rhabdomyosarcoma	ERMS/Ctr	-0.283	0.377
Q9BVS4	RIOK2	483	QYRTRTLSITSSGSA	Phosphorylation	HeLa	H2O2 10min/Ctr	1.115	0.346
Q9BVS4	RIOK2	483	QYRTRTLSITSSGSA	Phosphorylation	HeLa	Olaparib 1h+H2O2 10min/Ctr	1.071	0.288
Q9BVS4	RIOK2	483	QYRTRTLSITSSGSA	Phosphorylation	HeLa	Olaparib 1h+H2O2 10min/H2O2	-0.044	0.978
Q9BVS4	RIOK2	486	TRTLSITSSGSAVSC	Phosphorylation	HeLa	H2O2 10min/Ctr	0.69	0.562
Q9BVS4	RIOK2	486	TRTLSITSSGSAVSC	Phosphorylation	HeLa	Olaparib 1h+H2O2 10min/Ctr	1.389	0.117
Q9BVS4	RIOK2	486	TRTLSITSSGSAVSC	Phosphorylation	HeLa	Olaparib 1h+H2O2 10min/H2O2	0.699	0.643
Q9BVS4	RIOK2	382	QIKEDSLSEESADAR	Phosphorylation	SK-N-BE(2)	ZIKV infection 24h/Mock	0.08	0.392
Q9BVS4	RIOK2	382	QIKEDSLSEESADAR	Phosphorylation	SK-N-BE(2)	ZIKV infection 48h/Mock	-0.274	0.215
Q9BVS4	RIOK2	382	QIKEDSLSEESADAR	Phosphorylation	SK-N-BE(2)	ZIKV infection 72h/Mock	-0.815	0.049
Q9BVS4	RIOK2	380	PEQIKEDSLSEESAD	Phosphorylation	SK-N-BE(2)	ZIKV infection 24h/Mock	0.082	0.395
Q9BVS4	RIOK2	380	PEQIKEDSLSEESAD	Phosphorylation	SK-N-BE(2)	ZIKV infection 48h/Mock	-0.284	0.209
Q9BVS4	RIOK2	380	PEQIKEDSLSEESAD	Phosphorylation	SK-N-BE(2)	ZIKV infection 72h/Mock	-0.817	0.042
Q9BVS4	RIOK2	335	TKEGSEFSFSDGEVA	Phosphorylation	SK-N-BE(2)	ZIKV infection 24h/Mock	1.322	0.001
Q9BVS4	RIOK2	335	TKEGSEFSFSDGEVA	Phosphorylation	SK-N-BE(2)	ZIKV infection 48h/Mock	1.224	0.002
Q9BVS4	RIOK2	335	TKEGSEFSFSDGEVA	Phosphorylation	SK-N-BE(2)	ZIKV infection 72h/Mock	-1.883	0.376
Q9BVS4	RIOK2	332	NIETKEGSEFSFSDG	Phosphorylation	SK-N-BE(2)	ZIKV infection 24h/Mock	-0.858	0.408
Q9BVS4	RIOK2	332	NIETKEGSEFSFSDG	Phosphorylation	SK-N-BE(2)	ZIKV infection 48h/Mock	-0.226	0.268
Q9BVS4	RIOK2	332	NIETKEGSEFSFSDG	Phosphorylation	SK-N-BE(2)	ZIKV infection 72h/Mock	-1.263	0.004
Q9BVS4	RIOK2	337	EGSEFSFSDGEVAEK	Phosphorylation	SK-N-BE(2)	ZIKV infection 24h/Mock	0.692	0.019
Q9BVS4	RIOK2	337	EGSEFSFSDGEVAEK	Phosphorylation	SK-N-BE(2)	ZIKV infection 48h/Mock	0.631	0.023
Q9BVS4	RIOK2	337	EGSEFSFSDGEVAEK	Phosphorylation	SK-N-BE(2)	ZIKV infection 72h/Mock	-0.397	0.193
Q9BVS4	RIOK2	152	RHNVSWLYLSRLSAM	Phosphorylation	CLB-Bar	Crizotinib 1h/Ctr	-0.438	-
Q9BVS4	RIOK2	332	NIETKEGSEFSFSDG	Phosphorylation	CLB-Bar	Crizotinib 1h/Ctr	-0.147	-
Q9BVS4	RIOK2	335	TKEGSEFSFSDGEVA	Phosphorylation	CLB-Bar	Crizotinib 1h/Ctr	0.068	-
Q9BVS4	RIOK2	335	TKEGSEFSFSDGEVA	Phosphorylation	CLB-Bar	Lorlatinib 1h/Ctr	0.092	-
Q9BVS4	RIOK2	152	RHNVSWLYLSRLSAM	Phosphorylation	CLB-Ge1	Crizotinib 1h/Ctr	-0.241	-
Q9BVS4	RIOK2	332	NIETKEGSEFSFSDG	Phosphorylation	CLB-Ge1	Crizotinib 1h/Ctr	-0.213	-
Q9BVS4	RIOK2	335	TKEGSEFSFSDGEVA	Phosphorylation	CLB-Ge1	Crizotinib 1h/Ctr	-0.005	-
Q9BVS4	RIOK2	335	TKEGSEFSFSDGEVA	Phosphorylation	CLB-Ge1	Lorlatinib 1h/Ctr	1.072	-
Q9BVS4	RIOK2	152	RHNVSWLYLSRLSAM	Phosphorylation	SK-N-AS	Crizotinib 1h/Ctr	0.075	-
Q9BVS4	RIOK2	332	NIETKEGSEFSFSDG	Phosphorylation	SK-N-AS	Crizotinib 1h/Ctr	0.313	-
Q9BVS4	RIOK2	335	TKEGSEFSFSDGEVA	Phosphorylation	SK-N-AS	Crizotinib 1h/Ctr	0.313	-
Q9BVS4	RIOK2	335	TKEGSEFSFSDGEVA	Phosphorylation	SK-N-AS	Lorlatinib 1h/Ctr	0.287	-
Q9BVS4	RIOK2	337	EGSEFSFSDGEVAEK	Phosphorylation	HEp-2	TcdB 8h/Ctr	1.3	-
Q9BVS4	RIOK2	337	EGSEFSFSDGEVAEK	Phosphorylation	HEp-2	TcdBNXN 8h/Ctr	0.944	-
Q9BVS4	RIOK2	337	EGSEFSFSDGEVAEK	Phosphorylation	HEp-2	TcdBNXN/TcdB 8h	0.759	-
Q9BVS4	RIOK2	380	PEQIKEDSLSEESAD	Phosphorylation	HEp-2	TcdB 8h/Ctr	1.245	-
Q9BVS4	RIOK2	380	PEQIKEDSLSEESAD	Phosphorylation	HEp-2	TcdBNXN 8h/Ctr	1.03	-
Q9BVS4	RIOK2	380	PEQIKEDSLSEESAD	Phosphorylation	HEp-2	TcdBNXN/TcdB 8h	0.817	-
Q9BVS4	RIOK2	335	TKEGSEFSFSDGEVA	Phosphorylation	HEp-2	TcdB 8h/Ctr	0.787	-
Q9BVS4	RIOK2	335	TKEGSEFSFSDGEVA	Phosphorylation	HEp-2	TcdBNXN 8h/Ctr	0.777	-
Q9BVS4	RIOK2	335	TKEGSEFSFSDGEVA	Phosphorylation	HEp-2	TcdBNXN/TcdB 8h	0.964	-
Q9BVS4	RIOK2	337	EGSEFSFSDGEVAEK	Phosphorylation	End1 nuclear	C. trachomatis-infected/Ctr	-0.25	-
Q9BVS4	RIOK2	350	EKAEVYGSENESERN	Phosphorylation	End1/E6E7	C. trachomatis-infected/Ctr	0.188	-
Q9BVS4	RIOK2	337	EGSEFSFSDGEVAEK	Phosphorylation	End1/E6E7	C. trachomatis-infected/Ctr	0.325	-
Q9BVS4	RIOK2	442	QGGVPAGSDEYEDEC	Phosphorylation	End1/E6E7	C. trachomatis-infected/Ctr	-1.701	-
Q9BVS4	RIOK2	337	EGSEFSFSDGEVAEK	Phosphorylation	Primary Human Monocytes	TNF 48h/Ctr	1.671	0.042
Q9BVS4	RIOK2	445	VPAGSDEYEDECPHL	Phosphorylation	HeLa	S. aureus-infected+Ibrutinib/Ctr	1.072	0.003
Q9BVS4	RIOK2	442	QGGVPAGSDEYEDEC	Phosphorylation	HeLa	S. aureus-infected+Ibrutinib/Ctr	1.072	0.003
Q9BVS4	RIOK2	332	NIETKEGSEFSFSDG	Phosphorylation	mammary epithelial cells	Epithelial/Mesenchymal	0.285	-
Q9BVS4	RIOK2	337	EGSEFSFSDGEVAEK	Phosphorylation	mammary epithelial cells	Epithelial/Mesenchymal	0.285	-
Q9BVS4	RIOK2	350	EKAEVYGSENESERN	Phosphorylation	HeLa	1-NM-PP1 30min/Ctr	-1.147	0.099
Q9BVS4	RIOK2	337	EGSEFSFSDGEVAEK	Phosphorylation	HeLa	1-NM-PP1 30min/Ctr	1.105	0.355
Q9BVS4	RIOK2	442	QGGVPAGSDEYEDEC	Phosphorylation	HeLa	1-NM-PP1 30min/Ctr	1.005	0.887
Q9BVS4	RIOK2	380	PEQIKEDSLSEESAD	Phosphorylation	hiPSC-NPCs	CHIR-99021 (10uM) 24h/Ctr	0.07	0.949
Q9BVS4	RIOK2	380	PEQIKEDSLSEESAD	Phosphorylation	hiPSC-NPCs	CHIR-99021 (1uM) 24h/Ctr	0.211	0.913
Q9BVS4	RIOK2	382	QIKEDSLSEESADAR	Phosphorylation	hiPSC-NPCs	CHIR-99021 (10uM) 24h/Ctr	0.038	0.949
Q9BVS4	RIOK2	385	EDSLSEESADARSFE	Phosphorylation	hiPSC-NPCs	CHIR-99021 (10uM) 24h/Ctr	0.038	0.949
Q9BVS4	RIOK2	382	QIKEDSLSEESADAR	Phosphorylation	hiPSC-NPCs	CHIR-99021 (1uM) 24h/Ctr	0.126	0.913
Q9BVS4	RIOK2	385	EDSLSEESADARSFE	Phosphorylation	hiPSC-NPCs	CHIR-99021 (1uM) 24h/Ctr	0.126	0.913
Q9BVS4	RIOK2	337	EGSEFSFSDGEVAEK	Phosphorylation	H9	PARKIN 2h/Ctr	-0.127	0.132
Q9BVS4	RIOK2	337	EGSEFSFSDGEVAEK	Phosphorylation	H9	PARKIN 6h/Ctr	0.092	0.232
Q9BVS4	RIOK2	337	EGSEFSFSDGEVAEK	Phosphorylation	H9	ParkinS65A+AO 6h/Ctr	0.153	0.203
Q9BVS4	RIOK2	337	EGSEFSFSDGEVAEK	Phosphorylation	H9	AO 6h/Ctr	-0.166	0.016
Q9BVS4	RIOK2	337	EGSEFSFSDGEVAEK	Phosphorylation	H9	NMS-873+AO 6h/NMS-873	-0.51	0.006
Q9BVS4	RIOK2	337	EGSEFSFSDGEVAEK	Phosphorylation	H9	CB-5083+AO 6h/CB-5083	-0.4	0.002
Q9BVS4	RIOK2	337	EGSEFSFSDGEVAEK	Phosphorylation	H9	NMS-873 6h/Ctr	-0.139	0.186
Q9BVS4	RIOK2	337	EGSEFSFSDGEVAEK	Phosphorylation	H9	CB-5083 6h/Ctr	-0.095	0.074
Q9BVS4	RIOK2	337	EGSEFSFSDGEVAEK	Phosphorylation	H9	NMS-873+AO 6h/AO 6h	-0.483	0.003
Q9BVS4	RIOK2	337	EGSEFSFSDGEVAEK	Phosphorylation	H9	CB-5083+AO 6h/AO 6h	-0.329	0.002
Q9BVS4	RIOK2	350	EKAEVYGSENESERN	Phosphorylation	LNCaP C4-2; 22Rv1	C4-2/22Rv1	-1.24	-
Q9BVS4	RIOK2	350	EKAEVYGSENESERN	Phosphorylation	DU145; 22Rv1	DU145/22Rv1	-1.11	-
Q9BVS4	RIOK2	350	EKAEVYGSENESERN	Phosphorylation	EF-1 mutated NEPC; 22Rv1	EF-1/22Rv1	-1.718	-
Q9BVS4	RIOK2	350	EKAEVYGSENESERN	Phosphorylation	LNCaP; 22Rv1	LNCaP/22Rv1	-1.489	-
Q9BVS4	RIOK2	350	EKAEVYGSENESERN	Phosphorylation	NCI-H660; 22Rv1	NCI-H660/22Rv1	-1.677	-
Q9BVS4	RIOK2	350	EKAEVYGSENESERN	Phosphorylation	PARCB mutated NEPC; 22Rv1	PARCB/22Rv1	-0.649	-
Q9BVS4	RIOK2	350	EKAEVYGSENESERN	Phosphorylation	PC-3; 22Rv1	PC3/22Rv1	-0.818	-
Q9BVS4	RIOK2	350	EKAEVYGSENESERN	Phosphorylation	VCaP; 22Rv1	VCaP/22Rv1	-0.747	-
Q9BVS4	RIOK2	350	EKAEVYGSENESERN	Phosphorylation	DU145; LNCaP C4-2	DU145/C4-2	0.13	-
Q9BVS4	RIOK2	350	EKAEVYGSENESERN	Phosphorylation	EF-1 mutated NEPC; LNCaP C4-2	EF-1/C4-2	-0.478	-
Q9BVS4	RIOK2	350	EKAEVYGSENESERN	Phosphorylation	LNCaP; LNCaP C4-2	LNCaP/C4-2	-0.249	-
Q9BVS4	RIOK2	350	EKAEVYGSENESERN	Phosphorylation	NCI-H660; LNCaP C4-2	NCI-H660/C4-2	-0.437	-
Q9BVS4	RIOK2	350	EKAEVYGSENESERN	Phosphorylation	PARCB mutated NEPC; LNCaP C4-2	PARCB/C4-2	0.59	-
Q9BVS4	RIOK2	350	EKAEVYGSENESERN	Phosphorylation	PC-3; LNCaP C4-2	PC3/C4-2	0.422	-
Q9BVS4	RIOK2	350	EKAEVYGSENESERN	Phosphorylation	VCaP; LNCaP C4-2	VCaP/C4-2	0.492	-
Q9BVS4	RIOK2	350	EKAEVYGSENESERN	Phosphorylation	EF-1 mutated NEPC; DU145	EF-1/DU145	-0.608	-
Q9BVS4	RIOK2	350	EKAEVYGSENESERN	Phosphorylation	LNCaP; DU145	LNCaP/DU145	-0.379	-
Q9BVS4	RIOK2	350	EKAEVYGSENESERN	Phosphorylation	NCI-H660; DU145	NCI-H660/DU145	-0.567	-
Q9BVS4	RIOK2	350	EKAEVYGSENESERN	Phosphorylation	PARCB mutated NEPC; DU145	PARCB/DU145	0.461	-
Q9BVS4	RIOK2	350	EKAEVYGSENESERN	Phosphorylation	PC-3; DU145	PC3/DU145	0.292	-
Q9BVS4	RIOK2	350	EKAEVYGSENESERN	Phosphorylation	VCaP; DU145	VCaP/DU145	0.363	-
Q9BVS4	RIOK2	350	EKAEVYGSENESERN	Phosphorylation	LNCaP; EF-1 mutated NEPC	LNCaP/EF-1	0.229	-
Q9BVS4	RIOK2	350	EKAEVYGSENESERN	Phosphorylation	NCI-H660; EF-1 mutated NEPC	NCI-H660/EF-1	0.041	-
Q9BVS4	RIOK2	350	EKAEVYGSENESERN	Phosphorylation	PARCB mutated NEPC; EF-1 mutated NEPC	PARCB/EF-1	1.069	-
Q9BVS4	RIOK2	350	EKAEVYGSENESERN	Phosphorylation	PC-3; EF-1 mutated NEPC	PC3/EF-1	0.9	-
Q9BVS4	RIOK2	350	EKAEVYGSENESERN	Phosphorylation	VCaP; EF-1 mutated NEPC	VCaP/EF-1	0.971	-
Q9BVS4	RIOK2	350	EKAEVYGSENESERN	Phosphorylation	NCI-H660; LNCaP	NCI-H660/LNCaP	-0.188	-
Q9BVS4	RIOK2	350	EKAEVYGSENESERN	Phosphorylation	PARCB mutated NEPC; LNCaP	PARCB/LNCaP	0.839	-
Q9BVS4	RIOK2	350	EKAEVYGSENESERN	Phosphorylation	PC-3; LNCaP	PC3/LNCaP	0.671	-
Q9BVS4	RIOK2	350	EKAEVYGSENESERN	Phosphorylation	VCaP; LNCaP	VCaP/LNCaP	0.741	-
Q9BVS4	RIOK2	350	EKAEVYGSENESERN	Phosphorylation	PARCB mutated NEPC; NCI-H660	PARCB/NCI-H660	1.027	-
Q9BVS4	RIOK2	350	EKAEVYGSENESERN	Phosphorylation	PC-3; NCI-H660	PC3/NCI-H660	0.859	-
Q9BVS4	RIOK2	350	EKAEVYGSENESERN	Phosphorylation	VCaP; NCI-H660	VCaP/NCI-H660	0.929	-
Q9BVS4	RIOK2	350	EKAEVYGSENESERN	Phosphorylation	PC-3; PARCB mutated NEPC	PC3/PARCB	-0.169	-
Q9BVS4	RIOK2	350	EKAEVYGSENESERN	Phosphorylation	VCaP; PARCB mutated NEPC	VCaP/PARCB	-0.098	-
Q9BVS4	RIOK2	350	EKAEVYGSENESERN	Phosphorylation	VCaP; PC-3	VCaP/PC3	0.071	-
Q9BVS4	RIOK2	382	QIKEDSLSEESADAR	Phosphorylation	LNCaP C4-2; 22Rv1	C4-2/22Rv1	-0.124	-
Q9BVS4	RIOK2	382	QIKEDSLSEESADAR	Phosphorylation	DU145; 22Rv1	DU145/22Rv1	0.476	-
Q9BVS4	RIOK2	382	QIKEDSLSEESADAR	Phosphorylation	EF-1 mutated NEPC; 22Rv1	EF-1/22Rv1	-0.172	-
Q9BVS4	RIOK2	382	QIKEDSLSEESADAR	Phosphorylation	LNCaP; 22Rv1	LNCaP/22Rv1	0.157	-
Q9BVS4	RIOK2	382	QIKEDSLSEESADAR	Phosphorylation	NCI-H660; 22Rv1	NCI-H660/22Rv1	0.048	-
Q9BVS4	RIOK2	382	QIKEDSLSEESADAR	Phosphorylation	PARCB mutated NEPC; 22Rv1	PARCB/22Rv1	1	-
Q9BVS4	RIOK2	382	QIKEDSLSEESADAR	Phosphorylation	PC-3; 22Rv1	PC3/22Rv1	-0.08	-
Q9BVS4	RIOK2	382	QIKEDSLSEESADAR	Phosphorylation	VCaP; 22Rv1	VCaP/22Rv1	-0.149	-
Q9BVS4	RIOK2	382	QIKEDSLSEESADAR	Phosphorylation	DU145; LNCaP C4-2	DU145/C4-2	0.6	-
Q9BVS4	RIOK2	382	QIKEDSLSEESADAR	Phosphorylation	EF-1 mutated NEPC; LNCaP C4-2	EF-1/C4-2	-0.048	-
Q9BVS4	RIOK2	382	QIKEDSLSEESADAR	Phosphorylation	LNCaP; LNCaP C4-2	LNCaP/C4-2	0.281	-
Q9BVS4	RIOK2	382	QIKEDSLSEESADAR	Phosphorylation	NCI-H660; LNCaP C4-2	NCI-H660/C4-2	0.171	-
Q9BVS4	RIOK2	382	QIKEDSLSEESADAR	Phosphorylation	PARCB mutated NEPC; LNCaP C4-2	PARCB/C4-2	1.124	-
Q9BVS4	RIOK2	382	QIKEDSLSEESADAR	Phosphorylation	PC-3; LNCaP C4-2	PC3/C4-2	0.044	-
Q9BVS4	RIOK2	382	QIKEDSLSEESADAR	Phosphorylation	VCaP; LNCaP C4-2	VCaP/C4-2	-0.025	-
Q9BVS4	RIOK2	382	QIKEDSLSEESADAR	Phosphorylation	EF-1 mutated NEPC; DU145	EF-1/DU145	-0.648	-
Q9BVS4	RIOK2	382	QIKEDSLSEESADAR	Phosphorylation	LNCaP; DU145	LNCaP/DU145	-0.318	-
Q9BVS4	RIOK2	382	QIKEDSLSEESADAR	Phosphorylation	NCI-H660; DU145	NCI-H660/DU145	-0.428	-
Q9BVS4	RIOK2	382	QIKEDSLSEESADAR	Phosphorylation	PARCB mutated NEPC; DU145	PARCB/DU145	0.525	-
Q9BVS4	RIOK2	382	QIKEDSLSEESADAR	Phosphorylation	PC-3; DU145	PC3/DU145	-0.556	-
Q9BVS4	RIOK2	382	QIKEDSLSEESADAR	Phosphorylation	VCaP; DU145	VCaP/DU145	-0.625	-
Q9BVS4	RIOK2	382	QIKEDSLSEESADAR	Phosphorylation	LNCaP; EF-1 mutated NEPC	LNCaP/EF-1	0.329	-
Q9BVS4	RIOK2	382	QIKEDSLSEESADAR	Phosphorylation	NCI-H660; EF-1 mutated NEPC	NCI-H660/EF-1	0.22	-
Q9BVS4	RIOK2	382	QIKEDSLSEESADAR	Phosphorylation	PARCB mutated NEPC; EF-1 mutated NEPC	PARCB/EF-1	1.173	-
Q9BVS4	RIOK2	382	QIKEDSLSEESADAR	Phosphorylation	PC-3; EF-1 mutated NEPC	PC3/EF-1	0.092	-
Q9BVS4	RIOK2	382	QIKEDSLSEESADAR	Phosphorylation	VCaP; EF-1 mutated NEPC	VCaP/EF-1	0.023	-
Q9BVS4	RIOK2	382	QIKEDSLSEESADAR	Phosphorylation	NCI-H660; LNCaP	NCI-H660/LNCaP	-0.11	-
Q9BVS4	RIOK2	382	QIKEDSLSEESADAR	Phosphorylation	PARCB mutated NEPC; LNCaP	PARCB/LNCaP	0.843	-
Q9BVS4	RIOK2	382	QIKEDSLSEESADAR	Phosphorylation	PC-3; LNCaP	PC3/LNCaP	-0.237	-
Q9BVS4	RIOK2	382	QIKEDSLSEESADAR	Phosphorylation	VCaP; LNCaP	VCaP/LNCaP	-0.307	-
Q9BVS4	RIOK2	382	QIKEDSLSEESADAR	Phosphorylation	PARCB mutated NEPC; NCI-H660	PARCB/NCI-H660	0.953	-
Q9BVS4	RIOK2	382	QIKEDSLSEESADAR	Phosphorylation	PC-3; NCI-H660	PC3/NCI-H660	-0.128	-
Q9BVS4	RIOK2	382	QIKEDSLSEESADAR	Phosphorylation	VCaP; NCI-H660	VCaP/NCI-H660	-0.197	-
[truncated: 1,020 more rows]

## Sheet: figure7 worksheet
Figure 7A Estimating relative abundance of tumor microenvironment cells in pan-cancer patients by the Single-Sample
Cancer associated fibroblast
cancer	infiltrates	rho	p	adj.p
ACC (n=79)	Cancer associated fibroblast_EPIC	0.0426738	0.719987	0.789027
ACC (n=79)	Cancer associated fibroblast_MCPCOUNTER	0.13209	0.265283	0.385867
ACC (n=79)	Cancer associated fibroblast_TIDE	0.206025	0.080341	0.149472
ACC (n=79)	Cancer associated fibroblast_XCELL	-0.0235462	0.843253	0.897358
BLCA (n=408)	Cancer associated fibroblast_EPIC	0.0369581	0.479685	0.604327
BLCA (n=408)	Cancer associated fibroblast_MCPCOUNTER	0.0275974	0.597702	0.708387
BLCA (n=408)	Cancer associated fibroblast_TIDE	0.095546	0.0671235	0.1338
BLCA (n=408)	Cancer associated fibroblast_XCELL	-0.123433	0.0178425	0.0549876
BRCA (n=1100)	Cancer associated fibroblast_EPIC	0.249504	1.42822e-15	1.14258e-13
BRCA (n=1100)	Cancer associated fibroblast_MCPCOUNTER	0.192536	9.36044e-10	3.74418e-08
BRCA (n=1100)	Cancer associated fibroblast_TIDE	0.251245	8.94511e-16	1.14258e-13
BRCA (n=1100)	Cancer associated fibroblast_XCELL	0.0126787	0.689713	0.771707
BRCA-Basal (n=191)	Cancer associated fibroblast_EPIC	0.133938	0.0780731	0.146961
BRCA-Basal (n=191)	Cancer associated fibroblast_MCPCOUNTER	0.102386	0.17883	0.287397
BRCA-Basal (n=191)	Cancer associated fibroblast_TIDE	0.177363	0.0192166	0.0562587
BRCA-Basal (n=191)	Cancer associated fibroblast_XCELL	-0.0281623	0.712216	0.785893
BRCA-Her2 (n=82)	Cancer associated fibroblast_EPIC	0.193247	0.103859	0.184638
BRCA-Her2 (n=82)	Cancer associated fibroblast_MCPCOUNTER	0.159091	0.181932	0.288209
BRCA-Her2 (n=82)	Cancer associated fibroblast_TIDE	0.248411	0.0353738	0.0870739
BRCA-Her2 (n=82)	Cancer associated fibroblast_XCELL	-0.247022	0.0364467	0.0881827
BRCA-LumA (n=568)	Cancer associated fibroblast_EPIC	0.177468	4.95603e-05	0.000528643
BRCA-LumA (n=568)	Cancer associated fibroblast_MCPCOUNTER	0.136002	0.00193983	0.0103457
BRCA-LumA (n=568)	Cancer associated fibroblast_TIDE	0.208685	1.69877e-06	3.39754e-05
BRCA-LumA (n=568)	Cancer associated fibroblast_XCELL	-0.110575	0.0118746	0.0429643
BRCA-LumB (n=219)	Cancer associated fibroblast_EPIC	0.111659	0.123095	0.216431
BRCA-LumB (n=219)	Cancer associated fibroblast_MCPCOUNTER	0.0978682	0.176858	0.287397
BRCA-LumB (n=219)	Cancer associated fibroblast_TIDE	0.142292	0.0489749	0.111943
BRCA-LumB (n=219)	Cancer associated fibroblast_XCELL	-0.0764966	0.291612	0.40928
CESC (n=306)	Cancer associated fibroblast_EPIC	0.2943	6.13715e-07	1.40278e-05
CESC (n=306)	Cancer associated fibroblast_MCPCOUNTER	0.208841	0.000467451	0.00325184
CESC (n=306)	Cancer associated fibroblast_TIDE	0.188986	0.00157956	0.0087148
CESC (n=306)	Cancer associated fibroblast_XCELL	0.0760115	0.207241	0.318833
CHOL (n=36)	Cancer associated fibroblast_EPIC	0.363949	0.0316125	0.0790313
CHOL (n=36)	Cancer associated fibroblast_MCPCOUNTER	0.372408	0.0275872	0.0723598
CHOL (n=36)	Cancer associated fibroblast_TIDE	0.504256	0.00201031	0.0103758
CHOL (n=36)	Cancer associated fibroblast_XCELL	0.0847642	0.628292	0.728454
COAD (n=458)	Cancer associated fibroblast_EPIC	0.130781	0.0301432	0.0765542
COAD (n=458)	Cancer associated fibroblast_MCPCOUNTER	0.118087	0.050444	0.112259
COAD (n=458)	Cancer associated fibroblast_TIDE	0.0921709	0.0635366	0.128682
COAD (n=458)	Cancer associated fibroblast_XCELL	0.0134829	0.823862	0.884684
DLBC (n=48)	Cancer associated fibroblast_EPIC	0.349201	0.0252342	0.0684318
DLBC (n=48)	Cancer associated fibroblast_MCPCOUNTER	0.164346	0.304522	0.423683
DLBC (n=48)	Cancer associated fibroblast_TIDE	-0.0121067	0.940114	0.96422
DLBC (n=48)	Cancer associated fibroblast_XCELL	-0.436834	0.00429542	0.0191924
ESCA (n=185)	Cancer associated fibroblast_EPIC	0.134358	0.0721438	0.139072
ESCA (n=185)	Cancer associated fibroblast_MCPCOUNTER	0.109902	0.14192	0.244164
ESCA (n=185)	Cancer associated fibroblast_TIDE	0.0877301	0.241565	0.361725
ESCA (n=185)	Cancer associated fibroblast_XCELL	-0.0792922	0.290022	0.40928
GBM (n=153)	Cancer associated fibroblast_EPIC	0.166664	0.0515931	0.113081
GBM (n=153)	Cancer associated fibroblast_MCPCOUNTER	0.0700169	0.416209	0.532747
GBM (n=153)	Cancer associated fibroblast_TIDE	0.195212	0.0222541	0.0624677
GBM (n=153)	Cancer associated fibroblast_XCELL	-0.173744	0.0423102	0.0995535
HNSC (n=522)	Cancer associated fibroblast_EPIC	0.190074	2.19501e-05	0.000311508
HNSC (n=522)	Cancer associated fibroblast_MCPCOUNTER	0.160541	0.000350059	0.00254588
HNSC (n=522)	Cancer associated fibroblast_TIDE	0.128458	0.0043183	0.0191924
HNSC (n=522)	Cancer associated fibroblast_XCELL	0.00872762	0.846881	0.897358
HNSC-HPV- (n=422)	Cancer associated fibroblast_EPIC	0.199268	5.98992e-05	0.000598992
HNSC-HPV- (n=422)	Cancer associated fibroblast_MCPCOUNTER	0.169015	0.000688362	0.00458908
HNSC-HPV- (n=422)	Cancer associated fibroblast_TIDE	0.168095	0.000736984	0.0047167
HNSC-HPV- (n=422)	Cancer associated fibroblast_XCELL	-0.00728586	0.884503	0.931056
HNSC-HPV+ (n=98)	Cancer associated fibroblast_EPIC	0.262572	0.0129239	0.0438099
HNSC-HPV+ (n=98)	Cancer associated fibroblast_MCPCOUNTER	0.236286	0.0257956	0.0687884
HNSC-HPV+ (n=98)	Cancer associated fibroblast_TIDE	0.207957	0.0505164	0.112259
HNSC-HPV+ (n=98)	Cancer associated fibroblast_XCELL	0.0420829	0.695375	0.772639
KICH (n=66)	Cancer associated fibroblast_EPIC	0.216015	0.0839448	0.152013
KICH (n=66)	Cancer associated fibroblast_MCPCOUNTER	0.100892	0.423899	0.538284
KICH (n=66)	Cancer associated fibroblast_TIDE	0.35733	0.00347646	0.0163598
KICH (n=66)	Cancer associated fibroblast_XCELL	0.176878	0.158686	0.267261
KIRC (n=533)	Cancer associated fibroblast_EPIC	0.0136736	0.769674	0.83208
KIRC (n=533)	Cancer associated fibroblast_MCPCOUNTER	0.0274176	0.557075	0.680397
KIRC (n=533)	Cancer associated fibroblast_TIDE	0.150732	0.00116983	0.00668474
KIRC (n=533)	Cancer associated fibroblast_XCELL	-0.0426372	0.361037	0.485428
KIRP (n=290)	Cancer associated fibroblast_EPIC	0.251436	4.41034e-05	0.000528643
KIRP (n=290)	Cancer associated fibroblast_MCPCOUNTER	0.182938	0.0031873	0.0154536
KIRP (n=290)	Cancer associated fibroblast_TIDE	0.401217	2.13206e-11	1.1371e-09
KIRP (n=290)	Cancer associated fibroblast_XCELL	-0.16179	0.00923361	0.0362661
LGG (n=516)	Cancer associated fibroblast_EPIC	0.00456487	0.920708	0.95658
LGG (n=516)	Cancer associated fibroblast_MCPCOUNTER	-0.0199716	0.663167	0.75253
LGG (n=516)	Cancer associated fibroblast_TIDE	0.0224081	0.62506	0.728454
LGG (n=516)	Cancer associated fibroblast_XCELL	-0.0460947	0.314572	0.433893
LIHC (n=371)	Cancer associated fibroblast_EPIC	0.286061	6.39156e-08	1.70442e-06
LIHC (n=371)	Cancer associated fibroblast_MCPCOUNTER	0.16443	0.00218438	0.0109219
LIHC (n=371)	Cancer associated fibroblast_TIDE	0.212825	6.76412e-05	0.000636623
LIHC (n=371)	Cancer associated fibroblast_XCELL	-0.0631701	0.241903	0.361725
LUAD (n=515)	Cancer associated fibroblast_EPIC	0.0493744	0.273878	0.394779
LUAD (n=515)	Cancer associated fibroblast_MCPCOUNTER	0.0605351	0.179623	0.287397
LUAD (n=515)	Cancer associated fibroblast_TIDE	0.102023	0.023486	0.0647889
LUAD (n=515)	Cancer associated fibroblast_XCELL	-0.000839826	0.98516	0.98516
LUSC (n=501)	Cancer associated fibroblast_EPIC	0.105325	0.0214084	0.0611669
LUSC (n=501)	Cancer associated fibroblast_MCPCOUNTER	0.086057	0.0603719	0.127099
LUSC (n=501)	Cancer associated fibroblast_TIDE	0.0833006	0.0691102	0.134849
LUSC (n=501)	Cancer associated fibroblast_XCELL	-0.0516881	0.259879	0.381474
MESO (n=87)	Cancer associated fibroblast_EPIC	0.0982597	0.370967	0.492311
MESO (n=87)	Cancer associated fibroblast_MCPCOUNTER	0.0726981	0.508487	0.630682
MESO (n=87)	Cancer associated fibroblast_TIDE	0.0536874	0.625552	0.728454
MESO (n=87)	Cancer associated fibroblast_XCELL	-0.0367329	0.738561	0.803876
OV (n=303)	Cancer associated fibroblast_EPIC	0.158833	0.0120837	0.0429643
OV (n=303)	Cancer associated fibroblast_MCPCOUNTER	0.157609	0.0127708	0.0438099
OV (n=303)	Cancer associated fibroblast_TIDE	0.205792	0.00109064	0.00646304
OV (n=303)	Cancer associated fibroblast_XCELL	0.0367089	0.564253	0.682819
PAAD (n=179)	Cancer associated fibroblast_EPIC	0.277327	0.00024046	0.00183208
PAAD (n=179)	Cancer associated fibroblast_MCPCOUNTER	0.283564	0.000171056	0.00144047
PAAD (n=179)	Cancer associated fibroblast_TIDE	0.305216	4.92346e-05	0.000528643
PAAD (n=179)	Cancer associated fibroblast_XCELL	0.214522	0.00483925	0.0209265
PCPG (n=181)	Cancer associated fibroblast_EPIC	-0.0673121	0.387417	0.503957
PCPG (n=181)	Cancer associated fibroblast_MCPCOUNTER	-0.145147	0.0612683	0.127311
PCPG (n=181)	Cancer associated fibroblast_TIDE	0.0685129	0.378986	0.497031
PCPG (n=181)	Cancer associated fibroblast_XCELL	-0.183086	0.017871	0.0549876
PRAD (n=498)	Cancer associated fibroblast_EPIC	0.230739	1.97128e-06	3.50449e-05
PRAD (n=498)	Cancer associated fibroblast_MCPCOUNTER	-0.0519881	0.290111	0.40928
PRAD (n=498)	Cancer associated fibroblast_TIDE	0.179304	0.000236981	0.00183208
PRAD (n=498)	Cancer associated fibroblast_XCELL	-0.205791	2.33631e-05	0.000311508
READ (n=166)	Cancer associated fibroblast_EPIC	0.0951578	0.37231	0.492311
READ (n=166)	Cancer associated fibroblast_MCPCOUNTER	0.00665537	0.950359	0.968518
READ (n=166)	Cancer associated fibroblast_TIDE	0.0588531	0.491328	0.61416
READ (n=166)	Cancer associated fibroblast_XCELL	-0.061049	0.567593	0.682819
SARC (n=260)	Cancer associated fibroblast_EPIC	0.16621	0.00929318	0.0362661
SARC (n=260)	Cancer associated fibroblast_MCPCOUNTER	0.119401	0.0625752	0.128359
SARC (n=260)	Cancer associated fibroblast_TIDE	0.248378	8.8001e-05	0.000782231
SARC (n=260)	Cancer associated fibroblast_XCELL	-0.0029502	0.963432	0.975628
SKCM (n=471)	Cancer associated fibroblast_EPIC	0.09764	0.0369265	0.0881827
SKCM (n=471)	Cancer associated fibroblast_MCPCOUNTER	0.0530991	0.25729	0.38117
SKCM (n=471)	Cancer associated fibroblast_TIDE	0.11879	0.0110382	0.0410724
SKCM (n=471)	Cancer associated fibroblast_XCELL	0.102503	0.0284484	0.0734152
SKCM-Metastasis (n=368)	Cancer associated fibroblast_EPIC	0.0972048	0.0677363	0.1338
SKCM-Metastasis (n=368)	Cancer associated fibroblast_MCPCOUNTER	0.0797528	0.134232	0.233447
SKCM-Metastasis (n=368)	Cancer associated fibroblast_TIDE	0.129565	0.014711	0.0480358
SKCM-Metastasis (n=368)	Cancer associated fibroblast_XCELL	0.076169	0.152682	0.259885
SKCM-Primary (n=103)	Cancer associated fibroblast_EPIC	0.11842	0.235851	0.359391
SKCM-Primary (n=103)	Cancer associated fibroblast_MCPCOUNTER	-0.0131514	0.895624	0.9366
SKCM-Primary (n=103)	Cancer associated fibroblast_TIDE	0.17311	0.0818699	0.150565
SKCM-Primary (n=103)	Cancer associated fibroblast_XCELL	0.0465568	0.642177	0.739196
STAD (n=415)	Cancer associated fibroblast_EPIC	0.0919115	0.0739051	0.140772
STAD (n=415)	Cancer associated fibroblast_MCPCOUNTER	0.0684	0.183926	0.288511
STAD (n=415)	Cancer associated fibroblast_TIDE	-0.00418887	0.93522	0.96422
STAD (n=415)	Cancer associated fibroblast_XCELL	-0.071642	0.163952	0.273253
TGCT (n=150)	Cancer associated fibroblast_EPIC	-0.0692054	0.404897	0.522448
TGCT (n=150)	Cancer associated fibroblast_MCPCOUNTER	-0.156377	0.0585667	0.124942
TGCT (n=150)	Cancer associated fibroblast_TIDE	-0.108685	0.19007	0.295254
TGCT (n=150)	Cancer associated fibroblast_XCELL	-0.349017	1.47416e-05	0.000235866
THCA (n=509)	Cancer associated fibroblast_EPIC	-0.0609965	0.178543	0.287397
THCA (n=509)	Cancer associated fibroblast_MCPCOUNTER	-0.0247712	0.585138	0.698672
THCA (n=509)	Cancer associated fibroblast_TIDE	0.253681	1.32469e-08	4.239e-07
THCA (n=509)	Cancer associated fibroblast_XCELL	-0.147885	0.00105086	0.00646304
THYM (n=120)	Cancer associated fibroblast_EPIC	0.186296	0.04621	0.107154
THYM (n=120)	Cancer associated fibroblast_MCPCOUNTER	0.0422833	0.653659	0.747038
THYM (n=120)	Cancer associated fibroblast_TIDE	0.219713	0.018308	0.0552696
THYM (n=120)	Cancer associated fibroblast_XCELL	-0.246044	0.00803522	0.032965
UCEC (n=545)	Cancer associated fibroblast_EPIC	0.0993781	0.356945	0.483993
UCEC (n=545)	Cancer associated fibroblast_MCPCOUNTER	0.069702	0.518733	0.638441
UCEC (n=545)	Cancer associated fibroblast_TIDE	0.136585	0.0193389	0.0562587
UCEC (n=545)	Cancer associated fibroblast_XCELL	-0.274817	0.00956289	0.0364301
UCS (n=57)	Cancer associated fibroblast_EPIC	0.376283	0.00548768	0.023106
UCS (n=57)	Cancer associated fibroblast_MCPCOUNTER	0.325796	0.017283	0.0549876
UCS (n=57)	Cancer associated fibroblast_TIDE	0.338583	0.013143	0.0438099
UCS (n=57)	Cancer associated fibroblast_XCELL	-0.137275	0.32699	0.447166
UVM (n=80)	Cancer associated fibroblast_EPIC	0.0496125	0.668293	0.753007
UVM (n=80)	Cancer associated fibroblast_MCPCOUNTER	-0.21939	0.0552283	0.119413
UVM (n=80)	Cancer associated fibroblast_TIDE	-0.0030329	0.979115	0.98516
UVM (n=80)	Cancer associated fibroblast_XCELL	0.197851	0.0845574	0.152013
T cell CD4+
cancer	infiltrates	rho	p	adj.p
ACC (n=79)	T cell CD4+ (non-regulatory)_QUANTISEQ	0.152962	0.196367	0.34269
ACC (n=79)	T cell CD4+ (non-regulatory)_XCELL	-0.0552248	0.642611	0.753901
ACC (n=79)	T cell CD4+ central memory_XCELL	-0.112564	0.343045	0.487787
ACC (n=79)	T cell CD4+ effector memory_XCELL	-0.212041	0.0717103	0.157963
ACC (n=79)	T cell CD4+ memory activated_CIBERSORT	-0.127591	0.28205	0.430245
ACC (n=79)	T cell CD4+ memory activated_CIBERSORT-ABS	-0.127591	0.28205	0.430245
ACC (n=79)	T cell CD4+ memory resting_CIBERSORT	0.241285	0.0397395	0.09818
ACC (n=79)	T cell CD4+ memory resting_CIBERSORT-ABS	0.180771	0.125896	0.245137
ACC (n=79)	T cell CD4+ memory_XCELL	-0.195559	0.0973039	0.202315
ACC (n=79)	T cell CD4+ naive_CIBERSORT	0.257917	0.0275927	0.0759849
ACC (n=79)	T cell CD4+ naive_CIBERSORT-ABS	0.266978	0.0224124	0.0650683
ACC (n=79)	T cell CD4+ naive_XCELL	-0.183341	0.120514	0.239508
ACC (n=79)	T cell CD4+ Th1_XCELL	-0.0334228	0.77893	0.849813
ACC (n=79)	T cell CD4+ Th2_XCELL	-0.0264741	0.824057	0.874491
ACC (n=79)	T cell CD4+_EPIC	0.358358	0.00185162	0.00793553
ACC (n=79)	T cell CD4+_TIMER	-0.0547012	0.645771	0.7562
BLCA (n=408)	T cell CD4+ (non-regulatory)_QUANTISEQ	0.0908627	0.0817324	0.175141
BLCA (n=408)	T cell CD4+ (non-regulatory)_XCELL	-0.0789821	0.130445	0.249994
BLCA (n=408)	T cell CD4+ central memory_XCELL	-0.155309	0.00281396	0.0111497
BLCA (n=408)	T cell CD4+ effector memory_XCELL	-0.149844	0.00396408	0.0151356
BLCA (n=408)	T cell CD4+ memory activated_CIBERSORT	0.139684	0.00728205	0.0260664
BLCA (n=408)	T cell CD4+ memory activated_CIBERSORT-ABS	0.140099	0.00710868	0.0257383
BLCA (n=408)	T cell CD4+ memory resting_CIBERSORT	0.0278151	0.594813	0.711067
BLCA (n=408)	T cell CD4+ memory resting_CIBERSORT-ABS	0.0799603	0.125735	0.245137
BLCA (n=408)	T cell CD4+ memory_XCELL	0.259409	4.51084e-07	3.89292e-06
BLCA (n=408)	T cell CD4+ naive_CIBERSORT	-0.100246	0.054688	0.12808
BLCA (n=408)	T cell CD4+ naive_CIBERSORT-ABS	-0.0976068	0.0614113	0.140688
BLCA (n=408)	T cell CD4+ naive_XCELL	-0.102093	0.0503553	0.119262
BLCA (n=408)	T cell CD4+ Th1_XCELL	-0.114062	0.0286844	0.0772929
BLCA (n=408)	T cell CD4+ Th2_XCELL	0.229282	8.88129e-06	6.5826e-05
BLCA (n=408)	T cell CD4+_EPIC	0.131158	0.0117899	0.0392998
BLCA (n=408)	T cell CD4+_TIMER	-0.166037	0.00139098	0.00612811
BRCA (n=1100)	T cell CD4+ (non-regulatory)_QUANTISEQ	0.268607	6.88664e-18	3.33737e-16
BRCA (n=1100)	T cell CD4+ (non-regulatory)_XCELL	0.0160798	0.612607	0.726822
BRCA (n=1100)	T cell CD4+ central memory_XCELL	-0.234102	7.68922e-14	2.30677e-12
BRCA (n=1100)	T cell CD4+ effector memory_XCELL	-0.140499	8.74427e-06	6.5582e-05
BRCA (n=1100)	T cell CD4+ memory activated_CIBERSORT	-0.0591624	0.0622452	0.141569
BRCA (n=1100)	T cell CD4+ memory activated_CIBERSORT-ABS	-0.058283	0.0662421	0.146945
BRCA (n=1100)	T cell CD4+ memory resting_CIBERSORT	0.171324	5.48288e-08	5.95554e-07
BRCA (n=1100)	T cell CD4+ memory resting_CIBERSORT-ABS	0.138064	1.25221e-05	8.96466e-05
BRCA (n=1100)	T cell CD4+ memory_XCELL	0.163436	2.20503e-07	2.0429e-06
BRCA (n=1100)	T cell CD4+ naive_CIBERSORT	-0.00762343	0.810291	0.867645
BRCA (n=1100)	T cell CD4+ naive_CIBERSORT-ABS	-0.00765426	0.809538	0.867645
BRCA (n=1100)	T cell CD4+ naive_XCELL	-0.0959591	0.00245722	0.0100523
BRCA (n=1100)	T cell CD4+ Th1_XCELL	-0.476682	1.57795e-57	9.94108e-55
BRCA (n=1100)	T cell CD4+ Th2_XCELL	-0.0733189	0.0207895	0.062073
BRCA (n=1100)	T cell CD4+_EPIC	0.357747	2.2253e-31	3.50484e-29
BRCA (n=1100)	T cell CD4+_TIMER	-0.26315	3.30678e-17	1.38885e-15
BRCA-Basal (n=191)	T cell CD4+ (non-regulatory)_QUANTISEQ	0.232684	0.00200351	0.00852844
BRCA-Basal (n=191)	T cell CD4+ (non-regulatory)_XCELL	0.157027	0.0385225	0.0959257
BRCA-Basal (n=191)	T cell CD4+ central memory_XCELL	-0.186082	0.0139556	0.0444658
BRCA-Basal (n=191)	T cell CD4+ effector memory_XCELL	-0.122702	0.106747	0.219773
BRCA-Basal (n=191)	T cell CD4+ memory activated_CIBERSORT	0.158863	0.036282	0.0914307
BRCA-Basal (n=191)	T cell CD4+ memory activated_CIBERSORT-ABS	0.173713	0.0218844	0.0644259
BRCA-Basal (n=191)	T cell CD4+ memory resting_CIBERSORT	0.0172809	0.820949	0.874491
BRCA-Basal (n=191)	T cell CD4+ memory resting_CIBERSORT-ABS	0.114957	0.130922	0.249994
BRCA-Basal (n=191)	T cell CD4+ memory_XCELL	0.358431	1.19609e-06	9.66073e-06
BRCA-Basal (n=191)	T cell CD4+ naive_CIBERSORT	-0.0137585	0.857005	0.892418
BRCA-Basal (n=191)	T cell CD4+ naive_CIBERSORT-ABS	-0.014775	0.846566	0.885941
BRCA-Basal (n=191)	T cell CD4+ naive_XCELL	0.00160611	0.983219	0.987923
BRCA-Basal (n=191)	T cell CD4+ Th1_XCELL	-0.381959	1.98626e-07	1.86767e-06
BRCA-Basal (n=191)	T cell CD4+ Th2_XCELL	0.192228	0.0110496	0.0374259
BRCA-Basal (n=191)	T cell CD4+_EPIC	0.377328	2.86029e-07	2.57426e-06
BRCA-Basal (n=191)	T cell CD4+_TIMER	-0.0526815	0.489951	0.61973
BRCA-Her2 (n=82)	T cell CD4+ (non-regulatory)_QUANTISEQ	0.0978657	0.413443	0.546056
BRCA-Her2 (n=82)	T cell CD4+ (non-regulatory)_XCELL	-0.0476825	0.690819	0.789865
BRCA-Her2 (n=82)	T cell CD4+ central memory_XCELL	-0.303722	0.00949649	0.0327522
BRCA-Her2 (n=82)	T cell CD4+ effector memory_XCELL	-0.471804	2.86838e-05	0.000192242
BRCA-Her2 (n=82)	T cell CD4+ memory activated_CIBERSORT	0.0331252	0.782369	0.851282
BRCA-Her2 (n=82)	T cell CD4+ memory activated_CIBERSORT-ABS	0.0114696	0.92382	0.944885
BRCA-Her2 (n=82)	T cell CD4+ memory resting_CIBERSORT	0.0772477	0.518952	0.639804
BRCA-Her2 (n=82)	T cell CD4+ memory resting_CIBERSORT-ABS	-0.018794	0.875485	0.90419
BRCA-Her2 (n=82)	T cell CD4+ memory_XCELL	0.222864	0.0598758	0.138175
BRCA-Her2 (n=82)	T cell CD4+ naive_CIBERSORT	NA	NA	NA
BRCA-Her2 (n=82)	T cell CD4+ naive_CIBERSORT-ABS	NA	NA	NA
BRCA-Her2 (n=82)	T cell CD4+ naive_XCELL	-0.286205	0.0147997	0.0461576
BRCA-Her2 (n=82)	T cell CD4+ Th1_XCELL	-0.467576	3.45625e-05	0.000226816
BRCA-Her2 (n=82)	T cell CD4+ Th2_XCELL	0.212761	0.0727579	0.159158
BRCA-Her2 (n=82)	T cell CD4+_EPIC	0.263283	0.0254493	0.072221
BRCA-Her2 (n=82)	T cell CD4+_TIMER	-0.42949	0.000166688	0.000954668
BRCA-LumA (n=568)	T cell CD4+ (non-regulatory)_QUANTISEQ	0.0636738	0.148246	0.277136
BRCA-LumA (n=568)	T cell CD4+ (non-regulatory)_XCELL	0.00311601	0.943653	0.958873
BRCA-LumA (n=568)	T cell CD4+ central memory_XCELL	-0.323561	4.59135e-14	1.44627e-12
BRCA-LumA (n=568)	T cell CD4+ effector memory_XCELL	-0.219939	4.40059e-07	3.85052e-06
BRCA-LumA (n=568)	T cell CD4+ memory activated_CIBERSORT	0.0951372	0.0305514	0.0808714
BRCA-LumA (n=568)	T cell CD4+ memory activated_CIBERSORT-ABS	0.0957892	0.0294241	0.0788817
BRCA-LumA (n=568)	T cell CD4+ memory resting_CIBERSORT	0.215321	7.72738e-07	6.40559e-06
BRCA-LumA (n=568)	T cell CD4+ memory resting_CIBERSORT-ABS	0.234679	6.71267e-08	6.96536e-07
BRCA-LumA (n=568)	T cell CD4+ memory_XCELL	0.25999	1.96422e-09	2.63288e-08
BRCA-LumA (n=568)	T cell CD4+ naive_CIBERSORT	0.0142297	0.746859	0.829844
BRCA-LumA (n=568)	T cell CD4+ naive_CIBERSORT-ABS	0.0146867	0.73902	0.82404
BRCA-LumA (n=568)	T cell CD4+ naive_XCELL	-0.0468153	0.28802	0.435644
BRCA-LumA (n=568)	T cell CD4+ Th1_XCELL	-0.473023	3.49443e-30	4.40298e-28
BRCA-LumA (n=568)	T cell CD4+ Th2_XCELL	0.259647	2.06572e-09	2.71125e-08
BRCA-LumA (n=568)	T cell CD4+_EPIC	0.328717	1.71548e-14	5.68817e-13
BRCA-LumA (n=568)	T cell CD4+_TIMER	-0.248524	1.02067e-08	1.26083e-07
BRCA-LumB (n=219)	T cell CD4+ (non-regulatory)_QUANTISEQ	0.134315	0.0632548	0.142323
BRCA-LumB (n=219)	T cell CD4+ (non-regulatory)_XCELL	0.0785526	0.278798	0.430245
BRCA-LumB (n=219)	T cell CD4+ central memory_XCELL	-0.259862	0.000272667	0.00148086
BRCA-LumB (n=219)	T cell CD4+ effector memory_XCELL	-0.157906	0.0287088	0.0772929
BRCA-LumB (n=219)	T cell CD4+ memory activated_CIBERSORT	0.0185803	0.798108	0.860196
BRCA-LumB (n=219)	T cell CD4+ memory activated_CIBERSORT-ABS	0.0173535	0.81118	0.867645
BRCA-LumB (n=219)	T cell CD4+ memory resting_CIBERSORT	0.0795095	0.272966	0.424614
BRCA-LumB (n=219)	T cell CD4+ memory resting_CIBERSORT-ABS	0.0706985	0.329833	0.476594
BRCA-LumB (n=219)	T cell CD4+ memory_XCELL	0.23845	0.000866383	0.00415939
BRCA-LumB (n=219)	T cell CD4+ naive_CIBERSORT	-0.0889417	0.219899	0.366498
BRCA-LumB (n=219)	T cell CD4+ naive_CIBERSORT-ABS	-0.0889417	0.219899	0.366498
BRCA-LumB (n=219)	T cell CD4+ naive_XCELL	-0.0642741	0.375774	0.509113
BRCA-LumB (n=219)	T cell CD4+ Th1_XCELL	-0.417792	1.64644e-09	2.3574e-08
BRCA-LumB (n=219)	T cell CD4+ Th2_XCELL	0.178557	0.0132139	0.0431336
BRCA-LumB (n=219)	T cell CD4+_EPIC	0.290336	4.40603e-05	0.00027758
BRCA-LumB (n=219)	T cell CD4+_TIMER	-0.0841123	0.246073	0.398314
CESC (n=306)	T cell CD4+ (non-regulatory)_QUANTISEQ	-0.0535046	0.375024	0.509113
CESC (n=306)	T cell CD4+ (non-regulatory)_XCELL	0.0468711	0.437165	0.569036
CESC (n=306)	T cell CD4+ central memory_XCELL	0.00668561	0.9118	0.93556
CESC (n=306)	T cell CD4+ effector memory_XCELL	-0.21405	0.000333129	0.00176362
CESC (n=306)	T cell CD4+ memory activated_CIBERSORT	-7.8793e-05	0.998958	0.998958
CESC (n=306)	T cell CD4+ memory activated_CIBERSORT-ABS	-0.000724036	0.990429	0.993583
CESC (n=306)	T cell CD4+ memory resting_CIBERSORT	0.183899	0.00211844	0.00889745
CESC (n=306)	T cell CD4+ memory resting_CIBERSORT-ABS	0.180568	0.00255717	0.0102613
CESC (n=306)	T cell CD4+ memory_XCELL	0.137364	0.0222135	0.0647895
CESC (n=306)	T cell CD4+ naive_CIBERSORT	0.0182064	0.762904	0.841733
CESC (n=306)	T cell CD4+ naive_CIBERSORT-ABS	0.0182064	0.762904	0.841733
CESC (n=306)	T cell CD4+ naive_XCELL	-0.118411	0.0489793	0.116441
CESC (n=306)	T cell CD4+ Th1_XCELL	-0.228775	0.00012232	0.000726997
CESC (n=306)	T cell CD4+ Th2_XCELL	0.175247	0.0034315	0.0133447
CESC (n=306)	T cell CD4+_EPIC	0.125566	0.0367387	0.0922126
CESC (n=306)	T cell CD4+_TIMER	-0.0698272	0.246736	0.398314
CHOL (n=36)	T cell CD4+ (non-regulatory)_QUANTISEQ	0.268217	0.119265	0.23929
CHOL (n=36)	T cell CD4+ (non-regulatory)_XCELL	0.183884	0.290322	0.437567
CHOL (n=36)	T cell CD4+ central memory_XCELL	-0.116102	0.506577	0.629475
CHOL (n=36)	T cell CD4+ effector memory_XCELL	-0.0283838	0.87142	0.902952
CHOL (n=36)	T cell CD4+ memory activated_CIBERSORT	-0.164136	0.346096	0.487787
CHOL (n=36)	T cell CD4+ memory activated_CIBERSORT-ABS	-0.164136	0.346096	0.487787
CHOL (n=36)	T cell CD4+ memory resting_CIBERSORT	0.158647	0.362683	0.499885
CHOL (n=36)	T cell CD4+ memory resting_CIBERSORT-ABS	0.421704	0.0116309	0.0389759
CHOL (n=36)	T cell CD4+ memory_XCELL	-0.199903	0.249585	0.400468
CHOL (n=36)	T cell CD4+ naive_CIBERSORT	-0.378477	0.0249666	0.0711718
CHOL (n=36)	T cell CD4+ naive_CIBERSORT-ABS	-0.378477	0.0249666	0.0711718
CHOL (n=36)	T cell CD4+ naive_XCELL	0.0146447	0.933456	0.951582
CHOL (n=36)	T cell CD4+ Th1_XCELL	-0.419201	0.0121891	0.0404166
CHOL (n=36)	T cell CD4+ Th2_XCELL	-0.38595	0.0220261	0.0645416
CHOL (n=36)	T cell CD4+_EPIC	0.36047	0.033402	0.0869555
CHOL (n=36)	T cell CD4+_TIMER	0.0954119	0.585608	0.703387
COAD (n=458)	T cell CD4+ (non-regulatory)_QUANTISEQ	0.0146279	0.80918	0.867645
COAD (n=458)	T cell CD4+ (non-regulatory)_XCELL	-0.0133776	0.825215	0.874491
COAD (n=458)	T cell CD4+ central memory_XCELL	-0.0634627	0.294328	0.441492
COAD (n=458)	T cell CD4+ effector memory_XCELL	-0.0421681	0.486177	0.61973
COAD (n=458)	T cell CD4+ memory activated_CIBERSORT	0.127872	0.034043	0.0878979
COAD (n=458)	T cell CD4+ memory activated_CIBERSORT-ABS	0.132778	0.0276939	0.0759849
COAD (n=458)	T cell CD4+ memory resting_CIBERSORT	0.0417272	0.49075	0.61973
COAD (n=458)	T cell CD4+ memory resting_CIBERSORT-ABS	0.122266	0.0427718	0.103843
COAD (n=458)	T cell CD4+ memory_XCELL	0.184312	0.00214857	0.00896422
COAD (n=458)	T cell CD4+ naive_CIBERSORT	-0.0742286	0.219812	0.366498
COAD (n=458)	T cell CD4+ naive_CIBERSORT-ABS	-0.0744181	0.218633	0.366498
COAD (n=458)	T cell CD4+ naive_XCELL	0.0668431	0.26931	0.422053
COAD (n=458)	T cell CD4+ Th1_XCELL	-0.022551	0.709663	0.80267
COAD (n=458)	T cell CD4+ Th2_XCELL	0.126533	0.0359773	0.0910269
COAD (n=458)	T cell CD4+_EPIC	0.0412768	0.495447	0.621753
COAD (n=458)	T cell CD4+_TIMER	0.147797	0.0141567	0.0445759
DLBC (n=48)	T cell CD4+ (non-regulatory)_QUANTISEQ	-0.154791	0.333877	0.480235
DLBC (n=48)	T cell CD4+ (non-regulatory)_XCELL	-0.01496	0.926036	0.945547
DLBC (n=48)	T cell CD4+ central memory_XCELL	-0.372634	0.0164238	0.0499854
DLBC (n=48)	T cell CD4+ effector memory_XCELL	-0.156402	0.328808	0.476594
DLBC (n=48)	T cell CD4+ memory activated_CIBERSORT	0.240489	0.129878	0.249994
DLBC (n=48)	T cell CD4+ memory activated_CIBERSORT-ABS	0.318158	0.0426398	0.103843
DLBC (n=48)	T cell CD4+ memory resting_CIBERSORT	0.226197	0.155002	0.281376
DLBC (n=48)	T cell CD4+ memory resting_CIBERSORT-ABS	0.22499	0.157276	0.283908
DLBC (n=48)	T cell CD4+ memory_XCELL	0.437332	0.00424662	0.0159248
DLBC (n=48)	T cell CD4+ naive_CIBERSORT	-0.0829981	0.605922	0.721608
DLBC (n=48)	T cell CD4+ naive_CIBERSORT-ABS	-0.0845294	0.599267	0.715034
DLBC (n=48)	T cell CD4+ naive_XCELL	0.214294	0.178495	0.316765
DLBC (n=48)	T cell CD4+ Th1_XCELL	-0.123535	0.441596	0.572439
DLBC (n=48)	T cell CD4+ Th2_XCELL	0.505243	0.000753728	0.0037269
DLBC (n=48)	T cell CD4+_EPIC	-0.129404	0.420032	0.553599
DLBC (n=48)	T cell CD4+_TIMER	-0.145691	0.363409	0.499885
ESCA (n=185)	T cell CD4+ (non-regulatory)_QUANTISEQ	-0.0500881	0.5043	0.627883
ESCA (n=185)	T cell CD4+ (non-regulatory)_XCELL	0.0852757	0.255038	0.40677
ESCA (n=185)	T cell CD4+ central memory_XCELL	-0.106814	0.153531	0.279551
ESCA (n=185)	T cell CD4+ effector memory_XCELL	-0.132827	0.0754814	0.163777
ESCA (n=185)	T cell CD4+ memory activated_CIBERSORT	0.00717083	0.923888	0.944885
ESCA (n=185)	T cell CD4+ memory activated_CIBERSORT-ABS	0.00421318	0.955237	0.967523
ESCA (n=185)	T cell CD4+ memory resting_CIBERSORT	0.140574	0.0598063	0.138175
ESCA (n=185)	T cell CD4+ memory resting_CIBERSORT-ABS	0.171507	0.0213314	0.0633906
ESCA (n=185)	T cell CD4+ memory_XCELL	0.197667	0.00781882	0.0276734
ESCA (n=185)	T cell CD4+ naive_CIBERSORT	0.00280395	0.9702	0.978291
ESCA (n=185)	T cell CD4+ naive_CIBERSORT-ABS	0.00280395	0.9702	0.978291
ESCA (n=185)	T cell CD4+ naive_XCELL	0.0655404	0.382047	0.516501
ESCA (n=185)	T cell CD4+ Th1_XCELL	-0.139821	0.0612027	0.140688
ESCA (n=185)	T cell CD4+ Th2_XCELL	0.216392	0.00352714	0.0135494
ESCA (n=185)	T cell CD4+_EPIC	0.149952	0.0445181	0.107047
ESCA (n=185)	T cell CD4+_TIMER	0.0648977	0.386742	0.521728
GBM (n=153)	T cell CD4+ (non-regulatory)_QUANTISEQ	-0.0712267	0.408181	0.541377
GBM (n=153)	T cell CD4+ (non-regulatory)_XCELL	-0.000602424	0.994426	0.996007
GBM (n=153)	T cell CD4+ central memory_XCELL	-0.1635	0.0562551	0.131262
GBM (n=153)	T cell CD4+ effector memory_XCELL	-0.0424331	0.622481	0.735766
GBM (n=153)	T cell CD4+ memory activated_CIBERSORT	-0.025249	0.769621	0.84618
GBM (n=153)	T cell CD4+ memory activated_CIBERSORT-ABS	-0.024917	0.772567	0.846465
GBM (n=153)	T cell CD4+ memory resting_CIBERSORT	0.0730915	0.395986	0.529671
GBM (n=153)	T cell CD4+ memory resting_CIBERSORT-ABS	0.147528	0.0853636	0.180467
GBM (n=153)	T cell CD4+ memory_XCELL	0.279013	0.000961156	0.00451887
GBM (n=153)	T cell CD4+ naive_CIBERSORT	-0.0402233	0.640731	0.753343
GBM (n=153)	T cell CD4+ naive_CIBERSORT-ABS	-0.0393957	0.647622	0.756961
GBM (n=153)	T cell CD4+ naive_XCELL	-0.0582348	0.499073	0.622606
GBM (n=153)	T cell CD4+ Th1_XCELL	-0.244139	0.00403998	0.0153324
GBM (n=153)	T cell CD4+ Th2_XCELL	0.129583	0.131246	0.249994
GBM (n=153)	T cell CD4+_EPIC	0.212332	0.012739	0.0417999
GBM (n=153)	T cell CD4+_TIMER	-0.0595637	0.489313	0.61973
HNSC (n=522)	T cell CD4+ (non-regulatory)_QUANTISEQ	-0.0978384	0.0300183	0.0801337
HNSC (n=522)	T cell CD4+ (non-regulatory)_XCELL	0.148671	0.000940638	0.00445566
HNSC (n=522)	T cell CD4+ central memory_XCELL	-0.230601	2.31817e-07	2.11659e-06
HNSC (n=522)	T cell CD4+ effector memory_XCELL	-0.0227711	0.614354	0.727525
HNSC (n=522)	T cell CD4+ memory activated_CIBERSORT	0.0835483	0.0640665	0.143127
HNSC (n=522)	T cell CD4+ memory activated_CIBERSORT-ABS	0.11154	0.0133042	0.0432042
HNSC (n=522)	T cell CD4+ memory resting_CIBERSORT	0.182501	4.66091e-05	0.00029073
HNSC (n=522)	T cell CD4+ memory resting_CIBERSORT-ABS	0.223522	5.47552e-07	4.59944e-06
HNSC (n=522)	T cell CD4+ memory_XCELL	0.311313	1.61812e-12	3.51523e-11
HNSC (n=522)	T cell CD4+ naive_CIBERSORT	-0.124187	0.0058108	0.0212837
HNSC (n=522)	T cell CD4+ naive_CIBERSORT-ABS	-0.123792	0.00596969	0.0217393
HNSC (n=522)	T cell CD4+ naive_XCELL	0.00845353	0.851633	0.888293
HNSC (n=522)	T cell CD4+ Th1_XCELL	-0.0742102	0.100147	0.207541
HNSC (n=522)	T cell CD4+ Th2_XCELL	0.268067	1.52384e-09	2.23261e-08
HNSC (n=522)	T cell CD4+_EPIC	0.326253	1.15122e-13	3.15334e-12
HNSC (n=522)	T cell CD4+_TIMER	0.0989455	0.0281979	0.0765718
HNSC-HPV- (n=422)	T cell CD4+ (non-regulatory)_QUANTISEQ	-0.0728294	0.145957	0.274486
HNSC-HPV- (n=422)	T cell CD4+ (non-regulatory)_XCELL	0.116205	0.0200875	0.0602624
HNSC-HPV- (n=422)	T cell CD4+ central memory_XCELL	-0.212666	1.79341e-05	0.000125539
HNSC-HPV- (n=422)	T cell CD4+ effector memory_XCELL	-0.0207072	0.679686	0.782558
HNSC-HPV- (n=422)	T cell CD4+ memory activated_CIBERSORT	0.0779266	0.119703	0.239406
HNSC-HPV- (n=422)	T cell CD4+ memory activated_CIBERSORT-ABS	0.105684	0.034602	0.0889765
HNSC-HPV- (n=422)	T cell CD4+ memory resting_CIBERSORT	0.150723	0.00250849	0.0101304
HNSC-HPV- (n=422)	T cell CD4+ memory resting_CIBERSORT-ABS	0.167729	0.000757212	0.0037269
HNSC-HPV- (n=422)	T cell CD4+ memory_XCELL	0.283044	8.34237e-09	1.05114e-07
HNSC-HPV- (n=422)	T cell CD4+ naive_CIBERSORT	-0.120152	0.0162063	0.0495628
HNSC-HPV- (n=422)	T cell CD4+ naive_CIBERSORT-ABS	-0.119595	0.0167111	0.0506152
HNSC-HPV- (n=422)	T cell CD4+ naive_XCELL	-0.0166078	0.740538	0.824274
HNSC-HPV- (n=422)	T cell CD4+ Th1_XCELL	-0.0363543	0.468421	0.602256
HNSC-HPV- (n=422)	T cell CD4+ Th2_XCELL	0.301153	7.87124e-10	1.23972e-08
HNSC-HPV- (n=422)	T cell CD4+_EPIC	0.314603	1.22245e-10	2.08147e-09
HNSC-HPV- (n=422)	T cell CD4+_TIMER	0.0639475	0.201866	0.345585
HNSC-HPV+ (n=98)	T cell CD4+ (non-regulatory)_QUANTISEQ	-0.029416	0.784356	0.851973
HNSC-HPV+ (n=98)	T cell CD4+ (non-regulatory)_XCELL	0.225821	0.03335	0.0869555
HNSC-HPV+ (n=98)	T cell CD4+ central memory_XCELL	-0.254772	0.0159769	0.0490998
HNSC-HPV+ (n=98)	T cell CD4+ effector memory_XCELL	-0.0484462	0.652102	0.760786
HNSC-HPV+ (n=98)	T cell CD4+ memory activated_CIBERSORT	0.00397259	0.970527	0.978291
HNSC-HPV+ (n=98)	T cell CD4+ memory activated_CIBERSORT-ABS	0.030784	0.774589	0.847206
HNSC-HPV+ (n=98)	T cell CD4+ memory resting_CIBERSORT	0.316563	0.00250804	0.0101304
HNSC-HPV+ (n=98)	T cell CD4+ memory resting_CIBERSORT-ABS	0.401797	9.50974e-05	0.000570585
HNSC-HPV+ (n=98)	T cell CD4+ memory_XCELL	0.363487	0.000463142	0.00237219
HNSC-HPV+ (n=98)	T cell CD4+ naive_CIBERSORT	-0.103386	0.334977	0.48036
HNSC-HPV+ (n=98)	T cell CD4+ naive_CIBERSORT-ABS	-0.102822	0.337635	0.482336
HNSC-HPV+ (n=98)	T cell CD4+ naive_XCELL	0.0238699	0.824285	0.874491
HNSC-HPV+ (n=98)	T cell CD4+ Th1_XCELL	-0.340772	0.00108394	0.0049484
HNSC-HPV+ (n=98)	T cell CD4+ Th2_XCELL	0.101504	0.343894	0.487787
HNSC-HPV+ (n=98)	T cell CD4+_EPIC	0.359471	0.000540765	0.00270382
HNSC-HPV+ (n=98)	T cell CD4+_TIMER	0.141585	0.185668	0.328173
KICH (n=66)	T cell CD4+ (non-regulatory)_QUANTISEQ	-0.0869675	0.490914	0.61973
KICH (n=66)	T cell CD4+ (non-regulatory)_XCELL	0.0279935	0.824816	0.874491
KICH (n=66)	T cell CD4+ central memory_XCELL	-0.326857	0.0078723	0.027707
KICH (n=66)	T cell CD4+ effector memory_XCELL	-0.550634	2.01102e-06	1.58367e-05
KICH (n=66)	T cell CD4+ memory activated_CIBERSORT	NA	NA	NA
KICH (n=66)	T cell CD4+ memory activated_CIBERSORT-ABS	NA	NA	NA
KICH (n=66)	T cell CD4+ memory resting_CIBERSORT	0.142429	0.257717	0.409974
KICH (n=66)	T cell CD4+ memory resting_CIBERSORT-ABS	0.299141	0.015492	0.0478938
KICH (n=66)	T cell CD4+ memory_XCELL	0.323722	0.00852508	0.0298378
KICH (n=66)	T cell CD4+ naive_CIBERSORT	-0.303313	0.0140455	0.0444658
KICH (n=66)	T cell CD4+ naive_CIBERSORT-ABS	-0.303313	0.0140455	0.0444658
KICH (n=66)	T cell CD4+ naive_XCELL	0.161713	0.198108	0.343051
KICH (n=66)	T cell CD4+ Th1_XCELL	-0.317974	0.00984535	0.0335274
KICH (n=66)	T cell CD4+ Th2_XCELL	0.632887	1.54541e-08	1.83699e-07
KICH (n=66)	T cell CD4+_EPIC	0.396662	0.00107071	0.00492371
KICH (n=66)	T cell CD4+_TIMER	-0.312433	0.0112827	0.0380111
KIRC (n=533)	T cell CD4+ (non-regulatory)_QUANTISEQ	0.270249	3.70573e-09	4.7645e-08
KIRC (n=533)	T cell CD4+ (non-regulatory)_XCELL	0.0677451	0.146427	0.27455
KIRC (n=533)	T cell CD4+ central memory_XCELL	-0.0205232	0.660298	0.766091
KIRC (n=533)	T cell CD4+ effector memory_XCELL	-0.201718	1.27558e-05	9.0294e-05
KIRC (n=533)	T cell CD4+ memory activated_CIBERSORT	0.0298806	0.522195	0.642544
KIRC (n=533)	T cell CD4+ memory activated_CIBERSORT-ABS	0.0307669	0.509924	0.631144
KIRC (n=533)	T cell CD4+ memory resting_CIBERSORT	0.133562	0.00406866	0.0153488
KIRC (n=533)	T cell CD4+ memory resting_CIBERSORT-ABS	0.278451	1.17899e-09	1.81162e-08
KIRC (n=533)	T cell CD4+ memory_XCELL	0.0799085	0.0865669	0.182014
KIRC (n=533)	T cell CD4+ naive_CIBERSORT	0.0556471	0.233076	0.383388
KIRC (n=533)	T cell CD4+ naive_CIBERSORT-ABS	0.0556471	0.233076	0.383388
KIRC (n=533)	T cell CD4+ naive_XCELL	-0.0822347	0.0777573	0.167192
KIRC (n=533)	T cell CD4+ Th1_XCELL	-0.541902	1.52625e-36	3.20512e-34
KIRC (n=533)	T cell CD4+ Th2_XCELL	-0.0729583	0.117744	0.236993
KIRC (n=533)	T cell CD4+_EPIC	0.388983	4.20618e-18	2.20825e-16
KIRC (n=533)	T cell CD4+_TIMER	0.13065	0.00496004	0.0183813
KIRP (n=290)	T cell CD4+ (non-regulatory)_QUANTISEQ	-0.183421	0.00310647	0.0121558
KIRP (n=290)	T cell CD4+ (non-regulatory)_XCELL	0.100392	0.107667	0.220944
KIRP (n=290)	T cell CD4+ central memory_XCELL	-0.207549	0.000796102	0.00388794
KIRP (n=290)	T cell CD4+ effector memory_XCELL	-0.225917	0.000253635	0.00138948
KIRP (n=290)	T cell CD4+ memory activated_CIBERSORT	0.116043	0.0627215	0.141629
KIRP (n=290)	T cell CD4+ memory activated_CIBERSORT-ABS	0.116043	0.0627215	0.141629
KIRP (n=290)	T cell CD4+ memory resting_CIBERSORT	-0.0491293	0.431999	0.56582
KIRP (n=290)	T cell CD4+ memory resting_CIBERSORT-ABS	0.11163	0.0734641	0.160147
KIRP (n=290)	T cell CD4+ memory_XCELL	0.310084	3.7284e-07	3.3083e-06
KIRP (n=290)	T cell CD4+ naive_CIBERSORT	NA	NA	NA
KIRP (n=290)	T cell CD4+ naive_CIBERSORT-ABS	NA	NA	NA
KIRP (n=290)	T cell CD4+ naive_XCELL	-0.0240626	0.700473	0.798007
KIRP (n=290)	T cell CD4+ Th1_XCELL	-0.475348	5.98199e-16	2.35541e-14
KIRP (n=290)	T cell CD4+ Th2_XCELL	0.0938456	0.13274	0.25113
KIRP (n=290)	T cell CD4+_EPIC	0.414395	3.96873e-12	8.06549e-11
KIRP (n=290)	T cell CD4+_TIMER	-0.0531029	0.39565	0.529671
LGG (n=516)	T cell CD4+ (non-regulatory)_QUANTISEQ	0.151781	0.000871491	0.00415939
LGG (n=516)	T cell CD4+ (non-regulatory)_XCELL	-0.00867575	0.849946	0.888004
LGG (n=516)	T cell CD4+ central memory_XCELL	-0.0273861	0.550312	0.669298
LGG (n=516)	T cell CD4+ effector memory_XCELL	0.00981234	0.830568	0.875205
LGG (n=516)	T cell CD4+ memory activated_CIBERSORT	0.0427916	0.350541	0.488586
LGG (n=516)	T cell CD4+ memory activated_CIBERSORT-ABS	0.0432602	0.345286	0.487787
LGG (n=516)	T cell CD4+ memory resting_CIBERSORT	-0.0825563	0.0713412	0.157702
LGG (n=516)	T cell CD4+ memory resting_CIBERSORT-ABS	-0.0249625	0.586156	0.703387
LGG (n=516)	T cell CD4+ memory_XCELL	0.0458751	0.316886	0.470506
LGG (n=516)	T cell CD4+ naive_CIBERSORT	0.138526	0.00240268	0.00989337
LGG (n=516)	T cell CD4+ naive_CIBERSORT-ABS	0.138543	0.00239962	0.00989337
LGG (n=516)	T cell CD4+ naive_XCELL	-0.0175166	0.702464	0.798831
LGG (n=516)	T cell CD4+ Th1_XCELL	-0.143635	0.00164147	0.00713192
LGG (n=516)	T cell CD4+ Th2_XCELL	0.238631	1.29148e-07	1.2713e-06
LGG (n=516)	T cell CD4+_EPIC	0.182969	5.7256e-05	0.00035364
LGG (n=516)	T cell CD4+_TIMER	0.00724075	0.874541	0.90419
LIHC (n=371)	T cell CD4+ (non-regulatory)_QUANTISEQ	0.039354	0.466248	0.600688
LIHC (n=371)	T cell CD4+ (non-regulatory)_XCELL	0.0109361	0.839606	0.881586
LIHC (n=371)	T cell CD4+ central memory_XCELL	-0.12513	0.0200777	0.0602624
LIHC (n=371)	T cell CD4+ effector memory_XCELL	-0.144339	0.00724589	0.0260664
LIHC (n=371)	T cell CD4+ memory activated_CIBERSORT	0.130221	0.0155085	0.0478938
LIHC (n=371)	T cell CD4+ memory activated_CIBERSORT-ABS	0.131892	0.0142218	0.0445759
LIHC (n=371)	T cell CD4+ memory resting_CIBERSORT	0.00427286	0.936971	0.953622
LIHC (n=371)	T cell CD4+ memory resting_CIBERSORT-ABS	0.159691	0.00293499	0.0115565
LIHC (n=371)	T cell CD4+ memory_XCELL	0.285573	6.74423e-08	6.96536e-07
LIHC (n=371)	T cell CD4+ naive_CIBERSORT	0.0166057	0.758586	0.83991
LIHC (n=371)	T cell CD4+ naive_CIBERSORT-ABS	0.0169831	0.753274	0.835498
LIHC (n=371)	T cell CD4+ naive_XCELL	-0.114378	0.0336915	0.0873484
LIHC (n=371)	T cell CD4+ Th1_XCELL	-0.200578	0.000176668	0.00100271
LIHC (n=371)	T cell CD4+ Th2_XCELL	0.22084	3.49969e-05	0.000227299
LIHC (n=371)	T cell CD4+_EPIC	0.198255	0.000210638	0.00117435
LIHC (n=371)	T cell CD4+_TIMER	0.0536372	0.320531	0.471678
LUAD (n=515)	T cell CD4+ (non-regulatory)_QUANTISEQ	0.0486305	0.281182	0.430245
LUAD (n=515)	T cell CD4+ (non-regulatory)_XCELL	0.0876494	0.0517827	0.121994
LUAD (n=515)	T cell CD4+ central memory_XCELL	-0.0679778	0.131743	0.249994
LUAD (n=515)	T cell CD4+ effector memory_XCELL	0.00750821	0.86793	0.902303
LUAD (n=515)	T cell CD4+ memory activated_CIBERSORT	0.0697352	0.122026	0.241749
LUAD (n=515)	T cell CD4+ memory activated_CIBERSORT-ABS	0.0715666	0.112504	0.227902
LUAD (n=515)	T cell CD4+ memory resting_CIBERSORT	0.299573	1.11118e-11	2.12134e-10
LUAD (n=515)	T cell CD4+ memory resting_CIBERSORT-ABS	0.305884	3.87778e-12	8.06549e-11
LUAD (n=515)	T cell CD4+ memory_XCELL	0.0996493	0.0269344	0.075313
LUAD (n=515)	T cell CD4+ naive_CIBERSORT	-0.0689909	0.126071	0.245137
LUAD (n=515)	T cell CD4+ naive_CIBERSORT-ABS	-0.0689909	0.126071	0.245137
LUAD (n=515)	T cell CD4+ naive_XCELL	0.0219355	0.627059	0.739789
LUAD (n=515)	T cell CD4+ Th1_XCELL	-0.145283	0.00121734	0.00546243
LUAD (n=515)	T cell CD4+ Th2_XCELL	-0.0522128	0.247207	0.398314
LUAD (n=515)	T cell CD4+_EPIC	0.324518	1.48978e-13	3.75424e-12
LUAD (n=515)	T cell CD4+_TIMER	-0.00109983	0.980567	0.986832
LUSC (n=501)	T cell CD4+ (non-regulatory)_QUANTISEQ	0.0531945	0.246228	0.398314
LUSC (n=501)	T cell CD4+ (non-regulatory)_XCELL	0.150398	0.000984621	0.0045949
LUSC (n=501)	T cell CD4+ central memory_XCELL	-0.012237	0.789801	0.854939
LUSC (n=501)	T cell CD4+ effector memory_XCELL	-0.148777	0.0011182	0.00506809
LUSC (n=501)	T cell CD4+ memory activated_CIBERSORT	0.0736275	0.108272	0.221465
LUSC (n=501)	T cell CD4+ memory activated_CIBERSORT-ABS	0.0791143	0.0843376	0.178898
LUSC (n=501)	T cell CD4+ memory resting_CIBERSORT	0.207413	4.92726e-06	3.73997e-05
LUSC (n=501)	T cell CD4+ memory resting_CIBERSORT-ABS	0.198805	1.2182e-05	8.82142e-05
LUSC (n=501)	T cell CD4+ memory_XCELL	0.167436	0.000239508	0.0013236
LUSC (n=501)	T cell CD4+ naive_CIBERSORT	-0.0512536	0.263912	0.417564
LUSC (n=501)	T cell CD4+ naive_CIBERSORT-ABS	-0.0511243	0.26512	0.417564
LUSC (n=501)	T cell CD4+ naive_XCELL	-0.0117042	0.798753	0.860196
LUSC (n=501)	T cell CD4+ Th1_XCELL	-0.0270883	0.555074	0.673789
LUSC (n=501)	T cell CD4+ Th2_XCELL	0.00892671	0.84582	0.885941
LUSC (n=501)	T cell CD4+_EPIC	0.163027	0.000350018	0.00183759
LUSC (n=501)	T cell CD4+_TIMER	0.043009	0.348605	0.488317
MESO (n=87)	T cell CD4+ (non-regulatory)_QUANTISEQ	0.0788482	0.47319	0.607148
MESO (n=87)	T cell CD4+ (non-regulatory)_XCELL	-0.234855	0.0304983	0.0808714
MESO (n=87)	T cell CD4+ central memory_XCELL	-0.135526	0.216198	0.36516
MESO (n=87)	T cell CD4+ effector memory_XCELL	-0.0491967	0.654784	0.762502
MESO (n=87)	T cell CD4+ memory activated_CIBERSORT	-0.0786331	0.474401	0.607465
MESO (n=87)	T cell CD4+ memory activated_CIBERSORT-ABS	-0.0756124	0.491594	0.61973
MESO (n=87)	T cell CD4+ memory resting_CIBERSORT	0.108891	0.32119	0.471678
MESO (n=87)	T cell CD4+ memory resting_CIBERSORT-ABS	0.279328	0.00962831	0.0329665
MESO (n=87)	T cell CD4+ memory_XCELL	0.399319	0.000153218	0.000885573
MESO (n=87)	T cell CD4+ naive_CIBERSORT	NA	NA	NA
MESO (n=87)	T cell CD4+ naive_CIBERSORT-ABS	NA	NA	NA
MESO (n=87)	T cell CD4+ naive_XCELL	-0.0472348	0.667723	0.771864
MESO (n=87)	T cell CD4+ Th1_XCELL	-0.0780409	0.477746	0.610507
MESO (n=87)	T cell CD4+ Th2_XCELL	0.0406203	0.712047	0.803924
MESO (n=87)	T cell CD4+_EPIC	0.1158	0.291255	0.437925
MESO (n=87)	T cell CD4+_TIMER	-0.0283232	0.796938	0.860196
OV (n=303)	T cell CD4+ (non-regulatory)_QUANTISEQ	-0.0968209	0.127583	0.247314
OV (n=303)	T cell CD4+ (non-regulatory)_XCELL	0.0269748	0.671865	0.775228
OV (n=303)	T cell CD4+ central memory_XCELL	-0.0218222	0.731857	0.821656
OV (n=303)	T cell CD4+ effector memory_XCELL	-0.0469561	0.460737	0.594804
OV (n=303)	T cell CD4+ memory activated_CIBERSORT	0.0178167	0.779669	0.849813
OV (n=303)	T cell CD4+ memory activated_CIBERSORT-ABS	0.0184718	0.771787	0.846465
OV (n=303)	T cell CD4+ memory resting_CIBERSORT	0.103114	0.104534	0.215924
OV (n=303)	T cell CD4+ memory resting_CIBERSORT-ABS	0.18441	0.00349599	0.0135121
OV (n=303)	T cell CD4+ memory_XCELL	0.0583089	0.359537	0.496728
OV (n=303)	T cell CD4+ naive_CIBERSORT	0.0875325	0.168533	0.301635
OV (n=303)	T cell CD4+ naive_CIBERSORT-ABS	0.0875325	0.168533	0.301635
OV (n=303)	T cell CD4+ naive_XCELL	0.155579	0.013986	0.0444658
OV (n=303)	T cell CD4+ Th1_XCELL	-0.0140087	0.825908	0.874491
OV (n=303)	T cell CD4+ Th2_XCELL	-0.024957	0.695137	0.793362
OV (n=303)	T cell CD4+_EPIC	0.19446	0.0020522	0.00867709
OV (n=303)	T cell CD4+_TIMER	-0.091453	0.15019	0.277477
PAAD (n=179)	T cell CD4+ (non-regulatory)_QUANTISEQ	0.110574	0.149937	0.277477
PAAD (n=179)	T cell CD4+ (non-regulatory)_XCELL	-0.136218	0.0756495	0.163777
PAAD (n=179)	T cell CD4+ central memory_XCELL	-0.345233	3.7572e-06	2.88663e-05
PAAD (n=179)	T cell CD4+ effector memory_XCELL	-0.197781	0.00951374	0.0327522
PAAD (n=179)	T cell CD4+ memory activated_CIBERSORT	0.157646	0.0394687	0.0978948
PAAD (n=179)	T cell CD4+ memory activated_CIBERSORT-ABS	0.160651	0.0358143	0.0909799
PAAD (n=179)	T cell CD4+ memory resting_CIBERSORT	0.248461	0.00105007	0.0048643
PAAD (n=179)	T cell CD4+ memory resting_CIBERSORT-ABS	0.395237	8.79875e-08	8.79875e-07
PAAD (n=179)	T cell CD4+ memory_XCELL	0.396721	7.79397e-08	7.91968e-07
PAAD (n=179)	T cell CD4+ naive_CIBERSORT	0.00944378	0.902431	0.927458
PAAD (n=179)	T cell CD4+ naive_CIBERSORT-ABS	0.00944378	0.902431	0.927458
PAAD (n=179)	T cell CD4+ naive_XCELL	0.0845192	0.271727	0.424614
PAAD (n=179)	T cell CD4+ Th1_XCELL	-0.31117	3.43466e-05	0.000226816
PAAD (n=179)	T cell CD4+ Th2_XCELL	0.271702	0.000324672	0.00173342
PAAD (n=179)	T cell CD4+_EPIC	0.347746	3.15754e-06	2.45587e-05
PAAD (n=179)	T cell CD4+_TIMER	-0.112436	0.14315	0.270014
PCPG (n=181)	T cell CD4+ (non-regulatory)_QUANTISEQ	0.247802	0.00124327	0.00551594
PCPG (n=181)	T cell CD4+ (non-regulatory)_XCELL	-0.0986816	0.204524	0.347305
PCPG (n=181)	T cell CD4+ central memory_XCELL	-0.158483	0.040794	0.100391
PCPG (n=181)	T cell CD4+ effector memory_XCELL	0.0209926	0.787718	0.854152
PCPG (n=181)	T cell CD4+ memory activated_CIBERSORT	-0.0841315	0.279711	0.430245
PCPG (n=181)	T cell CD4+ memory activated_CIBERSORT-ABS	-0.0859713	0.269291	0.422053
PCPG (n=181)	T cell CD4+ memory resting_CIBERSORT	0.119451	0.124157	0.244434
PCPG (n=181)	T cell CD4+ memory resting_CIBERSORT-ABS	0.193029	0.0124441	0.0410459
PCPG (n=181)	T cell CD4+ memory_XCELL	0.110424	0.155427	0.281376
PCPG (n=181)	T cell CD4+ naive_CIBERSORT	-0.0618112	0.427466	0.561049
PCPG (n=181)	T cell CD4+ naive_CIBERSORT-ABS	-0.0618112	0.427466	0.561049
PCPG (n=181)	T cell CD4+ naive_XCELL	-0.0316259	0.684942	0.78457
PCPG (n=181)	T cell CD4+ Th1_XCELL	-0.25532	0.000868296	0.00415939
PCPG (n=181)	T cell CD4+ Th2_XCELL	0.242774	0.00157124	0.00687419
PCPG (n=181)	T cell CD4+_EPIC	0.459166	4.34258e-10	7.01942e-09
PCPG (n=181)	T cell CD4+_TIMER	-0.21921	0.00442377	0.016491
PRAD (n=498)	T cell CD4+ (non-regulatory)_QUANTISEQ	-0.0167769	0.73297	0.821656
PRAD (n=498)	T cell CD4+ (non-regulatory)_XCELL	-0.0987783	0.0440563	0.106343
PRAD (n=498)	T cell CD4+ central memory_XCELL	-0.0402758	0.412599	0.546056
PRAD (n=498)	T cell CD4+ effector memory_XCELL	0.0278969	0.570452	0.689798
PRAD (n=498)	T cell CD4+ memory activated_CIBERSORT	0.107919	0.0277405	0.0759849
PRAD (n=498)	T cell CD4+ memory activated_CIBERSORT-ABS	0.108024	0.0275893	0.0759849
PRAD (n=498)	T cell CD4+ memory resting_CIBERSORT	0.190456	9.27909e-05	0.000562098
PRAD (n=498)	T cell CD4+ memory resting_CIBERSORT-ABS	0.274371	1.27946e-08	1.55011e-07
PRAD (n=498)	T cell CD4+ memory_XCELL	0.50108	7.90992e-28	6.22906e-26
PRAD (n=498)	T cell CD4+ naive_CIBERSORT	NA	NA	NA
PRAD (n=498)	T cell CD4+ naive_CIBERSORT-ABS	NA	NA	NA
PRAD (n=498)	T cell CD4+ naive_XCELL	0.0165838	0.735929	0.823509
PRAD (n=498)	T cell CD4+ Th1_XCELL	-0.514007	1.98702e-29	2.08637e-27
PRAD (n=498)	T cell CD4+ Th2_XCELL	0.25513	1.32354e-07	1.28281e-06
PRAD (n=498)	T cell CD4+_EPIC	0.451255	2.92009e-22	2.04406e-20
PRAD (n=498)	T cell CD4+_TIMER	0.0707998	0.149443	0.277477
READ (n=166)	T cell CD4+ (non-regulatory)_QUANTISEQ	0.139843	0.188646	0.331051
READ (n=166)	T cell CD4+ (non-regulatory)_XCELL	0.0398282	0.709365	0.80267
READ (n=166)	T cell CD4+ central memory_XCELL	-0.0997785	0.349434	0.488317
READ (n=166)	T cell CD4+ effector memory_XCELL	-0.231775	0.0279421	0.0762057
READ (n=166)	T cell CD4+ memory activated_CIBERSORT	0.152342	0.151738	0.27873
READ (n=166)	T cell CD4+ memory activated_CIBERSORT-ABS	0.124834	0.241071	0.392441
READ (n=166)	T cell CD4+ memory resting_CIBERSORT	0.101476	0.341253	0.486402
READ (n=166)	T cell CD4+ memory resting_CIBERSORT-ABS	0.130734	0.219375	0.366498
READ (n=166)	T cell CD4+ memory_XCELL	0.221761	0.0356729	0.0909799
READ (n=166)	T cell CD4+ naive_CIBERSORT	-0.181458	0.0869623	0.182014
READ (n=166)	T cell CD4+ naive_CIBERSORT-ABS	-0.181458	0.0869623	0.182014
READ (n=166)	T cell CD4+ naive_XCELL	-0.258638	0.0138398	0.0444658
READ (n=166)	T cell CD4+ Th1_XCELL	0.0945889	0.375189	0.509113
READ (n=166)	T cell CD4+ Th2_XCELL	0.279023	0.00774107	0.027553
READ (n=166)	T cell CD4+_EPIC	0.113725	0.285849	0.43394
READ (n=166)	T cell CD4+_TIMER	-0.0950462	0.372874	0.508464
SARC (n=260)	T cell CD4+ (non-regulatory)_QUANTISEQ	0.129762	0.0428557	0.103843
SARC (n=260)	T cell CD4+ (non-regulatory)_XCELL	-0.0689514	0.28336	0.4312
SARC (n=260)	T cell CD4+ central memory_XCELL	0.0494886	0.441574	0.572439
SARC (n=260)	T cell CD4+ effector memory_XCELL	-0.258957	4.23391e-05	0.000270578
SARC (n=260)	T cell CD4+ memory activated_CIBERSORT	0.0394475	0.539702	0.660218
SARC (n=260)	T cell CD4+ memory activated_CIBERSORT-ABS	0.0387435	0.546967	0.667808
SARC (n=260)	T cell CD4+ memory resting_CIBERSORT	0.0776017	0.227134	0.375576
SARC (n=260)	T cell CD4+ memory resting_CIBERSORT-ABS	0.0824613	0.199261	0.34393
SARC (n=260)	T cell CD4+ memory_XCELL	0.0739511	0.249816	0.400468
SARC (n=260)	T cell CD4+ naive_CIBERSORT	0.0537437	0.40327	0.537124
SARC (n=260)	T cell CD4+ naive_CIBERSORT-ABS	0.0536343	0.404229	0.537266
SARC (n=260)	T cell CD4+ naive_XCELL	-0.0544361	0.397229	0.530199
SARC (n=260)	T cell CD4+ Th1_XCELL	-0.306877	1.02179e-06	8.3601e-06
SARC (n=260)	T cell CD4+ Th2_XCELL	0.0573488	0.372419	0.508464
SARC (n=260)	T cell CD4+_EPIC	0.0901288	0.160472	0.28885
SARC (n=260)	T cell CD4+_TIMER	-0.222704	0.000456586	0.00235778
SKCM (n=471)	T cell CD4+ (non-regulatory)_QUANTISEQ	-0.0467799	0.318353	0.470804
SKCM (n=471)	T cell CD4+ (non-regulatory)_XCELL	0.086855	0.063572	0.142528
SKCM (n=471)	T cell CD4+ central memory_XCELL	-0.0827825	0.0770815	0.166306
SKCM (n=471)	T cell CD4+ effector memory_XCELL	-0.0166151	0.723158	0.813552
SKCM (n=471)	T cell CD4+ memory activated_CIBERSORT	0.100191	0.0322455	0.0846443
SKCM (n=471)	T cell CD4+ memory activated_CIBERSORT-ABS	0.105319	0.0243502	0.0700485
SKCM (n=471)	T cell CD4+ memory resting_CIBERSORT	0.231935	5.35463e-07	4.55868e-06
SKCM (n=471)	T cell CD4+ memory resting_CIBERSORT-ABS	0.278286	1.42394e-09	2.13592e-08
SKCM (n=471)	T cell CD4+ memory_XCELL	0.480965	7.82922e-28	6.22906e-26
SKCM (n=471)	T cell CD4+ naive_CIBERSORT	-0.0985108	0.0352674	0.0903188
SKCM (n=471)	T cell CD4+ naive_CIBERSORT-ABS	-0.0955247	0.0412348	0.101081
SKCM (n=471)	T cell CD4+ naive_XCELL	-0.0727495	0.120422	0.239508
SKCM (n=471)	T cell CD4+ Th1_XCELL	-0.385577	1.19839e-17	5.39274e-16
SKCM (n=471)	T cell CD4+ Th2_XCELL	0.303577	3.37846e-11	6.08122e-10
SKCM (n=471)	T cell CD4+_EPIC	0.301751	4.48223e-11	7.8439e-10
SKCM (n=471)	T cell CD4+_TIMER	0.0418585	0.371979	0.508464
SKCM-Metastasis (n=368)	T cell CD4+ (non-regulatory)_QUANTISEQ	-0.0334222	0.5308	0.65186
SKCM-Metastasis (n=368)	T cell CD4+ (non-regulatory)_XCELL	0.114745	0.0308961	0.0814416
SKCM-Metastasis (n=368)	T cell CD4+ central memory_XCELL	-0.0648546	0.223529	0.37079
SKCM-Metastasis (n=368)	T cell CD4+ effector memory_XCELL	0.0362654	0.496416	0.621753
SKCM-Metastasis (n=368)	T cell CD4+ memory activated_CIBERSORT	0.0681103	0.201094	0.345203
SKCM-Metastasis (n=368)	T cell CD4+ memory activated_CIBERSORT-ABS	0.066653	0.210925	0.357212
SKCM-Metastasis (n=368)	T cell CD4+ memory resting_CIBERSORT	0.232671	9.73164e-06	7.12899e-05
SKCM-Metastasis (n=368)	T cell CD4+ memory resting_CIBERSORT-ABS	0.283569	5.68984e-08	6.07559e-07
SKCM-Metastasis (n=368)	T cell CD4+ memory_XCELL	0.374685	3.05218e-13	7.39566e-12
SKCM-Metastasis (n=368)	T cell CD4+ naive_CIBERSORT	-0.0978331	0.0659708	0.146861
SKCM-Metastasis (n=368)	T cell CD4+ naive_CIBERSORT-ABS	-0.0957107	0.0720903	0.158247
SKCM-Metastasis (n=368)	T cell CD4+ naive_XCELL	-0.120824	0.0229905	0.0664404
SKCM-Metastasis (n=368)	T cell CD4+ Th1_XCELL	-0.352719	8.27154e-12	1.62846e-10
SKCM-Metastasis (n=368)	T cell CD4+ Th2_XCELL	0.190134	0.000321216	0.00172962
SKCM-Metastasis (n=368)	T cell CD4+_EPIC	0.290613	2.5598e-08	2.93214e-07
SKCM-Metastasis (n=368)	T cell CD4+_TIMER	0.0319331	0.549276	0.669298
SKCM-Primary (n=103)	T cell CD4+ (non-regulatory)_QUANTISEQ	0.0681545	0.496102	0.621753
SKCM-Primary (n=103)	T cell CD4+ (non-regulatory)_XCELL	-0.0994561	0.319957	0.471678
SKCM-Primary (n=103)	T cell CD4+ central memory_XCELL	-0.0762621	0.446163	0.577172
SKCM-Primary (n=103)	T cell CD4+ effector memory_XCELL	-0.100955	0.31268	0.466798
SKCM-Primary (n=103)	T cell CD4+ memory activated_CIBERSORT	0.092236	0.356516	0.493637
SKCM-Primary (n=103)	T cell CD4+ memory activated_CIBERSORT-ABS	0.0984888	0.324709	0.472441
SKCM-Primary (n=103)	T cell CD4+ memory resting_CIBERSORT	0.220425	0.0260007	0.0734549
SKCM-Primary (n=103)	T cell CD4+ memory resting_CIBERSORT-ABS	0.218983	0.027017	0.075313
SKCM-Primary (n=103)	T cell CD4+ memory_XCELL	0.639705	4.57218e-13	1.06684e-11
SKCM-Primary (n=103)	T cell CD4+ naive_CIBERSORT	-0.100463	0.315055	0.469231
SKCM-Primary (n=103)	T cell CD4+ naive_CIBERSORT-ABS	-0.0971327	0.331448	0.477832
SKCM-Primary (n=103)	T cell CD4+ naive_XCELL	-0.0585196	0.559062	0.677325
SKCM-Primary (n=103)	T cell CD4+ Th1_XCELL	-0.510038	4.35902e-08	4.9039e-07
SKCM-Primary (n=103)	T cell CD4+ Th2_XCELL	0.521997	1.83945e-08	2.14603e-07
SKCM-Primary (n=103)	T cell CD4+_EPIC	0.338353	0.000504685	0.00256413
SKCM-Primary (n=103)	T cell CD4+_TIMER	-0.127938	0.200032	0.344317
STAD (n=415)	T cell CD4+ (non-regulatory)_QUANTISEQ	0.0111473	0.82875	0.875205
STAD (n=415)	T cell CD4+ (non-regulatory)_XCELL	0.243366	1.63124e-06	1.30086e-05
STAD (n=415)	T cell CD4+ central memory_XCELL	-0.0467312	0.364275	0.499985
STAD (n=415)	T cell CD4+ effector memory_XCELL	-0.0607748	0.237864	0.389232
STAD (n=415)	T cell CD4+ memory activated_CIBERSORT	0.265209	1.60455e-07	1.53162e-06
STAD (n=415)	T cell CD4+ memory activated_CIBERSORT-ABS	0.275527	4.97752e-08	5.50146e-07
STAD (n=415)	T cell CD4+ memory resting_CIBERSORT	0.0479989	0.351394	0.488694
STAD (n=415)	T cell CD4+ memory resting_CIBERSORT-ABS	0.208632	4.25193e-05	0.000270578
STAD (n=415)	T cell CD4+ memory_XCELL	0.456388	6.75444e-21	4.2553e-19
STAD (n=415)	T cell CD4+ naive_CIBERSORT	0.0680037	0.186486	0.328173
STAD (n=415)	T cell CD4+ naive_CIBERSORT-ABS	0.0680037	0.186486	0.328173
STAD (n=415)	T cell CD4+ naive_XCELL	0.0401536	0.435721	0.568852
STAD (n=415)	T cell CD4+ Th1_XCELL	-0.193521	0.000150104	0.000875608
STAD (n=415)	T cell CD4+ Th2_XCELL	0.335027	2.1537e-11	3.99068e-10
STAD (n=415)	T cell CD4+_EPIC	0.380651	1.62951e-14	5.68817e-13
STAD (n=415)	T cell CD4+_TIMER	-0.0354138	0.491849	0.61973
TGCT (n=150)	T cell CD4+ (non-regulatory)_QUANTISEQ	-0.107739	0.193978	0.339462
TGCT (n=150)	T cell CD4+ (non-regulatory)_XCELL	0.00493395	0.952705	0.966512
TGCT (n=150)	T cell CD4+ central memory_XCELL	-0.143894	0.0820725	0.175273
TGCT (n=150)	T cell CD4+ effector memory_XCELL	-0.170969	0.0384094	0.0959257
TGCT (n=150)	T cell CD4+ memory activated_CIBERSORT	-0.0776985	0.349573	0.488317
TGCT (n=150)	T cell CD4+ memory activated_CIBERSORT-ABS	-0.0862911	0.298697	0.446981
TGCT (n=150)	T cell CD4+ memory resting_CIBERSORT	0.0247026	0.766473	0.844192
TGCT (n=150)	T cell CD4+ memory resting_CIBERSORT-ABS	0.0170002	0.838063	0.881435
TGCT (n=150)	T cell CD4+ memory_XCELL	0.031158	0.707931	0.80267
TGCT (n=150)	T cell CD4+ naive_CIBERSORT	0.113135	0.172455	0.306911
TGCT (n=150)	T cell CD4+ naive_CIBERSORT-ABS	0.113466	0.171194	0.305531
TGCT (n=150)	T cell CD4+ naive_XCELL	-0.100972	0.223651	0.37079
TGCT (n=150)	T cell CD4+ Th1_XCELL	-0.0983967	0.235744	0.386768
TGCT (n=150)	T cell CD4+ Th2_XCELL	0.255428	0.00179368	0.00773984
TGCT (n=150)	T cell CD4+_EPIC	0.319768	7.87894e-05	0.000481916
TGCT (n=150)	T cell CD4+_TIMER	-0.129664	0.117516	0.236993
THCA (n=509)	T cell CD4+ (non-regulatory)_QUANTISEQ	0.049266	0.277395	0.430245
THCA (n=509)	T cell CD4+ (non-regulatory)_XCELL	-0.0724363	0.110006	0.22356
THCA (n=509)	T cell CD4+ central memory_XCELL	0.0583451	0.198208	0.343051
THCA (n=509)	T cell CD4+ effector memory_XCELL	-0.326895	1.28896e-13	3.38352e-12
THCA (n=509)	T cell CD4+ memory activated_CIBERSORT	-0.0186743	0.680701	0.782558
THCA (n=509)	T cell CD4+ memory activated_CIBERSORT-ABS	-0.0185772	0.68227	0.782933
THCA (n=509)	T cell CD4+ memory resting_CIBERSORT	-0.030055	0.507726	0.62966
THCA (n=509)	T cell CD4+ memory resting_CIBERSORT-ABS	-0.0164544	0.716917	0.807975
THCA (n=509)	T cell CD4+ memory_XCELL	0.0852615	0.0598244	0.138175
THCA (n=509)	T cell CD4+ naive_CIBERSORT	0.0683917	0.131372	0.249994
THCA (n=509)	T cell CD4+ naive_CIBERSORT-ABS	0.0686862	0.129715	0.249994
THCA (n=509)	T cell CD4+ naive_XCELL	-0.136062	0.00259513	0.0103477
THCA (n=509)	T cell CD4+ Th1_XCELL	-0.557437	3.45066e-41	1.08696e-38
THCA (n=509)	T cell CD4+ Th2_XCELL	0.0242781	0.592632	0.709807
THCA (n=509)	T cell CD4+_EPIC	0.350844	1.39658e-15	5.17557e-14
THCA (n=509)	T cell CD4+_TIMER	-0.0211642	0.640939	0.753343
THYM (n=120)	T cell CD4+ (non-regulatory)_QUANTISEQ	0.0884883	0.347007	0.487978
THYM (n=120)	T cell CD4+ (non-regulatory)_XCELL	0.3218	0.000453218	0.00235778
THYM (n=120)	T cell CD4+ central memory_XCELL	0.0998506	0.288355	0.435644
THYM (n=120)	T cell CD4+ effector memory_XCELL	0.0906159	0.33549	0.48036
THYM (n=120)	T cell CD4+ memory activated_CIBERSORT	-0.259748	0.0050576	0.0186333
THYM (n=120)	T cell CD4+ memory activated_CIBERSORT-ABS	-0.241854	0.00921331	0.0320684
THYM (n=120)	T cell CD4+ memory resting_CIBERSORT	0.317858	0.000536909	0.00270382
THYM (n=120)	T cell CD4+ memory resting_CIBERSORT-ABS	0.38458	2.20065e-05	0.000152352
THYM (n=120)	T cell CD4+ memory_XCELL	0.383301	2.35574e-05	0.000159582
THYM (n=120)	T cell CD4+ naive_CIBERSORT	-0.013408	0.886906	0.914486
THYM (n=120)	T cell CD4+ naive_CIBERSORT-ABS	0.0917461	0.329472	0.476594
THYM (n=120)	T cell CD4+ naive_XCELL	-0.0314188	0.738884	0.82404
THYM (n=120)	T cell CD4+ Th1_XCELL	-0.624886	8.4076e-14	2.40763e-12
THYM (n=120)	T cell CD4+ Th2_XCELL	0.04192	0.656445	0.763027
THYM (n=120)	T cell CD4+_EPIC	0.20679	0.0265973	0.0748048
THYM (n=120)	T cell CD4+_TIMER	-0.144764	0.122683	0.242289
UCEC (n=545)	T cell CD4+ (non-regulatory)_QUANTISEQ	0.0731961	0.497941	0.622426
UCEC (n=545)	T cell CD4+ (non-regulatory)_XCELL	-0.0176356	0.870452	0.902952
UCEC (n=545)	T cell CD4+ central memory_XCELL	-0.0603446	0.576504	0.694451
UCEC (n=545)	T cell CD4+ effector memory_XCELL	-0.153632	0.15298	0.279354
UCEC (n=545)	T cell CD4+ memory activated_CIBERSORT	-0.0916018	0.395992	0.529671
UCEC (n=545)	T cell CD4+ memory activated_CIBERSORT-ABS	-0.0920493	0.393678	0.529671
UCEC (n=545)	T cell CD4+ memory resting_CIBERSORT	0.120169	0.26476	0.417564
UCEC (n=545)	T cell CD4+ memory resting_CIBERSORT-ABS	0.154687	0.150143	0.277477
UCEC (n=545)	T cell CD4+ memory_XCELL	0.244259	0.0218222	0.0644259
UCEC (n=545)	T cell CD4+ naive_CIBERSORT	0.121783	0.258349	0.409974
UCEC (n=545)	T cell CD4+ naive_CIBERSORT-ABS	0.123673	0.250976	0.401306
UCEC (n=545)	T cell CD4+ naive_XCELL	-0.339266	0.00122254	0.00546243
UCEC (n=545)	T cell CD4+ Th1_XCELL	-0.393735	0.000147491	0.000868404
UCEC (n=545)	T cell CD4+ Th2_XCELL	0.199852	0.0619219	0.141343
UCEC (n=545)	T cell CD4+_EPIC	0.434781	2.30756e-05	0.000158018
UCEC (n=545)	T cell CD4+_TIMER	-0.154086	0.151753	0.27873
UCS (n=57)	T cell CD4+ (non-regulatory)_QUANTISEQ	0.0864492	0.53822	0.659686
UCS (n=57)	T cell CD4+ (non-regulatory)_XCELL	-0.090862	0.517598	0.639386
UCS (n=57)	T cell CD4+ central memory_XCELL	-0.222404	0.109457	0.223165
UCS (n=57)	T cell CD4+ effector memory_XCELL	-0.1507	0.281428	0.430245
UCS (n=57)	T cell CD4+ memory activated_CIBERSORT	-0.17754	0.203437	0.346393
UCS (n=57)	T cell CD4+ memory activated_CIBERSORT-ABS	-0.17754	0.203437	0.346393
UCS (n=57)	T cell CD4+ memory resting_CIBERSORT	-0.129934	0.353761	0.490901
UCS (n=57)	T cell CD4+ memory resting_CIBERSORT-ABS	-0.0300698	0.83075	0.875205
UCS (n=57)	T cell CD4+ memory_XCELL	-0.164289	0.239784	0.391357
UCS (n=57)	T cell CD4+ naive_CIBERSORT	0.137969	0.324526	0.472441
UCS (n=57)	T cell CD4+ naive_CIBERSORT-ABS	0.137969	0.324526	0.472441
UCS (n=57)	T cell CD4+ naive_XCELL	-0.0794101	0.571922	0.690251
UCS (n=57)	T cell CD4+ Th1_XCELL	-0.48797	0.000210195	0.00117435
UCS (n=57)	T cell CD4+ Th2_XCELL	0.153349	0.272956	0.424614
UCS (n=57)	T cell CD4+_EPIC	0.109256	0.43612	0.568852
UCS (n=57)	T cell CD4+_TIMER	-0.179855	0.197509	0.343051
UVM (n=80)	T cell CD4+ (non-regulatory)_QUANTISEQ	-0.620763	1.7182e-09	2.40548e-08
UVM (n=80)	T cell CD4+ (non-regulatory)_XCELL	0.222394	0.051896	0.121994
UVM (n=80)	T cell CD4+ central memory_XCELL	0.11415	0.322901	0.472441
UVM (n=80)	T cell CD4+ effector memory_XCELL	0.124295	0.281469	0.430245
UVM (n=80)	T cell CD4+ memory activated_CIBERSORT	0.228746	0.04539	0.108317
UVM (n=80)	T cell CD4+ memory activated_CIBERSORT-ABS	0.228829	0.0453095	0.108317
UVM (n=80)	T cell CD4+ memory resting_CIBERSORT	-0.194039	0.0908472	0.189516
UVM (n=80)	T cell CD4+ memory resting_CIBERSORT-ABS	-0.115445	0.317405	0.470506
UVM (n=80)	T cell CD4+ memory_XCELL	0.802297	1.77636e-18	1.01737e-16
UVM (n=80)	T cell CD4+ naive_CIBERSORT	0.0504922	0.662765	0.767541
UVM (n=80)	T cell CD4+ naive_CIBERSORT-ABS	0.0587448	0.61181	0.726822
UVM (n=80)	T cell CD4+ naive_XCELL	0.198314	0.0838174	0.178395
UVM (n=80)	T cell CD4+ Th1_XCELL	-0.704503	8.71327e-13	1.96049e-11
UVM (n=80)	T cell CD4+ Th2_XCELL	0.638017	4.34536e-10	7.01942e-09
UVM (n=80)	T cell CD4+_EPIC	0.6194	1.90862e-09	2.61398e-08
UVM (n=80)	T cell CD4+_TIMER	-0.164604	0.152561	0.279354
T cell regulatory (Tregs)
cancer	infiltrates	rho	p	adj.p
ACC (n=79)	T cell regulatory (Tregs)_CIBERSORT	-0.202838	0.085237	0.166316
ACC (n=79)	T cell regulatory (Tregs)_CIBERSORT-ABS	-0.203735	0.0838359	0.166316
ACC (n=79)	T cell regulatory (Tregs)_QUANTISEQ	0.00185782	0.987554	0.998292
ACC (n=79)	T cell regulatory (Tregs)_XCELL	-0.250107	0.0328363	0.0847388
BLCA (n=408)	T cell regulatory (Tregs)_CIBERSORT	-0.0353766	0.498695	0.643478
BLCA (n=408)	T cell regulatory (Tregs)_CIBERSORT-ABS	0.00477093	0.927325	0.976131
BLCA (n=408)	T cell regulatory (Tregs)_QUANTISEQ	0.125336	0.0161423	0.0516554
BLCA (n=408)	T cell regulatory (Tregs)_XCELL	0.132967	0.0106674	0.037104
BRCA (n=1100)	T cell regulatory (Tregs)_CIBERSORT	-0.193432	7.79821e-10	1.38635e-08
BRCA (n=1100)	T cell regulatory (Tregs)_CIBERSORT-ABS	-0.176282	2.21058e-08	2.72071e-07
BRCA (n=1100)	T cell regulatory (Tregs)_QUANTISEQ	0.264209	2.44573e-17	1.95658e-15
BRCA (n=1100)	T cell regulatory (Tregs)_XCELL	0.169838	7.16194e-08	7.16194e-07
BRCA-Basal (n=191)	T cell regulatory (Tregs)_CIBERSORT	-0.357695	1.2623e-06	9.61756e-06
BRCA-Basal (n=191)	T cell regulatory (Tregs)_CIBERSORT-ABS	-0.299819	5.83877e-05	0.000389251
BRCA-Basal (n=191)	T cell regulatory (Tregs)_QUANTISEQ	0.138801	0.067765	0.144565
BRCA-Basal (n=191)	T cell regulatory (Tregs)_XCELL	0.0344162	0.652103	0.76718
BRCA-Her2 (n=82)	T cell regulatory (Tregs)_CIBERSORT	-0.250572	0.0337573	0.0857328
BRCA-Her2 (n=82)	T cell regulatory (Tregs)_CIBERSORT-ABS	-0.264689	0.0246468	0.069184
BRCA-Her2 (n=82)	T cell regulatory (Tregs)_QUANTISEQ	0.13354	0.263436	0.405285
BRCA-Her2 (n=82)	T cell regulatory (Tregs)_XCELL	0.418726	0.000251668	0.0014381
BRCA-LumA (n=568)	T cell regulatory (Tregs)_CIBERSORT	-0.138654	0.00157597	0.00681503
BRCA-LumA (n=568)	T cell regulatory (Tregs)_CIBERSORT-ABS	-0.0981348	0.0256585	0.0707822
BRCA-LumA (n=568)	T cell regulatory (Tregs)_QUANTISEQ	0.376047	8.2289e-19	1.31662e-16
BRCA-LumA (n=568)	T cell regulatory (Tregs)_XCELL	0.248208	1.06687e-08	1.42249e-07
BRCA-LumB (n=219)	T cell regulatory (Tregs)_CIBERSORT	-0.254738	0.000362869	0.0019353
BRCA-LumB (n=219)	T cell regulatory (Tregs)_CIBERSORT-ABS	-0.210273	0.00341813	0.0140231
BRCA-LumB (n=219)	T cell regulatory (Tregs)_QUANTISEQ	0.0580906	0.42351	0.577882
BRCA-LumB (n=219)	T cell regulatory (Tregs)_XCELL	0.105555	0.145079	0.257125
CESC (n=306)	T cell regulatory (Tregs)_CIBERSORT	-0.130037	0.0304914	0.0799774
CESC (n=306)	T cell regulatory (Tregs)_CIBERSORT-ABS	-0.0714278	0.236044	0.381485
CESC (n=306)	T cell regulatory (Tregs)_QUANTISEQ	0.153552	0.0104895	0.037104
CESC (n=306)	T cell regulatory (Tregs)_XCELL	0.0280066	0.642571	0.761566
CHOL (n=36)	T cell regulatory (Tregs)_CIBERSORT	-0.0166984	0.92415	0.976131
CHOL (n=36)	T cell regulatory (Tregs)_CIBERSORT-ABS	0.0927313	0.596233	0.717272
CHOL (n=36)	T cell regulatory (Tregs)_QUANTISEQ	0.19728	0.255981	0.400327
CHOL (n=36)	T cell regulatory (Tregs)_XCELL	0.213036	0.219172	0.364588
COAD (n=458)	T cell regulatory (Tregs)_CIBERSORT	-0.1316	0.0291176	0.078963
COAD (n=458)	T cell regulatory (Tregs)_CIBERSORT-ABS	-0.0450147	0.457202	0.60661
COAD (n=458)	T cell regulatory (Tregs)_QUANTISEQ	0.179274	0.00284889	0.0119953
COAD (n=458)	T cell regulatory (Tregs)_XCELL	-0.00701053	0.907868	0.974892
DLBC (n=48)	T cell regulatory (Tregs)_CIBERSORT	-0.385269	0.0128647	0.0428822
DLBC (n=48)	T cell regulatory (Tregs)_CIBERSORT-ABS	-0.241444	0.128314	0.241532
DLBC (n=48)	T cell regulatory (Tregs)_QUANTISEQ	0.138767	0.386895	0.538289
DLBC (n=48)	T cell regulatory (Tregs)_XCELL	0.0529701	0.742219	0.836303
ESCA (n=185)	T cell regulatory (Tregs)_CIBERSORT	-0.13822	0.0642579	0.141187
ESCA (n=185)	T cell regulatory (Tregs)_CIBERSORT-ABS	-0.0925261	0.216692	0.364588
ESCA (n=185)	T cell regulatory (Tregs)_QUANTISEQ	0.133917	0.0730928	0.15388
ESCA (n=185)	T cell regulatory (Tregs)_XCELL	-0.0789834	0.291911	0.436977
GBM (n=153)	T cell regulatory (Tregs)_CIBERSORT	-0.0110889	0.897669	0.970453
GBM (n=153)	T cell regulatory (Tregs)_CIBERSORT-ABS	-0.000493947	0.995429	0.998292
GBM (n=153)	T cell regulatory (Tregs)_QUANTISEQ	0.00288537	0.973305	0.991904
GBM (n=153)	T cell regulatory (Tregs)_XCELL	-0.0522064	0.544598	0.686108
HNSC (n=522)	T cell regulatory (Tregs)_CIBERSORT	-0.0447431	0.321968	0.464098
HNSC (n=522)	T cell regulatory (Tregs)_CIBERSORT-ABS	0.0287971	0.523956	0.667347
HNSC (n=522)	T cell regulatory (Tregs)_QUANTISEQ	0.268942	1.34199e-09	2.14718e-08
HNSC (n=522)	T cell regulatory (Tregs)_XCELL	-0.00155219	0.972605	0.991904
HNSC-HPV- (n=422)	T cell regulatory (Tregs)_CIBERSORT	-0.0866272	0.0835631	0.166316
HNSC-HPV- (n=422)	T cell regulatory (Tregs)_CIBERSORT-ABS	-0.0129127	0.796826	0.879256
HNSC-HPV- (n=422)	T cell regulatory (Tregs)_QUANTISEQ	0.223516	6.37503e-06	4.43481e-05
HNSC-HPV- (n=422)	T cell regulatory (Tregs)_XCELL	-0.0318334	0.525535	0.667347
HNSC-HPV+ (n=98)	T cell regulatory (Tregs)_CIBERSORT	0.0614018	0.567583	0.703856
HNSC-HPV+ (n=98)	T cell regulatory (Tregs)_CIBERSORT-ABS	0.108907	0.309664	0.454553
HNSC-HPV+ (n=98)	T cell regulatory (Tregs)_QUANTISEQ	0.346855	0.00086851	0.004177
HNSC-HPV+ (n=98)	T cell regulatory (Tregs)_XCELL	0.15678	0.142311	0.257125
KICH (n=66)	T cell regulatory (Tregs)_CIBERSORT	0.120062	0.34077	0.486815
KICH (n=66)	T cell regulatory (Tregs)_CIBERSORT-ABS	0.187208	0.135367	0.248951
KICH (n=66)	T cell regulatory (Tregs)_QUANTISEQ	0.142431	0.257711	0.400327
KICH (n=66)	T cell regulatory (Tregs)_XCELL	0.0420047	0.739717	0.836303
KIRC (n=533)	T cell regulatory (Tregs)_CIBERSORT	-0.342439	3.95848e-14	1.58339e-12
KIRC (n=533)	T cell regulatory (Tregs)_CIBERSORT-ABS	-0.276596	1.53252e-09	2.22912e-08
KIRC (n=533)	T cell regulatory (Tregs)_QUANTISEQ	0.128054	0.00589958	0.0232656
KIRC (n=533)	T cell regulatory (Tregs)_XCELL	0.0963849	0.0385769	0.0949585
KIRP (n=290)	T cell regulatory (Tregs)_CIBERSORT	-0.0514525	0.410518	0.566232
KIRP (n=290)	T cell regulatory (Tregs)_CIBERSORT-ABS	0.0234603	0.707624	0.814531
KIRP (n=290)	T cell regulatory (Tregs)_QUANTISEQ	0.143728	0.0209208	0.0629227
KIRP (n=290)	T cell regulatory (Tregs)_XCELL	0.157601	0.0112442	0.0382781
LGG (n=516)	T cell regulatory (Tregs)_CIBERSORT	-0.0249234	0.586742	0.716631
LGG (n=516)	T cell regulatory (Tregs)_CIBERSORT-ABS	-0.0153096	0.738485	0.836303
LGG (n=516)	T cell regulatory (Tregs)_QUANTISEQ	0.347249	5.42512e-15	2.8934e-13
LGG (n=516)	T cell regulatory (Tregs)_XCELL	0.0458239	0.317427	0.461711
LIHC (n=371)	T cell regulatory (Tregs)_CIBERSORT	-0.0486524	0.367624	0.52053
LIHC (n=371)	T cell regulatory (Tregs)_CIBERSORT-ABS	0.123302	0.0219821	0.063948
LIHC (n=371)	T cell regulatory (Tregs)_QUANTISEQ	0.279211	1.34566e-07	1.26651e-06
LIHC (n=371)	T cell regulatory (Tregs)_XCELL	0.125495	0.0197152	0.0606622
LUAD (n=515)	T cell regulatory (Tregs)_CIBERSORT	-0.166659	0.000201551	0.00119438
LUAD (n=515)	T cell regulatory (Tregs)_CIBERSORT-ABS	-0.103739	0.0212364	0.0629227
LUAD (n=515)	T cell regulatory (Tregs)_QUANTISEQ	0.232837	1.7068e-07	1.51716e-06
LUAD (n=515)	T cell regulatory (Tregs)_XCELL	0.0782673	0.0825518	0.166316
LUSC (n=501)	T cell regulatory (Tregs)_CIBERSORT	-0.125217	0.00617397	0.0235199
LUSC (n=501)	T cell regulatory (Tregs)_CIBERSORT-ABS	-0.0963294	0.0354449	0.0886122
LUSC (n=501)	T cell regulatory (Tregs)_QUANTISEQ	0.0859136	0.0608028	0.138978
LUSC (n=501)	T cell regulatory (Tregs)_XCELL	0.16645	0.000260936	0.00143965
MESO (n=87)	T cell regulatory (Tregs)_CIBERSORT	0.0051176	0.962925	0.991904
MESO (n=87)	T cell regulatory (Tregs)_CIBERSORT-ABS	0.0427957	0.697355	0.808527
MESO (n=87)	T cell regulatory (Tregs)_QUANTISEQ	0.295935	0.0059618	0.0232656
MESO (n=87)	T cell regulatory (Tregs)_XCELL	0.163319	0.135313	0.248951
OV (n=303)	T cell regulatory (Tregs)_CIBERSORT	0.0380208	0.550404	0.688005
OV (n=303)	T cell regulatory (Tregs)_CIBERSORT-ABS	0.104836	0.0988384	0.190532
OV (n=303)	T cell regulatory (Tregs)_QUANTISEQ	0.109297	0.0852209	0.166316
OV (n=303)	T cell regulatory (Tregs)_XCELL	0.122287	0.0539555	0.125114
PAAD (n=179)	T cell regulatory (Tregs)_CIBERSORT	-0.142348	0.0632754	0.141187
PAAD (n=179)	T cell regulatory (Tregs)_CIBERSORT-ABS	0.0530916	0.49041	0.643161
PAAD (n=179)	T cell regulatory (Tregs)_QUANTISEQ	0.402685	4.75818e-08	5.07539e-07
PAAD (n=179)	T cell regulatory (Tregs)_XCELL	0.154068	0.0442252	0.107213
PCPG (n=181)	T cell regulatory (Tregs)_CIBERSORT	-0.0328101	0.673808	0.786929
PCPG (n=181)	T cell regulatory (Tregs)_CIBERSORT-ABS	-0.0208597	0.789029	0.876699
PCPG (n=181)	T cell regulatory (Tregs)_QUANTISEQ	0.174908	0.0237724	0.0679211
PCPG (n=181)	T cell regulatory (Tregs)_XCELL	0.142972	0.0652989	0.141187
PRAD (n=498)	T cell regulatory (Tregs)_CIBERSORT	-0.117155	0.0168233	0.0527791
PRAD (n=498)	T cell regulatory (Tregs)_CIBERSORT-ABS	-0.0904849	0.0652169	0.141187
PRAD (n=498)	T cell regulatory (Tregs)_QUANTISEQ	0.353568	1.07711e-13	3.44675e-12
PRAD (n=498)	T cell regulatory (Tregs)_XCELL	0.162374	0.000887613	0.004177
READ (n=166)	T cell regulatory (Tregs)_CIBERSORT	-0.0849128	0.426188	0.577882
READ (n=166)	T cell regulatory (Tregs)_CIBERSORT-ABS	-0.0553518	0.604339	0.721599
READ (n=166)	T cell regulatory (Tregs)_QUANTISEQ	0.206742	0.0505724	0.12077
READ (n=166)	T cell regulatory (Tregs)_XCELL	0.0103803	0.922645	0.976131
SARC (n=260)	T cell regulatory (Tregs)_CIBERSORT	0.00271441	0.966353	0.991904
SARC (n=260)	T cell regulatory (Tregs)_CIBERSORT-ABS	0.0342291	0.594667	0.717272
SARC (n=260)	T cell regulatory (Tregs)_QUANTISEQ	0.13875	0.0302575	0.0799774
SARC (n=260)	T cell regulatory (Tregs)_XCELL	-0.0686093	0.285762	0.435446
SKCM (n=471)	T cell regulatory (Tregs)_CIBERSORT	-0.150524	0.00124905	0.00570995
SKCM (n=471)	T cell regulatory (Tregs)_CIBERSORT-ABS	-0.011234	0.810714	0.888454
SKCM (n=471)	T cell regulatory (Tregs)_QUANTISEQ	0.29613	1.0566e-10	2.81759e-09
SKCM (n=471)	T cell regulatory (Tregs)_XCELL	0.231276	5.77759e-07	4.86534e-06
SKCM-Metastasis (n=368)	T cell regulatory (Tregs)_CIBERSORT	-0.169699	0.00135135	0.00600599
SKCM-Metastasis (n=368)	T cell regulatory (Tregs)_CIBERSORT-ABS	-0.0624079	0.241524	0.382612
SKCM-Metastasis (n=368)	T cell regulatory (Tregs)_QUANTISEQ	0.239812	5.0469e-06	3.67048e-05
SKCM-Metastasis (n=368)	T cell regulatory (Tregs)_XCELL	0.197284	0.000187328	0.00115279
SKCM-Primary (n=103)	T cell regulatory (Tregs)_CIBERSORT	-0.152203	0.126725	0.241381
SKCM-Primary (n=103)	T cell regulatory (Tregs)_CIBERSORT-ABS	-0.0316344	0.752281	0.841713
SKCM-Primary (n=103)	T cell regulatory (Tregs)_QUANTISEQ	0.336017	0.000554924	0.00277462
SKCM-Primary (n=103)	T cell regulatory (Tregs)_XCELL	0.266684	0.00673969	0.0250779
STAD (n=415)	T cell regulatory (Tregs)_CIBERSORT	-0.319929	1.81628e-10	4.15149e-09
STAD (n=415)	T cell regulatory (Tregs)_CIBERSORT-ABS	-0.19661	0.000116868	0.000747954
STAD (n=415)	T cell regulatory (Tregs)_QUANTISEQ	0.24731	1.09014e-06	8.72113e-06
STAD (n=415)	T cell regulatory (Tregs)_XCELL	0.12482	0.0150378	0.0491032
TGCT (n=150)	T cell regulatory (Tregs)_CIBERSORT	-0.147738	0.0741389	0.154055
TGCT (n=150)	T cell regulatory (Tregs)_CIBERSORT-ABS	-0.159465	0.0536976	0.125114
TGCT (n=150)	T cell regulatory (Tregs)_QUANTISEQ	-0.046999	0.571883	0.703856
TGCT (n=150)	T cell regulatory (Tregs)_XCELL	0.0625488	0.451674	0.60661
THCA (n=509)	T cell regulatory (Tregs)_CIBERSORT	-0.274321	7.13726e-10	1.38635e-08
THCA (n=509)	T cell regulatory (Tregs)_CIBERSORT-ABS	-0.244993	4.20627e-08	4.80716e-07
THCA (n=509)	T cell regulatory (Tregs)_QUANTISEQ	0.121398	0.00725683	0.0263885
THCA (n=509)	T cell regulatory (Tregs)_XCELL	0.0336161	0.458749	0.60661
THYM (n=120)	T cell regulatory (Tregs)_CIBERSORT	-0.121814	0.194676	0.338567
THYM (n=120)	T cell regulatory (Tregs)_CIBERSORT-ABS	0.120586	0.199244	0.342786
THYM (n=120)	T cell regulatory (Tregs)_QUANTISEQ	0.114996	0.221031	0.364588
THYM (n=120)	T cell regulatory (Tregs)_XCELL	0.136343	0.14624	0.257125
UCEC (n=545)	T cell regulatory (Tregs)_CIBERSORT	-0.129316	0.229832	0.375236
UCEC (n=545)	T cell regulatory (Tregs)_CIBERSORT-ABS	-0.0737145	0.494894	0.643478
UCEC (n=545)	T cell regulatory (Tregs)_QUANTISEQ	0.157324	0.143231	0.257125
UCEC (n=545)	T cell regulatory (Tregs)_XCELL	0.000231455	0.998292	0.998292
UCS (n=57)	T cell regulatory (Tregs)_CIBERSORT	-0.164258	0.239872	0.382612
UCS (n=57)	T cell regulatory (Tregs)_CIBERSORT-ABS	-0.121863	0.3847	0.538289
UCS (n=57)	T cell regulatory (Tregs)_QUANTISEQ	0.0326252	0.816605	0.888822
UCS (n=57)	T cell regulatory (Tregs)_XCELL	0.00865502	0.950955	0.991904
UVM (n=80)	T cell regulatory (Tregs)_CIBERSORT	-0.121571	0.292228	0.436977
UVM (n=80)	T cell regulatory (Tregs)_CIBERSORT-ABS	0.14262	0.215958	0.364588
UVM (n=80)	T cell regulatory (Tregs)_QUANTISEQ	0.117639	0.308234	0.454553
UVM (n=80)	T cell regulatory (Tregs)_XCELL	0.387725	0.000494034	0.00254986
[truncated: 2,175 more rows]

## Sheet: figure8 worksheet
Figure 8A Interaction of RIOK2 with other proteins from STRING database
[truncated: 2,793 more rows]

[truncated: 1 more sheets: figure9 worksheet]
